# Supplementary material for: Characterizing the Syphilis-Causing Treponema pallidum ssp. pallidum Proteome Using Complementary Mass Spectrometry
Source: PLoS Negl Trop Dis. 2016 Sep 8;10(9):e0004988. doi: 10.1371/journal.pntd.0004988 (PMC5015957; doi:10.1371/journal.pntd.0004988)
Supplement: S1 Table — (XLSX) [file pntd.0004988.s001.xlsx]

## Sheet: TPA Maldi
S1 Table. Mass spectrometry data reports for biological (N=3) and technical runs (N=2)
Maldi TPA-A Nichols, Peptide report created on 07/02/2015
Experiment: Maldi TPA-A Nichols
	Peak List Generator: unknown
		Version: unknown
		Charge States Calculated: unknown
		Deisotoped: unknown
		Textual Annotation: unknown
	Database Set: 1 Database
		Database Name: the uniprot_TP_Nichols_140708 database
			Version: unknown
			Taxonomy: All Entries
			Number of Proteins: 1650
		Does database contain common contaminants?: unknown
	Search Engine Set: 1 Search Engine
		Search Engine: Mascot
			Version: 2.2.04
			Samples: All Samples
			Fragment Tolerance: 0,20 Da (Monoisotopic)
			Parent Tolerance: 200 PPM (Monoisotopic)
			Fixed Modifications: +57 on C (Carbamidomethyl)
			Variable Modifications: +16 on M (Oxidation)
			Database: the uniprot_TP_Nichols_140708 database (unknown version, 1650 entries)
			Digestion Enzyme: Trypsin
			Max Missed Cleavages: 2
			Probability Model:
				merged TPA.txt (3706224): Peptide Prophet with Delta Mass Correction [all charge states]
	Scaffold: Version: Scaffold_4.4.5
		Modification Metadata Set: 1541 modifications
			Source: C:\Program Files\Scaffold 4\parameters\unimod.xml
			Comment:
		Protein Grouping Strategy: Experiment-wide grouping with binary peptide-protein weights
		Peptide Thresholds: 95,0% minimum
		Protein Thresholds: 95,0% minimum and 1 peptide minimum
		Peptide FDR: 3,6% (Prophet)
		Protein FDR: 1,2% (Prophet)
		GO Annotation Source(s): 44.T_pallidum_Nichols.goa (downloaded 14-apr-2015)
Experiment name	Biological sample category	Biological sample name	MS/MS sample name	Protein name	Protein accession numbers	Database sources	Protein molecular weight (Da)	Protein identification probability	Exclusive unique peptide count	Exclusive unique spectrum count	Exclusive spectrum count	Percentage of total spectra	Percentage sequence coverage	Peptide sequence	Previous amino acid	Next amino acid	Number of identified +1H spectra	Number of identified +2H spectra	Number of identified +3H spectra	Number of identified +4H spectra	Number of enzymatic termini	Calculated +1H Peptide Mass (AMU)	Median Retention Time	Total Precursor Intensity	Total TIC	Peptide start index	Peptide stop index	Star Category	Assigned	Other Proteins
Maldi TPA Nichols	Uncategorized Sample	TPA	merged TPA.txt (3706224)	tRNA pseudouridine synthase A OS=Treponema pallidum (strain Nichols) GN=truA PE=3 SV=1	R9UWU0_TREPA,TRUA_TREPA	Uniprot Treponema Pallidum strain Nichols 140618.fasta	32001.9	0.981	3	3	3	0.000308	0.111	FSAVMRTYR	R	Y	1	0	0	0	2	1146.57			24250	112	120	Empty	true
Maldi TPA Nichols	Uncategorized Sample	TPA	merged TPA.txt (3706224)	tRNA pseudouridine synthase A OS=Treponema pallidum (strain Nichols) GN=truA PE=3 SV=1	R9UWU0_TREPA,TRUA_TREPA	Uniprot Treponema Pallidum strain Nichols 140618.fasta	32001.9	0.981	3	3	3	0.000308	0.111	QVSGSRER	K	A	1	0	0	0	2	918.475			190076	24	31	Empty	true
Maldi TPA Nichols	Uncategorized Sample	TPA	merged TPA.txt (3706224)	tRNA pseudouridine synthase A OS=Treponema pallidum (strain Nichols) GN=truA PE=3 SV=1	R9UWU0_TREPA,TRUA_TREPA	Uniprot Treponema Pallidum strain Nichols 140618.fasta	32001.9	0.981	3	3	3	0.000308	0.111	YFYDTHFSFNHR	R	V	1	0	0	0	2	1633.72			10018	178	189	Empty	true
Maldi TPA Nichols	Uncategorized Sample	TPA	merged TPA.txt (3706224)	30S ribosomal protein S12 OS=Treponema pallidum (strain Nichols) GN=rpsL PE=3 SV=1	R9UVD4_TREPA,RS12_TREPA	Uniprot Treponema Pallidum strain Nichols 140618.fasta	13677.3	1	2	2	3	0.000308	0.145	DTLGVVDRKR	K	G	2	0	0	0	2	1158.66			2614490	103	112	Empty	true
Maldi TPA Nichols	Uncategorized Sample	TPA	merged TPA.txt (3706224)	30S ribosomal protein S12 OS=Treponema pallidum (strain Nichols) GN=rpsL PE=3 SV=1	R9UVD4_TREPA,RS12_TREPA	Uniprot Treponema Pallidum strain Nichols 140618.fasta	13677.3	1	2	2	3	0.000308	0.145	YHIIRGAK	R	D	1	0	0	0	2	957.563			646465	95	102	Empty	true
Maldi TPA Nichols	Uncategorized Sample	TPA	merged TPA.txt (3706224)	tRNA-dihydrouridine synthase OS=Treponema pallidum (strain Nichols) GN=dus PE=3 SV=1	DUS_TREPA,R9UUH6_TREPA	Uniprot Treponema Pallidum strain Nichols 140618.fasta	37161.3	0.997	4	4	5	0.000513	0.106	DSLNTKRLIR	R	R	1	0	0	0	2	1215.72			4429750	59	68	Empty	true
Maldi TPA Nichols	Uncategorized Sample	TPA	merged TPA.txt (3706224)	tRNA-dihydrouridine synthase OS=Treponema pallidum (strain Nichols) GN=dus PE=3 SV=1	DUS_TREPA,R9UUH6_TREPA	Uniprot Treponema Pallidum strain Nichols 140618.fasta	37161.3	0.997	4	4	5	0.000513	0.106	ITKTGAGAALTR	K	E	1	0	0	0	2	1159.68			604924	115	126	Empty	true
Maldi TPA Nichols	Uncategorized Sample	TPA	merged TPA.txt (3706224)	tRNA-dihydrouridine synthase OS=Treponema pallidum (strain Nichols) GN=dus PE=3 SV=1	DUS_TREPA,R9UUH6_TREPA	Uniprot Treponema Pallidum strain Nichols 140618.fasta	37161.3	0.997	4	4	5	0.000513	0.106	ITKTGAGAALTREPTR	K	L	1	0	0	0	2	1642.92			89254	115	130	Empty	true
Maldi TPA Nichols	Uncategorized Sample	TPA	merged TPA.txt (3706224)	tRNA-dihydrouridine synthase OS=Treponema pallidum (strain Nichols) GN=dus PE=3 SV=1	DUS_TREPA,R9UUH6_TREPA	Uniprot Treponema Pallidum strain Nichols 140618.fasta	37161.3	0.997	4	4	5	0.000513	0.106	RFVSYAKGER	K	G	2	0	0	0	2	1212.65			1383860	300	309	Empty	true
Maldi TPA Nichols	Uncategorized Sample	TPA	merged TPA.txt (3706224)	Uncharacterized protein OS=Treponema pallidum (strain Nichols) GN=TPANIC_0747 PE=4 SV=1	R9UVB0_TREPA,Y747_TREPA	Uniprot Treponema Pallidum strain Nichols 140618.fasta	37779.6	0.997	4	4	7	0.000718	0.11	LFSYNLRK	R	V	1	0	0	0	2	1040.59			3385300	74	81	Empty	true
Maldi TPA Nichols	Uncategorized Sample	TPA	merged TPA.txt (3706224)	Uncharacterized protein OS=Treponema pallidum (strain Nichols) GN=TPANIC_0747 PE=4 SV=1	R9UVB0_TREPA,Y747_TREPA	Uniprot Treponema Pallidum strain Nichols 140618.fasta	37779.6	0.997	4	4	7	0.000718	0.11	MVSASSFYVPAAVK	-	K	3	0	0	0	2	1472.75			102940000000	1	14	Empty	true
Maldi TPA Nichols	Uncategorized Sample	TPA	merged TPA.txt (3706224)	Uncharacterized protein OS=Treponema pallidum (strain Nichols) GN=TPANIC_0747 PE=4 SV=1	R9UVB0_TREPA,Y747_TREPA	Uniprot Treponema Pallidum strain Nichols 140618.fasta	37779.6	0.997	4	4	7	0.000718	0.11	NFNALVR	K	H	2	0	0	0	2	833.463			192078	16	22	Empty	true
Maldi TPA Nichols	Uncategorized Sample	TPA	merged TPA.txt (3706224)	Uncharacterized protein OS=Treponema pallidum (strain Nichols) GN=TPANIC_0747 PE=4 SV=1	R9UVB0_TREPA,Y747_TREPA	Uniprot Treponema Pallidum strain Nichols 140618.fasta	37779.6	0.997	4	4	7	0.000718	0.11	RIIRSYNAR	K	Y	1	0	0	0	2	1148.66			409791	261	269	Empty	true
Maldi TPA Nichols	Uncategorized Sample	TPA	merged TPA.txt (3706224)	Putative membrane protein OS=Treponema pallidum (strain Nichols) GN=TPANIC_0172 PE=4 SV=1	R9USE7_TREPA,Y173_TREPA	Uniprot Treponema Pallidum strain Nichols 140618.fasta	51743.3	0.961	3	3	3	0.000308	0.0857	MYFAILGTMSR	-	T	1	0	0	0	2	1321.63			249091	1	11	Empty	true
Maldi TPA Nichols	Uncategorized Sample	TPA	merged TPA.txt (3706224)	Putative membrane protein OS=Treponema pallidum (strain Nichols) GN=TPANIC_0172 PE=4 SV=1	R9USE7_TREPA,Y173_TREPA	Uniprot Treponema Pallidum strain Nichols 140618.fasta	51743.3	0.961	3	3	3	0.000308	0.0857	NTVGAQQR	R	F	1	0	0	0	2	873.454			504191	43	50	Empty	true
Maldi TPA Nichols	Uncategorized Sample	TPA	merged TPA.txt (3706224)	Putative membrane protein OS=Treponema pallidum (strain Nichols) GN=TPANIC_0172 PE=4 SV=1	R9USE7_TREPA,Y173_TREPA	Uniprot Treponema Pallidum strain Nichols 140618.fasta	51743.3	0.961	3	3	3	0.000308	0.0857	RFQCAQGDARPRPAGPQGTAR	R	S	1	0	0	0	2	2297.14			164995	186	206	Empty	true
Maldi TPA Nichols	Uncategorized Sample	TPA	merged TPA.txt (3706224)	50S ribosomal protein L2 OS=Treponema pallidum (strain Nichols) GN=rplB PE=3 SV=1	R9UTY7_TREPA,RL2_TREPA	Uniprot Treponema Pallidum strain Nichols 140618.fasta	29867.1	0.999	4	4	4	0.00041	0.165	DGGYVMLR	K	L	1	0	0	0	2	926.44			9878530	168	175	Empty	true
Maldi TPA Nichols	Uncategorized Sample	TPA	merged TPA.txt (3706224)	50S ribosomal protein L2 OS=Treponema pallidum (strain Nichols) GN=rplB PE=3 SV=1	R9UTY7_TREPA,RL2_TREPA	Uniprot Treponema Pallidum strain Nichols 140618.fasta	29867.1	0.999	4	4	4	0.00041	0.165	GMAMNPVDHPLGGGEGR	R	G	1	0	0	0	2	1694.77			12745	222	238	Empty	true
Maldi TPA Nichols	Uncategorized Sample	TPA	merged TPA.txt (3706224)	50S ribosomal protein L2 OS=Treponema pallidum (strain Nichols) GN=rplB PE=3 SV=1	R9UTY7_TREPA,RL2_TREPA	Uniprot Treponema Pallidum strain Nichols 140618.fasta	29867.1	0.999	4	4	4	0.00041	0.165	LPSGEARLVHR	R	R	1	0	0	0	2	1234.7			119413	176	186	Empty	true
Maldi TPA Nichols	Uncategorized Sample	TPA	merged TPA.txt (3706224)	50S ribosomal protein L2 OS=Treponema pallidum (strain Nichols) GN=rplB PE=3 SV=1	R9UTY7_TREPA,RL2_TREPA	Uniprot Treponema Pallidum strain Nichols 140618.fasta	29867.1	0.999	4	4	4	0.00041	0.165	VSDRFIVSK	R	R	1	0	0	0	2	1050.59			32188	263	271	Empty	true	R9UT03_TREPA,VATD1_TREPA
Maldi TPA Nichols	Uncategorized Sample	TPA	merged TPA.txt (3706224)	Uncharacterized protein OS=Treponema pallidum (strain Nichols) GN=TP_0412 PE=4 SV=1	O83427_TREPA	Uniprot Treponema Pallidum strain Nichols 140618.fasta	11929.5	0.998	2	2	2	0.000205	0.208	LHLRQARSLHTR	R	G	1	0	0	0	2	1487.87			890730	80	91	Empty	true
Maldi TPA Nichols	Uncategorized Sample	TPA	merged TPA.txt (3706224)	Uncharacterized protein OS=Treponema pallidum (strain Nichols) GN=TP_0412 PE=4 SV=1	O83427_TREPA	Uniprot Treponema Pallidum strain Nichols 140618.fasta	11929.5	0.998	2	2	2	0.000205	0.208	NVDGAGFDR	K	H	1	0	0	0	2	950.433			2299440	40	48	Empty	true
Maldi TPA Nichols	Uncategorized Sample	TPA	merged TPA.txt (3706224)	Uncharacterized protein OS=Treponema pallidum (strain Nichols) GN=TP_0460 PE=4 SV=1	O83473_TREPA	Uniprot Treponema Pallidum strain Nichols 140618.fasta	25958.2	0.971	2	2	2	0.000205	0.128	MGCARCSYFAGAAGILR	-	A	1	0	0	0	2	1876.86			234773	1	17	Empty	true
Maldi TPA Nichols	Uncategorized Sample	TPA	merged TPA.txt (3706224)	Uncharacterized protein OS=Treponema pallidum (strain Nichols) GN=TP_0460 PE=4 SV=1	O83473_TREPA	Uniprot Treponema Pallidum strain Nichols 140618.fasta	25958.2	0.971	2	2	2	0.000205	0.128	TVDSAGALYHALR	R	C	1	0	0	0	2	1373.72			313162	103	115	Empty	true
Maldi TPA Nichols	Uncategorized Sample	TPA	merged TPA.txt (3706224)	4-hydroxy-3-methylbut-2-en-1-yl diphosphate synthase OS=Treponema pallidum (strain Nichols) GN=ispG PE=3 SV=1	ISPG_TREPA,R9UT50_TREPA	Uniprot Treponema Pallidum strain Nichols 140618.fasta	43733.7	0.985	3	3	3	0.000308	0.052	AGGVRLVSCPR	R	C	1	0	0	0	2	1171.64			507845	302	312	Empty	true
Maldi TPA Nichols	Uncategorized Sample	TPA	merged TPA.txt (3706224)	4-hydroxy-3-methylbut-2-en-1-yl diphosphate synthase OS=Treponema pallidum (strain Nichols) GN=ispG PE=3 SV=1	ISPG_TREPA,R9UT50_TREPA	Uniprot Treponema Pallidum strain Nichols 140618.fasta	43733.7	0.985	3	3	3	0.000308	0.052	ARATGTALR	K	I	1	0	0	0	2	916.532			100433	155	163	Empty	true
Maldi TPA Nichols	Uncategorized Sample	TPA	merged TPA.txt (3706224)	4-hydroxy-3-methylbut-2-en-1-yl diphosphate synthase OS=Treponema pallidum (strain Nichols) GN=ispG PE=3 SV=1	ISPG_TREPA,R9UT50_TREPA	Uniprot Treponema Pallidum strain Nichols 140618.fasta	43733.7	0.985	3	3	3	0.000308	0.052	RAGGVRLVSCPR	K	C	1	0	0	0	2	1327.74			224764	301	312	Empty	true
Maldi TPA Nichols	Uncategorized Sample	TPA	merged TPA.txt (3706224)	Putative membrane protein OS=Treponema pallidum (strain Nichols) GN=TPANIC_0564 PE=4 SV=1	R9UUW7_TREPA,Y564_TREPA	Uniprot Treponema Pallidum strain Nichols 140618.fasta	76525.9	0.991	2	2	2	0.000205	0.0251	AQAIELR	R	I	1	0	0	0	2	800.462			126049	556	562	Empty	true
Maldi TPA Nichols	Uncategorized Sample	TPA	merged TPA.txt (3706224)	Putative membrane protein OS=Treponema pallidum (strain Nichols) GN=TPANIC_0564 PE=4 SV=1	R9UUW7_TREPA,Y564_TREPA	Uniprot Treponema Pallidum strain Nichols 140618.fasta	76525.9	0.991	2	2	2	0.000205	0.0251	IPQEITACYR	R	I	1	0	0	0	2	1250.62			504822	482	491	Empty	true
Maldi TPA Nichols	Uncategorized Sample	TPA	merged TPA.txt (3706224)	ATP-dependent zinc metalloprotease FtsH OS=Treponema pallidum (strain Nichols) GN=ftsH PE=3 SV=1	FTSH_TREPA,R9UXH1_TREPA	Uniprot Treponema Pallidum strain Nichols 140618.fasta	67545.8	0.974	2	2	2	0.000205	0.0361	QVVYSIKPR	R	E	1	0	0	0	2	1089.64			319016	72	80	Empty	true
Maldi TPA Nichols	Uncategorized Sample	TPA	merged TPA.txt (3706224)	ATP-dependent zinc metalloprotease FtsH OS=Treponema pallidum (strain Nichols) GN=ftsH PE=3 SV=1	FTSH_TREPA,R9UXH1_TREPA	Uniprot Treponema Pallidum strain Nichols 140618.fasta	67545.8	0.974	2	2	2	0.000205	0.0361	RGTGYLAEPQLAR	R	E	1	0	0	0	2	1431.77			29713	508	520	Empty	true
Maldi TPA Nichols	Uncategorized Sample	TPA	merged TPA.txt (3706224)	Holliday junction ATP-dependent DNA helicase RuvB OS=Treponema pallidum (strain Nichols) GN=ruvB PE=3 SV=1	R9UV60_TREPA,RUVB_TREPA	Uniprot Treponema Pallidum strain Nichols 140618.fasta	38666.6	0.963	3	3	3	0.000308	0.117	AGMVSSPLISR	R	F	1	0	0	0	2	1117.6			599410	165	175	Empty	true
Maldi TPA Nichols	Uncategorized Sample	TPA	merged TPA.txt (3706224)	Holliday junction ATP-dependent DNA helicase RuvB OS=Treponema pallidum (strain Nichols) GN=ruvB PE=3 SV=1	R9UV60_TREPA,RUVB_TREPA	Uniprot Treponema Pallidum strain Nichols 140618.fasta	38666.6	0.963	3	3	3	0.000308	0.117	GRMATARAYAHLGLPVPEAR	R	T	1	0	0	0	2	2153.14			5845	318	337	Empty	true
Maldi TPA Nichols	Uncategorized Sample	TPA	merged TPA.txt (3706224)	Holliday junction ATP-dependent DNA helicase RuvB OS=Treponema pallidum (strain Nichols) GN=ruvB PE=3 SV=1	R9UV60_TREPA,RUVB_TREPA	Uniprot Treponema Pallidum strain Nichols 140618.fasta	38666.6	0.963	3	3	3	0.000308	0.117	NLRLFIQAAR	R	D	1	0	0	0	2	1201.72			119326	41	50	Empty	true
Maldi TPA Nichols	Uncategorized Sample	TPA	merged TPA.txt (3706224)	Uncharacterized protein OS=Treponema pallidum (strain Nichols) GN=TP_0408 PE=4 SV=1	O83423_TREPA	Uniprot Treponema Pallidum strain Nichols 140618.fasta	124016	1	11	11	13	0.00133	0.102	AIENLSAR	R	Y	1	0	0	0	2	873.479			267788	660	667	Empty	true
Maldi TPA Nichols	Uncategorized Sample	TPA	merged TPA.txt (3706224)	Uncharacterized protein OS=Treponema pallidum (strain Nichols) GN=TP_0408 PE=4 SV=1	O83423_TREPA	Uniprot Treponema Pallidum strain Nichols 140618.fasta	124016	1	11	11	13	0.00133	0.102	AQVDRTLQETR	R	D	2	0	0	0	2	1316.69			790708	735	745	Empty	true
Maldi TPA Nichols	Uncategorized Sample	TPA	merged TPA.txt (3706224)	Uncharacterized protein OS=Treponema pallidum (strain Nichols) GN=TP_0408 PE=4 SV=1	O83423_TREPA	Uniprot Treponema Pallidum strain Nichols 140618.fasta	124016	1	11	11	13	0.00133	0.102	ELEGIDVLESQLQLAR	R	E	1	0	0	0	2	1812.97			298748	383	398	Empty	true
Maldi TPA Nichols	Uncategorized Sample	TPA	merged TPA.txt (3706224)	Uncharacterized protein OS=Treponema pallidum (strain Nichols) GN=TP_0408 PE=4 SV=1	O83423_TREPA	Uniprot Treponema Pallidum strain Nichols 140618.fasta	124016	1	11	11	13	0.00133	0.102	IEKIQHAR	R	E	1	0	0	0	2	994.579			1651970	991	998	Empty	true
Maldi TPA Nichols	Uncategorized Sample	TPA	merged TPA.txt (3706224)	Uncharacterized protein OS=Treponema pallidum (strain Nichols) GN=TP_0408 PE=4 SV=1	O83423_TREPA	Uniprot Treponema Pallidum strain Nichols 140618.fasta	124016	1	11	11	13	0.00133	0.102	IVELTLANDDLQR	K	Y	1	0	0	0	2	1499.81			323726	877	889	Empty	true
Maldi TPA Nichols	Uncategorized Sample	TPA	merged TPA.txt (3706224)	Uncharacterized protein OS=Treponema pallidum (strain Nichols) GN=TP_0408 PE=4 SV=1	O83423_TREPA	Uniprot Treponema Pallidum strain Nichols 140618.fasta	124016	1	11	11	13	0.00133	0.102	KVKEGLGDISTR	R	Y	1	0	0	0	2	1302.74			132429	896	907	Empty	true
Maldi TPA Nichols	Uncategorized Sample	TPA	merged TPA.txt (3706224)	Uncharacterized protein OS=Treponema pallidum (strain Nichols) GN=TP_0408 PE=4 SV=1	O83423_TREPA	Uniprot Treponema Pallidum strain Nichols 140618.fasta	124016	1	11	11	13	0.00133	0.102	LLGDLMR	R	Q	1	0	0	0	2	833.455			54481	1021	1027	Empty	true
Maldi TPA Nichols	Uncategorized Sample	TPA	merged TPA.txt (3706224)	Uncharacterized protein OS=Treponema pallidum (strain Nichols) GN=TP_0408 PE=4 SV=1	O83423_TREPA	Uniprot Treponema Pallidum strain Nichols 140618.fasta	124016	1	11	11	13	0.00133	0.102	LLGDLMRQDPANK	R	I	1	0	0	0	2	1486.77			388357	1021	1033	Empty	true
Maldi TPA Nichols	Uncategorized Sample	TPA	merged TPA.txt (3706224)	Uncharacterized protein OS=Treponema pallidum (strain Nichols) GN=TP_0408 PE=4 SV=1	O83423_TREPA	Uniprot Treponema Pallidum strain Nichols 140618.fasta	124016	1	11	11	13	0.00133	0.102	MKQLNDELRELK	R	A	1	0	0	0	2	1532.81			562396	438	449	Empty	true
Maldi TPA Nichols	Uncategorized Sample	TPA	merged TPA.txt (3706224)	Uncharacterized protein OS=Treponema pallidum (strain Nichols) GN=TP_0408 PE=4 SV=1	O83423_TREPA	Uniprot Treponema Pallidum strain Nichols 140618.fasta	124016	1	11	11	13	0.00133	0.102	RDIEAWKAHTDK	K	Q	1	0	0	0	2	1469.75			159639	626	637	Empty	true
Maldi TPA Nichols	Uncategorized Sample	TPA	merged TPA.txt (3706224)	Uncharacterized protein OS=Treponema pallidum (strain Nichols) GN=TP_0408 PE=4 SV=1	O83423_TREPA	Uniprot Treponema Pallidum strain Nichols 140618.fasta	124016	1	11	11	13	0.00133	0.102	YQVQIR	R	K	2	0	0	0	2	806.452			1809630	890	895	Empty	true
Maldi TPA Nichols	Uncategorized Sample	TPA	merged TPA.txt (3706224)	Phosphohexose mutase OS=Treponema pallidum (strain Nichols) GN=TP_0642 PE=3 SV=1	O83648_TREPA	Uniprot Treponema Pallidum strain Nichols 140618.fasta	65138	0.988	3	3	5	0.000513	0.0546	LFRPGLTKETVQSMR	K	I	3	0	0	0	2	1762.96			6760460	223	237	Empty	true
Maldi TPA Nichols	Uncategorized Sample	TPA	merged TPA.txt (3706224)	Phosphohexose mutase OS=Treponema pallidum (strain Nichols) GN=TP_0642 PE=3 SV=1	O83648_TREPA	Uniprot Treponema Pallidum strain Nichols 140618.fasta	65138	0.988	3	3	5	0.000513	0.0546	LRGMSLIDR	K	L	1	0	0	0	2	1060.59			2821700	440	448	Empty	true
Maldi TPA Nichols	Uncategorized Sample	TPA	merged TPA.txt (3706224)	Phosphohexose mutase OS=Treponema pallidum (strain Nichols) GN=TP_0642 PE=3 SV=1	O83648_TREPA	Uniprot Treponema Pallidum strain Nichols 140618.fasta	65138	0.988	3	3	5	0.000513	0.0546	QPLTQIAR	R	K	1	0	0	0	2	926.542			34222	487	494	Empty	true
Maldi TPA Nichols	Uncategorized Sample	TPA	merged TPA.txt (3706224)	ComE protein, putative OS=Treponema pallidum (strain Nichols) GN=comE PE=4 SV=1	O83356_TREPA	Uniprot Treponema Pallidum strain Nichols 140618.fasta	60906.1	0.999	5	5	5	0.000513	0.0742	AQMRVALMR	R	F	1	0	0	0	2	1075.59			166384	266	274	Empty	true
Maldi TPA Nichols	Uncategorized Sample	TPA	merged TPA.txt (3706224)	ComE protein, putative OS=Treponema pallidum (strain Nichols) GN=comE PE=4 SV=1	O83356_TREPA	Uniprot Treponema Pallidum strain Nichols 140618.fasta	60906.1	0.999	5	5	5	0.000513	0.0742	GRFASSAPK	R	L	1	0	0	0	2	920.495			326979	235	243	Empty	true
Maldi TPA Nichols	Uncategorized Sample	TPA	merged TPA.txt (3706224)	ComE protein, putative OS=Treponema pallidum (strain Nichols) GN=comE PE=4 SV=1	O83356_TREPA	Uniprot Treponema Pallidum strain Nichols 140618.fasta	60906.1	0.999	5	5	5	0.000513	0.0742	IGQRGYR	R	A	1	0	0	0	2	849.469			334437	36	42	Empty	true
Maldi TPA Nichols	Uncategorized Sample	TPA	merged TPA.txt (3706224)	ComE protein, putative OS=Treponema pallidum (strain Nichols) GN=comE PE=4 SV=1	O83356_TREPA	Uniprot Treponema Pallidum strain Nichols 140618.fasta	60906.1	0.999	5	5	5	0.000513	0.0742	LFISSSTPPR	K	F	1	0	0	0	2	1104.6			232192	244	253	Empty	true
Maldi TPA Nichols	Uncategorized Sample	TPA	merged TPA.txt (3706224)	ComE protein, putative OS=Treponema pallidum (strain Nichols) GN=comE PE=4 SV=1	O83356_TREPA	Uniprot Treponema Pallidum strain Nichols 140618.fasta	60906.1	0.999	5	5	5	0.000513	0.0742	VCQYYAR	R	G	1	0	0	0	2	959.44			577648	221	227	Empty	true
Maldi TPA Nichols	Uncategorized Sample	TPA	merged TPA.txt (3706224)	EI family phosphotransferase system enzyme I OS=Treponema pallidum (strain Nichols) GN=ptsI PE=3 SV=1	R9UUX5_TREPA	Uniprot Treponema Pallidum strain Nichols 140618.fasta	73161.3	0.961	2	2	3	0.000308	0.0336	ALQAMRGLPVVLR	R	T	2	0	0	0	2	1439.85			155219	385	397	Empty	true
Maldi TPA Nichols	Uncategorized Sample	TPA	merged TPA.txt (3706224)	EI family phosphotransferase system enzyme I OS=Treponema pallidum (strain Nichols) GN=ptsI PE=3 SV=1	R9UUX5_TREPA	Uniprot Treponema Pallidum strain Nichols 140618.fasta	73161.3	0.961	2	2	3	0.000308	0.0336	LRPPSQEIAR	R	L	1	0	0	0	2	1166.66			182867	43	52	Empty	true
Maldi TPA Nichols	Uncategorized Sample	TPA	merged TPA.txt (3706224)	Putative membrane protein OS=Treponema pallidum (strain Nichols) GN=TPANIC_0593 PE=4 SV=1	R9UUY6_TREPA,Y593_TREPA	Uniprot Treponema Pallidum strain Nichols 140618.fasta	75493.8	0.998	4	4	4	0.00041	0.0384	AEDITQR	K	A	1	0	0	0	2	832.416			441051	159	165	Empty	true
Maldi TPA Nichols	Uncategorized Sample	TPA	merged TPA.txt (3706224)	Putative membrane protein OS=Treponema pallidum (strain Nichols) GN=TPANIC_0593 PE=4 SV=1	R9UUY6_TREPA,Y593_TREPA	Uniprot Treponema Pallidum strain Nichols 140618.fasta	75493.8	0.998	4	4	4	0.00041	0.0384	ESLEWEEVR	K	T	1	0	0	0	2	1176.55			269326	414	422	Empty	true
Maldi TPA Nichols	Uncategorized Sample	TPA	merged TPA.txt (3706224)	Putative membrane protein OS=Treponema pallidum (strain Nichols) GN=TPANIC_0593 PE=4 SV=1	R9UUY6_TREPA,Y593_TREPA	Uniprot Treponema Pallidum strain Nichols 140618.fasta	75493.8	0.998	4	4	4	0.00041	0.0384	ESLEWEEVRTR	K	L	1	0	0	0	2	1433.7			130926	414	424	Empty	true
Maldi TPA Nichols	Uncategorized Sample	TPA	merged TPA.txt (3706224)	Putative membrane protein OS=Treponema pallidum (strain Nichols) GN=TPANIC_0593 PE=4 SV=1	R9UUY6_TREPA,Y593_TREPA	Uniprot Treponema Pallidum strain Nichols 140618.fasta	75493.8	0.998	4	4	4	0.00041	0.0384	QFRVQTVR	K	S	1	0	0	0	2	1033.59			143558	323	330	Empty	true
Maldi TPA Nichols	Uncategorized Sample	TPA	merged TPA.txt (3706224)	Uncharacterized protein OS=Treponema pallidum (strain Nichols) GN=TPANIC_0856 PE=4 SV=1	R9UVM1_TREPA	Uniprot Treponema Pallidum strain Nichols 140618.fasta	41536.9	1	5	5	6	0.000615	0.099	AVSSPSGGR	R	L	1	0	0	0	2	817.416			102591	47	55	Empty	true
Maldi TPA Nichols	Uncategorized Sample	TPA	merged TPA.txt (3706224)	Uncharacterized protein OS=Treponema pallidum (strain Nichols) GN=TPANIC_0856 PE=4 SV=1	R9UVM1_TREPA	Uniprot Treponema Pallidum strain Nichols 140618.fasta	41536.9	1	5	5	6	0.000615	0.099	KLGGLGIVNFSRR	K	F	1	0	0	0	2	1416.84			3408490	147	159	Empty	true
Maldi TPA Nichols	Uncategorized Sample	TPA	merged TPA.txt (3706224)	Uncharacterized protein OS=Treponema pallidum (strain Nichols) GN=TPANIC_0856 PE=4 SV=1	R9UVM1_TREPA	Uniprot Treponema Pallidum strain Nichols 140618.fasta	41536.9	1	5	5	6	0.000615	0.099	MSEFKR	K	R	2	0	0	0	2	813.392			6857790	40	45	Empty	true
Maldi TPA Nichols	Uncategorized Sample	TPA	merged TPA.txt (3706224)	Uncharacterized protein OS=Treponema pallidum (strain Nichols) GN=TPANIC_0856 PE=4 SV=1	R9UVM1_TREPA	Uniprot Treponema Pallidum strain Nichols 140618.fasta	41536.9	1	5	5	6	0.000615	0.099	RAVSSPSGGR	R	L	1	0	0	0	2	973.517			1022060	46	55	Empty	true
Maldi TPA Nichols	Uncategorized Sample	TPA	merged TPA.txt (3706224)	Uncharacterized protein OS=Treponema pallidum (strain Nichols) GN=TPANIC_0856 PE=4 SV=1	R9UVM1_TREPA	Uniprot Treponema Pallidum strain Nichols 140618.fasta	41536.9	1	5	5	6	0.000615	0.099	VRAGVGAEIR	K	V	1	0	0	0	2	1027.6			282075	348	357	Empty	true
Maldi TPA Nichols	Uncategorized Sample	TPA	merged TPA.txt (3706224)	Jag family protein OS=Treponema pallidum (strain Nichols) GN=jag PE=4 SV=1	F7IVV4_TREPA	Uniprot Treponema Pallidum strain Nichols 140618.fasta	25478.2	0.993	3	3	3	0.000308	0.0996	ESDRVVVR	R	L	1	0	0	0	2	959.527			115506	108	115	Empty	true
Maldi TPA Nichols	Uncategorized Sample	TPA	merged TPA.txt (3706224)	Jag family protein OS=Treponema pallidum (strain Nichols) GN=jag PE=4 SV=1	F7IVV4_TREPA	Uniprot Treponema Pallidum strain Nichols 140618.fasta	25478.2	0.993	3	3	3	0.000308	0.0996	REEMLIR	R	M	1	0	0	0	2	962.509			170484	164	170	Empty	true
Maldi TPA Nichols	Uncategorized Sample	TPA	merged TPA.txt (3706224)	Jag family protein OS=Treponema pallidum (strain Nichols) GN=jag PE=4 SV=1	F7IVV4_TREPA	Uniprot Treponema Pallidum strain Nichols 140618.fasta	25478.2	0.993	3	3	3	0.000308	0.0996	TEQDAIAR	K	A	1	0	0	0	2	903.453			38799	9	16	Empty	true
Maldi TPA Nichols	Uncategorized Sample	TPA	merged TPA.txt (3706224)	ABC superfamily ATP binding cassette transporter, ABC protein OS=Treponema pallidum (strain Nichols) GN=TP_0838 PE=4 SV=1	O83810_TREPA	Uniprot Treponema Pallidum strain Nichols 140618.fasta	62677.4	0.976	3	3	3	0.000308	0.0451	IVEITPR	R	G	1	0	0	0	2	827.499			582994	513	519	Empty	true
Maldi TPA Nichols	Uncategorized Sample	TPA	merged TPA.txt (3706224)	ABC superfamily ATP binding cassette transporter, ABC protein OS=Treponema pallidum (strain Nichols) GN=TP_0838 PE=4 SV=1	O83810_TREPA	Uniprot Treponema Pallidum strain Nichols 140618.fasta	62677.4	0.976	3	3	3	0.000308	0.0451	REEKMK	K	D	1	0	0	0	2	836.43			284673	261	266	Empty	true
Maldi TPA Nichols	Uncategorized Sample	TPA	merged TPA.txt (3706224)	ABC superfamily ATP binding cassette transporter, ABC protein OS=Treponema pallidum (strain Nichols) GN=TP_0838 PE=4 SV=1	O83810_TREPA	Uniprot Treponema Pallidum strain Nichols 140618.fasta	62677.4	0.976	3	3	3	0.000308	0.0451	TDKIAFVGQEHR	R	A	1	0	0	0	2	1400.73			3679	354	365	Empty	true
Maldi TPA Nichols	Uncategorized Sample	TPA	merged TPA.txt (3706224)	50S ribosomal protein L30 OS=Treponema pallidum (strain Nichols) GN=rpmD PE=3 SV=1	R9UU00_TREPA	Uniprot Treponema Pallidum strain Nichols 140618.fasta	6863	0.994	4	4	5	0.000513	0.426	DGSPAVLGMVR	K	A	1	0	0	0	2	1117.57			356027	39	49	Empty	true
Maldi TPA Nichols	Uncategorized Sample	TPA	merged TPA.txt (3706224)	50S ribosomal protein L30 OS=Treponema pallidum (strain Nichols) GN=rpmD PE=3 SV=1	R9UU00_TREPA	Uniprot Treponema Pallidum strain Nichols 140618.fasta	6863	0.994	4	4	5	0.000513	0.426	KLHSMVEKDGSPAVLGMVR	R	A	1	0	0	0	2	2086.08			53584	31	49	Empty	true
Maldi TPA Nichols	Uncategorized Sample	TPA	merged TPA.txt (3706224)	50S ribosomal protein L30 OS=Treponema pallidum (strain Nichols) GN=rpmD PE=3 SV=1	R9UU00_TREPA	Uniprot Treponema Pallidum strain Nichols 140618.fasta	6863	0.994	4	4	5	0.000513	0.426	LHSMVEKDGSPAVLGMVR	K	A	2	0	0	0	2	1941.99			4222870	32	49	Empty	true
Maldi TPA Nichols	Uncategorized Sample	TPA	merged TPA.txt (3706224)	50S ribosomal protein L30 OS=Treponema pallidum (strain Nichols) GN=rpmD PE=3 SV=1	R9UU00_TREPA	Uniprot Treponema Pallidum strain Nichols 140618.fasta	6863	0.994	4	4	5	0.000513	0.426	LHSMVEKDGSPAVLGMVRAVSHLVR	K	V	1	0	0	0	2	2720.43			24297	32	56	Empty	true
Maldi TPA Nichols	Uncategorized Sample	TPA	merged TPA.txt (3706224)	Flagellar hook-associated protein 1 (FlgK) OS=Treponema pallidum (strain Nichols) GN=flgK PE=4 SV=1	O83666_TREPA	Uniprot Treponema Pallidum strain Nichols 140618.fasta	68561.9	0.995	4	4	4	0.00041	0.0704	ATTAHNSDNPDFVIR	K	H	1	0	0	0	2	1657.79			52322	424	438	Empty	true
Maldi TPA Nichols	Uncategorized Sample	TPA	merged TPA.txt (3706224)	Flagellar hook-associated protein 1 (FlgK) OS=Treponema pallidum (strain Nichols) GN=flgK PE=4 SV=1	O83666_TREPA	Uniprot Treponema Pallidum strain Nichols 140618.fasta	68561.9	0.995	4	4	4	0.00041	0.0704	ISGAHALDAR	R	E	1	0	0	0	2	1010.54			20662	359	368	Empty	true
Maldi TPA Nichols	Uncategorized Sample	TPA	merged TPA.txt (3706224)	Flagellar hook-associated protein 1 (FlgK) OS=Treponema pallidum (strain Nichols) GN=flgK PE=4 SV=1	O83666_TREPA	Uniprot Treponema Pallidum strain Nichols 140618.fasta	68561.9	0.995	4	4	4	0.00041	0.0704	LAALIELR	K	D	1	0	0	0	2	898.572			996420	282	289	Empty	true
Maldi TPA Nichols	Uncategorized Sample	TPA	merged TPA.txt (3706224)	Flagellar hook-associated protein 1 (FlgK) OS=Treponema pallidum (strain Nichols) GN=flgK PE=4 SV=1	O83666_TREPA	Uniprot Treponema Pallidum strain Nichols 140618.fasta	68561.9	0.995	4	4	4	0.00041	0.0704	RDTLVESLAHR	R	I	1	0	0	0	2	1296.7			117414	210	220	Empty	true
Maldi TPA Nichols	Uncategorized Sample	TPA	merged TPA.txt (3706224)	Trigger factor OS=Treponema pallidum (strain Nichols) GN=tig PE=3 SV=1	R9UW06_TREPA,TIG_TREPA	Uniprot Treponema Pallidum strain Nichols 140618.fasta	49938.6	0.989	2	2	2	0.000205	0.0701	LGQRCLFAKR	K	A	1	0	0	0	2	1248.7			15878	217	226	Empty	false	O83364_TREPA
Maldi TPA Nichols	Uncategorized Sample	TPA	merged TPA.txt (3706224)	Trigger factor OS=Treponema pallidum (strain Nichols) GN=tig PE=3 SV=1	R9UW06_TREPA,TIG_TREPA	Uniprot Treponema Pallidum strain Nichols 140618.fasta	49938.6	0.989	2	2	2	0.000205	0.0701	RAGMLKDEAAQVR	K	V	1	0	0	0	2	1444.77			9113	226	238	Empty	true
Maldi TPA Nichols	Uncategorized Sample	TPA	merged TPA.txt (3706224)	Trigger factor OS=Treponema pallidum (strain Nichols) GN=tig PE=3 SV=1	R9UW06_TREPA,TIG_TREPA	Uniprot Treponema Pallidum strain Nichols 140618.fasta	49938.6	0.989	2	2	2	0.000205	0.0701	RRALCEGIR	K	E	1	0	0	0	2	1130.62			442841	402	410	Empty	true
Maldi TPA Nichols	Uncategorized Sample	TPA	merged TPA.txt (3706224)	DNA primase OS=Treponema pallidum (strain Nichols) GN=dnaG PE=3 SV=1	DNAG_TREPA,R9UWU2_TREPA	Uniprot Treponema Pallidum strain Nichols 140618.fasta	67893.7	0.986	2	2	2	0.000205	0.0298	HKGYSPEFLAR	R	S	1	0	0	0	2	1304.67			144269	174	184	Empty	true
Maldi TPA Nichols	Uncategorized Sample	TPA	merged TPA.txt (3706224)	DNA primase OS=Treponema pallidum (strain Nichols) GN=dnaG PE=3 SV=1	DNAG_TREPA,R9UWU2_TREPA	Uniprot Treponema Pallidum strain Nichols 140618.fasta	67893.7	0.986	2	2	2	0.000205	0.0298	VTDDSIR	K	T	1	0	0	0	2	805.405			321993	148	154	Empty	true
Maldi TPA Nichols	Uncategorized Sample	TPA	merged TPA.txt (3706224)	Conserved hypothetical integral membrane protein OS=Treponema pallidum (strain Nichols) GN=TP_0302 PE=4 SV=1	O83324_TREPA	Uniprot Treponema Pallidum strain Nichols 140618.fasta	33533.1	0.962	2	2	2	0.000205	0.0607	RTSPCRR	R	G	1	0	0	0	2	932.484			100764	288	294	Empty	true
Maldi TPA Nichols	Uncategorized Sample	TPA	merged TPA.txt (3706224)	Conserved hypothetical integral membrane protein OS=Treponema pallidum (strain Nichols) GN=TP_0302 PE=4 SV=1	O83324_TREPA	Uniprot Treponema Pallidum strain Nichols 140618.fasta	33533.1	0.962	2	2	2	0.000205	0.0607	VGTYTPQMAAGR	R	G	1	0	0	0	2	1267.61			334220	214	225	Empty	true
Maldi TPA Nichols	Uncategorized Sample	TPA	merged TPA.txt (3706224)	CTP synthase OS=Treponema pallidum (strain Nichols) GN=pyrG PE=3 SV=1	PYRG_TREPA,R9USS6_TREPA	Uniprot Treponema Pallidum strain Nichols 140618.fasta	62146.9	0.981	2	2	2	0.000205	0.0295	HITDAVR	R	E	1	0	0	0	2	811.442			3161170	217	223	Empty	true
Maldi TPA Nichols	Uncategorized Sample	TPA	merged TPA.txt (3706224)	CTP synthase OS=Treponema pallidum (strain Nichols) GN=pyrG PE=3 SV=1	PYRG_TREPA,R9USS6_TREPA	Uniprot Treponema Pallidum strain Nichols 140618.fasta	62146.9	0.981	2	2	2	0.000205	0.0295	RAIVENVTAR	R	S	1	0	0	0	2	1128.65			1544990	235	244	Empty	true
Maldi TPA Nichols	Uncategorized Sample	TPA	merged TPA.txt (3706224)	Spermidine/putrescine ABC superfamily ATP binding cassette transporter, membrane protein OS=Treponema pallidum (strain Nichols) GN=potC PE=3 SV=1	O83660_TREPA	Uniprot Treponema Pallidum strain Nichols 140618.fasta	29953	0.948	3	3	3	0.000308	0.0882	DKSLIWTGFSLR	K	W	1	0	0	0	2	1422.77			11892	46	57	Empty	true
Maldi TPA Nichols	Uncategorized Sample	TPA	merged TPA.txt (3706224)	Spermidine/putrescine ABC superfamily ATP binding cassette transporter, membrane protein OS=Treponema pallidum (strain Nichols) GN=potC PE=3 SV=1	O83660_TREPA	Uniprot Treponema Pallidum strain Nichols 140618.fasta	29953	0.948	3	3	3	0.000308	0.0882	LIHTRAR	R	T	1	0	0	0	2	866.532			282001	6	12	Empty	true
Maldi TPA Nichols	Uncategorized Sample	TPA	merged TPA.txt (3706224)	Spermidine/putrescine ABC superfamily ATP binding cassette transporter, membrane protein OS=Treponema pallidum (strain Nichols) GN=potC PE=3 SV=1	O83660_TREPA	Uniprot Treponema Pallidum strain Nichols 140618.fasta	29953	0.948	3	3	3	0.000308	0.0882	MPNCRLIHTRAR	-	T	1	0	0	0	2	1540.79			150627	1	12	Empty	true
Maldi TPA Nichols	Uncategorized Sample	TPA	merged TPA.txt (3706224)	Site-determining protein OS=Treponema pallidum (strain Nichols) GN=fleN1 PE=3 SV=1	F7IVD2_TREPA	Uniprot Treponema Pallidum strain Nichols 140618.fasta	33713.7	0.99	3	3	3	0.000308	0.105	HQHRTR	R	V	1	0	0	0	2	834.444			1060970	35	40	Empty	true
Maldi TPA Nichols	Uncategorized Sample	TPA	merged TPA.txt (3706224)	Site-determining protein OS=Treponema pallidum (strain Nichols) GN=fleN1 PE=3 SV=1	F7IVD2_TREPA	Uniprot Treponema Pallidum strain Nichols 140618.fasta	33713.7	0.99	3	3	3	0.000308	0.105	IADQAEELR	R	D	1	0	0	0	2	1044.53			646323	12	20	Empty	true
Maldi TPA Nichols	Uncategorized Sample	TPA	merged TPA.txt (3706224)	Site-determining protein OS=Treponema pallidum (strain Nichols) GN=fleN1 PE=3 SV=1	F7IVD2_TREPA	Uniprot Treponema Pallidum strain Nichols 140618.fasta	33713.7	0.99	3	3	3	0.000308	0.105	TNIATNMAIAYGYMGKK	K	V	1	0	0	0	2	1862.91			433488	54	70	Empty	true
Maldi TPA Nichols	Uncategorized Sample	TPA	merged TPA.txt (3706224)	Ribosomal RNA small subunit methyltransferase H OS=Treponema pallidum (strain Nichols) GN=mraW PE=3 SV=1	R9UWI9_TREPA,RSMH_TREPA	Uniprot Treponema Pallidum strain Nichols 140618.fasta	40937.6	0.988	4	4	4	0.00041	0.0897	ALGVEIDPSMLAR	R	A	1	0	0	0	2	1371.73			59042	86	98	Empty	true
Maldi TPA Nichols	Uncategorized Sample	TPA	merged TPA.txt (3706224)	Ribosomal RNA small subunit methyltransferase H OS=Treponema pallidum (strain Nichols) GN=mraW PE=3 SV=1	R9UWI9_TREPA,RSMH_TREPA	Uniprot Treponema Pallidum strain Nichols 140618.fasta	40937.6	0.988	4	4	4	0.00041	0.0897	ARLTPFGKR	R	L	1	0	0	0	2	1045.63			300073	101	109	Empty	true
Maldi TPA Nichols	Uncategorized Sample	TPA	merged TPA.txt (3706224)	Ribosomal RNA small subunit methyltransferase H OS=Treponema pallidum (strain Nichols) GN=mraW PE=3 SV=1	R9UWI9_TREPA,RSMH_TREPA	Uniprot Treponema Pallidum strain Nichols 140618.fasta	40937.6	0.988	4	4	4	0.00041	0.0897	LAQLFFEGGEER	R	Y	1	0	0	0	2	1395.69			59533	204	215	Empty	true
Maldi TPA Nichols	Uncategorized Sample	TPA	merged TPA.txt (3706224)	Ribosomal RNA small subunit methyltransferase H OS=Treponema pallidum (strain Nichols) GN=mraW PE=3 SV=1	R9UWI9_TREPA,RSMH_TREPA	Uniprot Treponema Pallidum strain Nichols 140618.fasta	40937.6	0.988	4	4	4	0.00041	0.0897	LTPFGKR	R	L	1	0	0	0	2	818.488			73564	103	109	Empty	true
Maldi TPA Nichols	Uncategorized Sample	TPA	merged TPA.txt (3706224)	Sugar ABC superfamily ATP binding cassette transporter, ABC protein OS=Treponema pallidum (strain Nichols) GN=TPANIC_0300 PE=3 SV=1	R9USS2_TREPA	Uniprot Treponema Pallidum strain Nichols 140618.fasta	64409.5	1	6	6	6	0.000615	0.13	AQMRFVAR	R	L	1	0	0	0	2	978.53			259773	466	473	Empty	true
Maldi TPA Nichols	Uncategorized Sample	TPA	merged TPA.txt (3706224)	Sugar ABC superfamily ATP binding cassette transporter, ABC protein OS=Treponema pallidum (strain Nichols) GN=TPANIC_0300 PE=3 SV=1	R9USS2_TREPA	Uniprot Treponema Pallidum strain Nichols 140618.fasta	64409.5	1	6	6	6	0.000615	0.13	ATVFENVVMGSAALTGVR	R	W	1	0	0	0	2	1821.95			998211	146	163	Empty	true
Maldi TPA Nichols	Uncategorized Sample	TPA	merged TPA.txt (3706224)	Sugar ABC superfamily ATP binding cassette transporter, ABC protein OS=Treponema pallidum (strain Nichols) GN=TPANIC_0300 PE=3 SV=1	R9USS2_TREPA	Uniprot Treponema Pallidum strain Nichols 140618.fasta	64409.5	1	6	6	6	0.000615	0.13	IDRIIAQWRMPLK	R	K	1	0	0	0	2	1639.95			169447	174	186	Empty	true
Maldi TPA Nichols	Uncategorized Sample	TPA	merged TPA.txt (3706224)	Sugar ABC superfamily ATP binding cassette transporter, ABC protein OS=Treponema pallidum (strain Nichols) GN=TPANIC_0300 PE=3 SV=1	R9USS2_TREPA	Uniprot Treponema Pallidum strain Nichols 140618.fasta	64409.5	1	6	6	6	0.000615	0.13	LRQVAQAGTALVLLAR	R	E	1	0	0	0	2	1680.03			87722	533	548	Empty	true
Maldi TPA Nichols	Uncategorized Sample	TPA	merged TPA.txt (3706224)	Sugar ABC superfamily ATP binding cassette transporter, ABC protein OS=Treponema pallidum (strain Nichols) GN=TPANIC_0300 PE=3 SV=1	R9USS2_TREPA	Uniprot Treponema Pallidum strain Nichols 140618.fasta	64409.5	1	6	6	6	0.000615	0.13	MMIAERGVR	-	A	1	0	0	0	2	1078.55			611084	1	9	Empty	true
Maldi TPA Nichols	Uncategorized Sample	TPA	merged TPA.txt (3706224)	Sugar ABC superfamily ATP binding cassette transporter, ABC protein OS=Treponema pallidum (strain Nichols) GN=TPANIC_0300 PE=3 SV=1	R9USS2_TREPA	Uniprot Treponema Pallidum strain Nichols 140618.fasta	64409.5	1	6	6	6	0.000615	0.13	VILARELATRPR	R	L	1	0	0	0	2	1394.86			409327	499	510	Empty	true
Maldi TPA Nichols	Uncategorized Sample	TPA	merged TPA.txt (3706224)	Sensor histidine kinase OS=Treponema pallidum (strain Nichols) GN=cheA PE=4 SV=1	CHEA_TREPA,R9UVP0_TREPA	Uniprot Treponema Pallidum strain Nichols 140618.fasta	87692.4	0.955	2	2	2	0.000205	0.0234	NEVISLLRLDR	R	L	1	0	0	0	2	1327.77			106132	707	717	Empty	true
Maldi TPA Nichols	Uncategorized Sample	TPA	merged TPA.txt (3706224)	Sensor histidine kinase OS=Treponema pallidum (strain Nichols) GN=cheA PE=4 SV=1	CHEA_TREPA,R9UVP0_TREPA	Uniprot Treponema Pallidum strain Nichols 140618.fasta	87692.4	0.955	2	2	2	0.000205	0.0234	REILARER	K	R	1	0	0	0	2	1042.61			57500	799	806	Empty	true
Maldi TPA Nichols	Uncategorized Sample	TPA	merged TPA.txt (3706224)	Carboxylesterase (Est) OS=Treponema pallidum (strain Nichols) GN=TP_0902 PE=4 SV=1	O83872_TREPA	Uniprot Treponema Pallidum strain Nichols 140618.fasta	32926.1	0.988	3	3	4	0.00041	0.0956	LLDARVR	K	S	1	0	0	0	2	842.521			68987	253	259	Empty	true
Maldi TPA Nichols	Uncategorized Sample	TPA	merged TPA.txt (3706224)	Carboxylesterase (Est) OS=Treponema pallidum (strain Nichols) GN=TP_0902 PE=4 SV=1	O83872_TREPA	Uniprot Treponema Pallidum strain Nichols 140618.fasta	32926.1	0.988	3	3	4	0.00041	0.0956	MRPIVAAQR	-	V	2	0	0	0	2	1057.59			276934	1	9	Empty	true
Maldi TPA Nichols	Uncategorized Sample	TPA	merged TPA.txt (3706224)	Carboxylesterase (Est) OS=Treponema pallidum (strain Nichols) GN=TP_0902 PE=4 SV=1	O83872_TREPA	Uniprot Treponema Pallidum strain Nichols 140618.fasta	32926.1	0.988	3	3	4	0.00041	0.0956	QDPLVPCAAVQK	R	L	1	0	0	0	2	1325.69			277575	241	252	Empty	true
Maldi TPA Nichols	Uncategorized Sample	TPA	merged TPA.txt (3706224)	Flagellar motor switch protein FliG OS=Treponema pallidum (strain Nichols) GN=fliG2 PE=3 SV=1	O83415_TREPA	Uniprot Treponema Pallidum strain Nichols 140618.fasta	39822.7	1	6	6	7	0.000718	0.202	AIQKVLR	R	E	1	0	0	0	2	827.546			485142	265	271	Empty	true
Maldi TPA Nichols	Uncategorized Sample	TPA	merged TPA.txt (3706224)	Flagellar motor switch protein FliG OS=Treponema pallidum (strain Nichols) GN=fliG2 PE=3 SV=1	O83415_TREPA	Uniprot Treponema Pallidum strain Nichols 140618.fasta	39822.7	1	6	6	7	0.000718	0.202	ALKVVDTEVQDKIFR	K	N	1	0	0	0	2	1760.99			133626	281	295	Empty	true
Maldi TPA Nichols	Uncategorized Sample	TPA	merged TPA.txt (3706224)	Flagellar motor switch protein FliG OS=Treponema pallidum (strain Nichols) GN=fliG2 PE=3 SV=1	O83415_TREPA	Uniprot Treponema Pallidum strain Nichols 140618.fasta	39822.7	1	6	6	7	0.000718	0.202	LTSSLQVRPFDFIR	R	R	1	0	0	0	2	1678.93			688442	116	129	Empty	true
Maldi TPA Nichols	Uncategorized Sample	TPA	merged TPA.txt (3706224)	Flagellar motor switch protein FliG OS=Treponema pallidum (strain Nichols) GN=fliG2 PE=3 SV=1	O83415_TREPA	Uniprot Treponema Pallidum strain Nichols 140618.fasta	39822.7	1	6	6	7	0.000718	0.202	RAGSMLKEEMEYMGPTR	K	L	1	0	0	0	2	2001.92			1706580	300	316	Empty	true
Maldi TPA Nichols	Uncategorized Sample	TPA	merged TPA.txt (3706224)	Flagellar motor switch protein FliG OS=Treponema pallidum (strain Nichols) GN=fliG2 PE=3 SV=1	O83415_TREPA	Uniprot Treponema Pallidum strain Nichols 140618.fasta	39822.7	1	6	6	7	0.000718	0.202	RIATMDRTSPDVLR	R	E	2	0	0	0	2	1646.86			5090520	178	191	Empty	true
Maldi TPA Nichols	Uncategorized Sample	TPA	merged TPA.txt (3706224)	Flagellar motor switch protein FliG OS=Treponema pallidum (strain Nichols) GN=fliG2 PE=3 SV=1	O83415_TREPA	Uniprot Treponema Pallidum strain Nichols 140618.fasta	39822.7	1	6	6	7	0.000718	0.202	TSPDVLREVER	R	V	1	0	0	0	2	1300.69			475664	185	195	Empty	true
Maldi TPA Nichols	Uncategorized Sample	TPA	merged TPA.txt (3706224)	DNA-directed DNA polymerase III alpha subunit OS=Treponema pallidum (strain Nichols) GN=dnaE PE=4 SV=1	DPO3A_TREPA,R9UTK3_TREPA	Uniprot Treponema Pallidum strain Nichols 140618.fasta	132317	0.993	3	3	4	0.00041	0.0239	KNAEIMIK	K	A	1	0	0	0	2	962.534			391883	865	872	Empty	true
Maldi TPA Nichols	Uncategorized Sample	TPA	merged TPA.txt (3706224)	DNA-directed DNA polymerase III alpha subunit OS=Treponema pallidum (strain Nichols) GN=dnaE PE=4 SV=1	DPO3A_TREPA,R9UTK3_TREPA	Uniprot Treponema Pallidum strain Nichols 140618.fasta	132317	0.993	3	3	4	0.00041	0.0239	NAEIMIKAGCFDRFGVTR	K	A	1	0	0	0	2	2085.04			30644	866	883	Empty	true
Maldi TPA Nichols	Uncategorized Sample	TPA	merged TPA.txt (3706224)	DNA-directed DNA polymerase III alpha subunit OS=Treponema pallidum (strain Nichols) GN=dnaE PE=4 SV=1	DPO3A_TREPA,R9UTK3_TREPA	Uniprot Treponema Pallidum strain Nichols 140618.fasta	132317	0.993	3	3	4	0.00041	0.0239	SDPNRLKFK	R	T	2	0	0	0	2	1104.62			467158	234	242	Empty	true
Maldi TPA Nichols	Uncategorized Sample	TPA	merged TPA.txt (3706224)	Tpr protein I (TprI) OS=Treponema pallidum (strain Nichols) GN=TP_0620 PE=4 SV=1	O83629_TREPA	Uniprot Treponema Pallidum strain Nichols 140618.fasta	66511.5	0.949	3	3	4	0.00041	0.0525	GEARSGVWAQLQLK	R	D	2	0	0	0	2	1542.84			728551	78	91	Empty	true
Maldi TPA Nichols	Uncategorized Sample	TPA	merged TPA.txt (3706224)	Tpr protein I (TprI) OS=Treponema pallidum (strain Nichols) GN=TP_0620 PE=4 SV=1	O83629_TREPA	Uniprot Treponema Pallidum strain Nichols 140618.fasta	66511.5	0.949	3	3	4	0.00041	0.0525	TALLWGVGGR	K	L	1	0	0	0	2	1029.58			187199	250	259	Empty	true
Maldi TPA Nichols	Uncategorized Sample	TPA	merged TPA.txt (3706224)	Tpr protein I (TprI) OS=Treponema pallidum (strain Nichols) GN=TP_0620 PE=4 SV=1	O83629_TREPA	Uniprot Treponema Pallidum strain Nichols 140618.fasta	66511.5	0.949	3	3	4	0.00041	0.0525	VATDSGDR	K	F	1	0	0	0	2	820.38			1389460	353	360	Empty	true
Maldi TPA Nichols	Uncategorized Sample	TPA	merged TPA.txt (3706224)	Ribonuclease 3 OS=Treponema pallidum (strain Nichols) GN=rnc PE=3 SV=1	R9UVH5_TREPA,RNC_TREPA	Uniprot Treponema Pallidum strain Nichols 140618.fasta	28342.2	0.978	3	3	4	0.00041	0.118	LAWEQLSGTLR	R	-	1	0	0	0	2	1273.69			420817	243	253	Empty	true
Maldi TPA Nichols	Uncategorized Sample	TPA	merged TPA.txt (3706224)	Ribonuclease 3 OS=Treponema pallidum (strain Nichols) GN=rnc PE=3 SV=1	R9UVH5_TREPA,RNC_TREPA	Uniprot Treponema Pallidum strain Nichols 140618.fasta	28342.2	0.978	3	3	4	0.00041	0.118	RTGPDHSVR	K	F	2	0	0	0	2	1024.53			1309740	205	213	Empty	true
Maldi TPA Nichols	Uncategorized Sample	TPA	merged TPA.txt (3706224)	Ribonuclease 3 OS=Treponema pallidum (strain Nichols) GN=rnc PE=3 SV=1	R9UVH5_TREPA,RNC_TREPA	Uniprot Treponema Pallidum strain Nichols 140618.fasta	28342.2	0.978	3	3	4	0.00041	0.118	STLQVLAHQR	K	Y	1	0	0	0	2	1152.65			15793	184	193	Empty	true
Maldi TPA Nichols	Uncategorized Sample	TPA	merged TPA.txt (3706224)	Uncharacterized protein TP_0126 OS=Treponema pallidum (strain Nichols) GN=TP_0126 PE=4 SV=1	Y126_TREPA	Uniprot Treponema Pallidum strain Nichols 140618.fasta	31920.9	0.977	4	4	4	0.00041	0.113	IIEEDRQQTNTR	K	T	1	0	0	0	2	1502.76			138254	265	276	Empty	true
Maldi TPA Nichols	Uncategorized Sample	TPA	merged TPA.txt (3706224)	Uncharacterized protein TP_0126 OS=Treponema pallidum (strain Nichols) GN=TP_0126 PE=4 SV=1	Y126_TREPA	Uniprot Treponema Pallidum strain Nichols 140618.fasta	31920.9	0.977	4	4	4	0.00041	0.113	KNAAPDGIGASR	K	A	1	0	0	0	2	1156.61			1973570	16	27	Empty	true
Maldi TPA Nichols	Uncategorized Sample	TPA	merged TPA.txt (3706224)	Uncharacterized protein TP_0126 OS=Treponema pallidum (strain Nichols) GN=TP_0126 PE=4 SV=1	Y126_TREPA	Uniprot Treponema Pallidum strain Nichols 140618.fasta	31920.9	0.977	4	4	4	0.00041	0.113	NAAPDGIGASR	K	A	1	0	0	0	2	1028.51			230624	17	27	Empty	true
Maldi TPA Nichols	Uncategorized Sample	TPA	merged TPA.txt (3706224)	Uncharacterized protein TP_0126 OS=Treponema pallidum (strain Nichols) GN=TP_0126 PE=4 SV=1	Y126_TREPA	Uniprot Treponema Pallidum strain Nichols 140618.fasta	31920.9	0.977	4	4	4	0.00041	0.113	RVRGSALER	R	G	1	0	0	0	2	1043.61			104217	59	67	Empty	true
Maldi TPA Nichols	Uncategorized Sample	TPA	merged TPA.txt (3706224)	Transporter OS=Treponema pallidum (strain Nichols) GN=TP_0023 PE=3 SV=1	O83067_TREPA	Uniprot Treponema Pallidum strain Nichols 140618.fasta	48426.3	0.946	3	3	3	0.000308	0.0497	MLAFQSSSLCNPR	R	L	1	0	0	0	2	1526.71			619557	208	220	Empty	true
Maldi TPA Nichols	Uncategorized Sample	TPA	merged TPA.txt (3706224)	Transporter OS=Treponema pallidum (strain Nichols) GN=TP_0023 PE=3 SV=1	O83067_TREPA	Uniprot Treponema Pallidum strain Nichols 140618.fasta	48426.3	0.946	3	3	3	0.000308	0.0497	RMLAFQSSSLCNPR	R	L	1	0	0	0	2	1666.82			191887	207	220	Empty	true
Maldi TPA Nichols	Uncategorized Sample	TPA	merged TPA.txt (3706224)	Transporter OS=Treponema pallidum (strain Nichols) GN=TP_0023 PE=3 SV=1	O83067_TREPA	Uniprot Treponema Pallidum strain Nichols 140618.fasta	48426.3	0.946	3	3	3	0.000308	0.0497	TLRCGPVR	K	A	1	0	0	0	2	958.525			42484	71	78	Empty	true
Maldi TPA Nichols	Uncategorized Sample	TPA	merged TPA.txt (3706224)	Bifunctional cysteine sulfinate desulfinase/cysteine desulfurase OS=Treponema pallidum (strain Nichols) GN=nifS PE=4 SV=1	O83835_TREPA	Uniprot Treponema Pallidum strain Nichols 140618.fasta	45732.7	1	5	5	5	0.000513	0.178	ALGVESRATRGVLR	R	F	1	0	0	0	2	1484.87			5778030	388	401	Empty	true
Maldi TPA Nichols	Uncategorized Sample	TPA	merged TPA.txt (3706224)	Bifunctional cysteine sulfinate desulfinase/cysteine desulfurase OS=Treponema pallidum (strain Nichols) GN=nifS PE=4 SV=1	O83835_TREPA	Uniprot Treponema Pallidum strain Nichols 140618.fasta	45732.7	1	5	5	5	0.000513	0.178	KGGVSTRLLR	K	A	1	0	0	0	2	1086.67			192209	378	387	Empty	true
Maldi TPA Nichols	Uncategorized Sample	TPA	merged TPA.txt (3706224)	Bifunctional cysteine sulfinate desulfinase/cysteine desulfurase OS=Treponema pallidum (strain Nichols) GN=nifS PE=4 SV=1	O83835_TREPA	Uniprot Treponema Pallidum strain Nichols 140618.fasta	45732.7	1	5	5	5	0.000513	0.178	LERLQVSVR	R	H	1	0	0	0	2	1099.66			191163	107	115	Empty	true
Maldi TPA Nichols	Uncategorized Sample	TPA	merged TPA.txt (3706224)	Bifunctional cysteine sulfinate desulfinase/cysteine desulfurase OS=Treponema pallidum (strain Nichols) GN=nifS PE=4 SV=1	O83835_TREPA	Uniprot Treponema Pallidum strain Nichols 140618.fasta	45732.7	1	5	5	5	0.000513	0.178	LIFTSGGSEANQLALLSVLTR	R	L	1	0	0	0	2	2190.21			74515	64	84	Empty	true
Maldi TPA Nichols	Uncategorized Sample	TPA	merged TPA.txt (3706224)	Bifunctional cysteine sulfinate desulfinase/cysteine desulfurase OS=Treponema pallidum (strain Nichols) GN=nifS PE=4 SV=1	O83835_TREPA	Uniprot Treponema Pallidum strain Nichols 140618.fasta	45732.7	1	5	5	5	0.000513	0.178	LPHAEISVSMLEHASVTALLPR	R	L	1	0	0	0	2	2371.28			10949	85	106	Empty	true
Maldi TPA Nichols	Uncategorized Sample	TPA	merged TPA.txt (3706224)	Thymidylate synthase ThyX OS=Treponema pallidum (strain Nichols) GN=thyX PE=3 SV=1	R9UW21_TREPA,THYX_TREPA	Uniprot Treponema Pallidum strain Nichols 140618.fasta	34186	1	3	3	3	0.000308	0.141	ALLAGEGLSLEGKER	K	A	1	0	0	0	2	1542.85			43339	278	292	Empty	true
Maldi TPA Nichols	Uncategorized Sample	TPA	merged TPA.txt (3706224)	Thymidylate synthase ThyX OS=Treponema pallidum (strain Nichols) GN=thyX PE=3 SV=1	R9UW21_TREPA,THYX_TREPA	Uniprot Treponema Pallidum strain Nichols 140618.fasta	34186	1	3	3	3	0.000308	0.141	FEEKLRSGLQQ	R	-	1	0	0	0	2	1334.71			446298	295	305	Empty	true
Maldi TPA Nichols	Uncategorized Sample	TPA	merged TPA.txt (3706224)	Thymidylate synthase ThyX OS=Treponema pallidum (strain Nichols) GN=thyX PE=3 SV=1	R9UW21_TREPA,THYX_TREPA	Uniprot Treponema Pallidum strain Nichols 140618.fasta	34186	1	3	3	3	0.000308	0.141	IVQAARVSYGAGTRTAR	R	D	1	0	0	0	2	1776.98			189209	64	80	Empty	true
Maldi TPA Nichols	Uncategorized Sample	TPA	merged TPA.txt (3706224)	Flagellar-associated GTP-binding protein FlhF OS=Treponema pallidum (strain Nichols) GN=flhF PE=4 SV=1	FLHF_TREPA,R9UXC2_TREPA	Uniprot Treponema Pallidum strain Nichols 140618.fasta	49284.5	1	5	5	7	0.000718	0.0938	IGAAFQMER	R	Y	1	0	0	0	2	1038.5			55264	265	273	Empty	true
Maldi TPA Nichols	Uncategorized Sample	TPA	merged TPA.txt (3706224)	Flagellar-associated GTP-binding protein FlhF OS=Treponema pallidum (strain Nichols) GN=flhF PE=4 SV=1	FLHF_TREPA,R9UXC2_TREPA	Uniprot Treponema Pallidum strain Nichols 140618.fasta	49284.5	1	5	5	7	0.000718	0.0938	IKILESAQR	K	I	1	0	0	0	2	1057.64			282579	87	95	Empty	true
Maldi TPA Nichols	Uncategorized Sample	TPA	merged TPA.txt (3706224)	Flagellar-associated GTP-binding protein FlhF OS=Treponema pallidum (strain Nichols) GN=flhF PE=4 SV=1	FLHF_TREPA,R9UXC2_TREPA	Uniprot Treponema Pallidum strain Nichols 140618.fasta	49284.5	1	5	5	7	0.000718	0.0938	KYGDRVNILR	K	T	1	0	0	0	2	1233.71			904756	21	30	Empty	true
Maldi TPA Nichols	Uncategorized Sample	TPA	merged TPA.txt (3706224)	Flagellar-associated GTP-binding protein FlhF OS=Treponema pallidum (strain Nichols) GN=flhF PE=4 SV=1	FLHF_TREPA,R9UXC2_TREPA	Uniprot Treponema Pallidum strain Nichols 140618.fasta	49284.5	1	5	5	7	0.000718	0.0938	MVEYFR	R	A	2	0	0	0	2	860.397			1679430	323	328	Empty	true
Maldi TPA Nichols	Uncategorized Sample	TPA	merged TPA.txt (3706224)	Flagellar-associated GTP-binding protein FlhF OS=Treponema pallidum (strain Nichols) GN=flhF PE=4 SV=1	FLHF_TREPA,R9UXC2_TREPA	Uniprot Treponema Pallidum strain Nichols 140618.fasta	49284.5	1	5	5	7	0.000718	0.0938	RTGIQPR	K	V	2	0	0	0	2	827.485			481481	248	254	Empty	true
Maldi TPA Nichols	Uncategorized Sample	TPA	merged TPA.txt (3706224)	ATP-dependent nuclease, subunit A, putative OS=Treponema pallidum (strain Nichols) GN=recB PE=4 SV=1	O83868_TREPA	Uniprot Treponema Pallidum strain Nichols 140618.fasta	137097	1	5	5	7	0.000718	0.0444	AGLAHQIATAR	R	G	2	0	0	0	2	1108.62			396301	200	210	Empty	true
Maldi TPA Nichols	Uncategorized Sample	TPA	merged TPA.txt (3706224)	ATP-dependent nuclease, subunit A, putative OS=Treponema pallidum (strain Nichols) GN=recB PE=4 SV=1	O83868_TREPA	Uniprot Treponema Pallidum strain Nichols 140618.fasta	137097	1	5	5	7	0.000718	0.0444	APHYYPR	R	L	1	0	0	0	2	903.447			1104860	1038	1044	Empty	true
Maldi TPA Nichols	Uncategorized Sample	TPA	merged TPA.txt (3706224)	ATP-dependent nuclease, subunit A, putative OS=Treponema pallidum (strain Nichols) GN=recB PE=4 SV=1	O83868_TREPA	Uniprot Treponema Pallidum strain Nichols 140618.fasta	137097	1	5	5	7	0.000718	0.0444	QARYERALR	K	L	1	0	0	0	2	1162.64			126981	649	657	Empty	true
Maldi TPA Nichols	Uncategorized Sample	TPA	merged TPA.txt (3706224)	ATP-dependent nuclease, subunit A, putative OS=Treponema pallidum (strain Nichols) GN=recB PE=4 SV=1	O83868_TREPA	Uniprot Treponema Pallidum strain Nichols 140618.fasta	137097	1	5	5	7	0.000718	0.0444	RAVFSSHNAVVTAGAGSGK	R	T	1	0	0	0	2	1815.95			1094780	18	36	Empty	true
Maldi TPA Nichols	Uncategorized Sample	TPA	merged TPA.txt (3706224)	ATP-dependent nuclease, subunit A, putative OS=Treponema pallidum (strain Nichols) GN=recB PE=4 SV=1	O83868_TREPA	Uniprot Treponema Pallidum strain Nichols 140618.fasta	137097	1	5	5	7	0.000718	0.0444	RVLYVAFTR	R	A	2	0	0	0	2	1124.66			66105	913	921	Empty	true
Maldi TPA Nichols	Uncategorized Sample	TPA	merged TPA.txt (3706224)	Tpr protein G OS=Treponema pallidum (strain Nichols) GN=tprG PE=4 SV=1	O83337_TREPA	Uniprot Treponema Pallidum strain Nichols 140618.fasta	81325.1	1	4	4	7	0.000718	0.0304	AGISASLIEK	R	T	4	0	0	0	2	988.567			2197040	708	717	Empty	true	O83335_TREPA
Maldi TPA Nichols	Uncategorized Sample	TPA	merged TPA.txt (3706224)	Tpr protein G OS=Treponema pallidum (strain Nichols) GN=tprG PE=4 SV=1	O83337_TREPA	Uniprot Treponema Pallidum strain Nichols 140618.fasta	81325.1	1	4	4	7	0.000718	0.0304	KKTDALDAGQQIR	K	Q	1	0	0	0	2	1443.79			215593	508	520	Empty	true
Maldi TPA Nichols	Uncategorized Sample	TPA	merged TPA.txt (3706224)	Tpr protein G OS=Treponema pallidum (strain Nichols) GN=tprG PE=4 SV=1	O83337_TREPA	Uniprot Treponema Pallidum strain Nichols 140618.fasta	81325.1	1	4	4	7	0.000718	0.0304	KTDALDAGQQIR	K	Q	1	0	0	0	2	1315.7			481870	509	520	Empty	true
Maldi TPA Nichols	Uncategorized Sample	TPA	merged TPA.txt (3706224)	Tpr protein G OS=Treponema pallidum (strain Nichols) GN=tprG PE=4 SV=1	O83337_TREPA	Uniprot Treponema Pallidum strain Nichols 140618.fasta	81325.1	1	4	4	7	0.000718	0.0304	TDALDAGQQIR	K	Q	1	0	0	0	2	1187.6			455284	510	520	Empty	true
Maldi TPA Nichols	Uncategorized Sample	TPA	merged TPA.txt (3706224)	Uncharacterized protein OS=Treponema pallidum (strain Nichols) GN=TPANIC_0031 PE=4 SV=1	R9URY5_TREPA,Y031_TREPA	Uniprot Treponema Pallidum strain Nichols 140618.fasta	10276.5	0.963	2	2	2	0.000205	0.196	VIPLAPLPVR	R	V	1	0	0	0	2	1074.7			226624	10	19	Empty	true
Maldi TPA Nichols	Uncategorized Sample	TPA	merged TPA.txt (3706224)	Uncharacterized protein OS=Treponema pallidum (strain Nichols) GN=TPANIC_0031 PE=4 SV=1	R9URY5_TREPA,Y031_TREPA	Uniprot Treponema Pallidum strain Nichols 140618.fasta	10276.5	0.963	2	2	2	0.000205	0.196	VYNAGGLR	R	V	1	0	0	0	2	849.458			43660	20	27	Empty	true
Maldi TPA Nichols	Uncategorized Sample	TPA	merged TPA.txt (3706224)	Flagellar hook-length control protein FliK OS=Treponema pallidum (strain Nichols) GN=fliK PE=4 SV=1	F7IUP9_TREPA	Uniprot Treponema Pallidum strain Nichols 140618.fasta	56461.1	0.993	1	1	1	0.000103	0.0146	ELRGLLAR	M	A	1	0	0	0	1	927.573			426705	2	9	Empty	true
Maldi TPA Nichols	Uncategorized Sample	TPA	merged TPA.txt (3706224)	Phosphate acetyltransferase OS=Treponema pallidum (strain Nichols) GN=pta PE=4 SV=1	PTAS_TREPA,R9UVM3_TREPA	Uniprot Treponema Pallidum strain Nichols 140618.fasta	36538.5	0.997	4	4	5	0.000513	0.0804	MTFVESMQRRAVLAQK	-	R	1	0	0	0	2	1895			326998	1	16	Empty	true
Maldi TPA Nichols	Uncategorized Sample	TPA	merged TPA.txt (3706224)	Phosphate acetyltransferase OS=Treponema pallidum (strain Nichols) GN=pta PE=4 SV=1	PTAS_TREPA,R9UVM3_TREPA	Uniprot Treponema Pallidum strain Nichols 140618.fasta	36538.5	0.997	4	4	5	0.000513	0.0804	RAVLAQKR	R	L	1	0	0	0	2	941.6			17307	10	17	Empty	true
Maldi TPA Nichols	Uncategorized Sample	TPA	merged TPA.txt (3706224)	Phosphate acetyltransferase OS=Treponema pallidum (strain Nichols) GN=pta PE=4 SV=1	PTAS_TREPA,R9UVM3_TREPA	Uniprot Treponema Pallidum strain Nichols 140618.fasta	36538.5	0.997	4	4	5	0.000513	0.0804	RLVLPEACEQR	K	T	2	0	0	0	2	1370.72			982336	17	27	Empty	true
Maldi TPA Nichols	Uncategorized Sample	TPA	merged TPA.txt (3706224)	Phosphate acetyltransferase OS=Treponema pallidum (strain Nichols) GN=pta PE=4 SV=1	PTAS_TREPA,R9UVM3_TREPA	Uniprot Treponema Pallidum strain Nichols 140618.fasta	36538.5	0.997	4	4	5	0.000513	0.0804	TFVESMQR	M	R	1	0	0	0	1	1013.47			150333	2	9	Empty	true
Maldi TPA Nichols	Uncategorized Sample	TPA	merged TPA.txt (3706224)	Uncharacterized protein OS=Treponema pallidum (strain Nichols) GN=TP_0894 PE=4 SV=1	O83864_TREPA	Uniprot Treponema Pallidum strain Nichols 140618.fasta	38412.1	0.947	2	3	3	0.000308	0.0794	MPNDQGKSDEER	R	H	1	0	0	0	2	1421.6			87526	314	325	Empty	true
Maldi TPA Nichols	Uncategorized Sample	TPA	merged TPA.txt (3706224)	Uncharacterized protein OS=Treponema pallidum (strain Nichols) GN=TP_0894 PE=4 SV=1	O83864_TREPA	Uniprot Treponema Pallidum strain Nichols 140618.fasta	38412.1	0.947	2	3	3	0.000308	0.0794	RVYGDWTTPNMNGWK	R	G	2	0	0	0	2	1840.84			829747	36	50	Empty	true
Maldi TPA Nichols	Uncategorized Sample	TPA	merged TPA.txt (3706224)	Uncharacterized protein OS=Treponema pallidum (strain Nichols) GN=TP_0392 PE=4 SV=1	O83407_TREPA	Uniprot Treponema Pallidum strain Nichols 140618.fasta	37033.1	0.984	4	4	4	0.00041	0.113	ELVTNVSQR	K	A	1	0	0	0	2	1045.56			74529	304	312	Empty	true
Maldi TPA Nichols	Uncategorized Sample	TPA	merged TPA.txt (3706224)	Uncharacterized protein OS=Treponema pallidum (strain Nichols) GN=TP_0392 PE=4 SV=1	O83407_TREPA	Uniprot Treponema Pallidum strain Nichols 140618.fasta	37033.1	0.984	4	4	4	0.00041	0.113	FAIHMRR	R	I	1	0	0	0	2	946.504			52162	14	20	Empty	true
Maldi TPA Nichols	Uncategorized Sample	TPA	merged TPA.txt (3706224)	Uncharacterized protein OS=Treponema pallidum (strain Nichols) GN=TP_0392 PE=4 SV=1	O83407_TREPA	Uniprot Treponema Pallidum strain Nichols 140618.fasta	37033.1	0.984	4	4	4	0.00041	0.113	ILVQSSDSHQR	R	D	1	0	0	0	2	1269.65			1177330	286	296	Empty	true
Maldi TPA Nichols	Uncategorized Sample	TPA	merged TPA.txt (3706224)	Uncharacterized protein OS=Treponema pallidum (strain Nichols) GN=TP_0392 PE=4 SV=1	O83407_TREPA	Uniprot Treponema Pallidum strain Nichols 140618.fasta	37033.1	0.984	4	4	4	0.00041	0.113	KMQQQAAYR	K	A	1	0	0	0	2	1123.57			157697	199	207	Empty	true
Maldi TPA Nichols	Uncategorized Sample	TPA	merged TPA.txt (3706224)	Putative membrane protein OS=Treponema pallidum (strain Nichols) GN=TP_0954 PE=4 SV=1	O83920_TREPA	Uniprot Treponema Pallidum strain Nichols 140618.fasta	54662.2	0.962	2	2	3	0.000308	0.0439	AETNRVLEAIR	K	D	2	0	0	0	2	1271.71			515988	227	237	Empty	true
Maldi TPA Nichols	Uncategorized Sample	TPA	merged TPA.txt (3706224)	Putative membrane protein OS=Treponema pallidum (strain Nichols) GN=TP_0954 PE=4 SV=1	O83920_TREPA	Uniprot Treponema Pallidum strain Nichols 140618.fasta	54662.2	0.962	2	2	3	0.000308	0.0439	LAVSALGRLR	R	G	1	0	0	0	2	1055.67			783667	459	468	Empty	true
Maldi TPA Nichols	Uncategorized Sample	TPA	merged TPA.txt (3706224)	N utilization substance protein A (NusA) OS=Treponema pallidum (strain Nichols) GN=nusA PE=1 SV=1	O83862_TREPA	Uniprot Treponema Pallidum strain Nichols 140618.fasta	54677	0.959	2	2	2	0.000205	0.0454	IVREPGYR	K	T	1	0	0	0	2	989.553			1383850	225	232	Empty	true
Maldi TPA Nichols	Uncategorized Sample	TPA	merged TPA.txt (3706224)	N utilization substance protein A (NusA) OS=Treponema pallidum (strain Nichols) GN=nusA PE=1 SV=1	O83862_TREPA	Uniprot Treponema Pallidum strain Nichols 140618.fasta	54677	0.959	2	2	2	0.000205	0.0454	RDDVDPVGACVGPR	R	G	1	0	0	0	2	1512.72			127399	241	254	Empty	true
Maldi TPA Nichols	Uncategorized Sample	TPA	merged TPA.txt (3706224)	Uncharacterized protein OS=Treponema pallidum (strain Nichols) GN=TP_0820 PE=4 SV=1	F7ITI9_TREPA	Uniprot Treponema Pallidum strain Nichols 140618.fasta	28834.3	0.98	2	2	2	0.000205	0.082	TVAGAFVLVWFLAR	R	G	1	0	0	0	2	1549.89			72049	33	46	Empty	true
Maldi TPA Nichols	Uncategorized Sample	TPA	merged TPA.txt (3706224)	Uncharacterized protein OS=Treponema pallidum (strain Nichols) GN=TP_0820 PE=4 SV=1	F7ITI9_TREPA	Uniprot Treponema Pallidum strain Nichols 140618.fasta	28834.3	0.98	2	2	2	0.000205	0.082	YIDMAPR	R	G	1	0	0	0	2	865.424			629577	167	173	Empty	true
Maldi TPA Nichols	Uncategorized Sample	TPA	merged TPA.txt (3706224)	NAD(+) synthase OS=Treponema pallidum (strain Nichols) GN=nadE PE=3 SV=1	NADE_TREPA,R9UXI8_TREPA	Uniprot Treponema Pallidum strain Nichols 140618.fasta	72151.9	0.976	2	2	2	0.000205	0.0412	GAAQEFAR	K	A	1	0	0	0	2	849.421			178652	420	427	Empty	true
Maldi TPA Nichols	Uncategorized Sample	TPA	merged TPA.txt (3706224)	NAD(+) synthase OS=Treponema pallidum (strain Nichols) GN=nadE PE=3 SV=1	NADE_TREPA,R9UXI8_TREPA	Uniprot Treponema Pallidum strain Nichols 140618.fasta	72151.9	0.976	2	2	2	0.000205	0.0412	TIDLAAQGVALRLEHMGCRR	R	L	1	0	0	0	2	2267.19			12411	353	372	Empty	true
Maldi TPA Nichols	Uncategorized Sample	TPA	merged TPA.txt (3706224)	tRNA-2-methylthio-N(6)-dimethylallyladenosine synthase OS=Treponema pallidum (strain Nichols) GN=miaB2 PE=3 SV=1	MIAB_TREPA,R9UXF9_TREPA	Uniprot Treponema Pallidum strain Nichols 140618.fasta	52573.1	0.998	4	4	4	0.00041	0.0833	EHPVSGYR	R	F	1	0	0	0	2	944.458			198608	134	141	Empty	true
Maldi TPA Nichols	Uncategorized Sample	TPA	merged TPA.txt (3706224)	tRNA-2-methylthio-N(6)-dimethylallyladenosine synthase OS=Treponema pallidum (strain Nichols) GN=miaB2 PE=3 SV=1	MIAB_TREPA,R9UXF9_TREPA	Uniprot Treponema Pallidum strain Nichols 140618.fasta	52573.1	0.998	4	4	4	0.00041	0.0833	EVRGRTLR	K	A	1	0	0	0	2	986.585			497927	440	447	Empty	true
Maldi TPA Nichols	Uncategorized Sample	TPA	merged TPA.txt (3706224)	tRNA-2-methylthio-N(6)-dimethylallyladenosine synthase OS=Treponema pallidum (strain Nichols) GN=miaB2 PE=3 SV=1	MIAB_TREPA,R9UXF9_TREPA	Uniprot Treponema Pallidum strain Nichols 140618.fasta	52573.1	0.998	4	4	4	0.00041	0.0833	VGKTLPVLVESR	R	S	1	0	0	0	2	1297.78			942007	390	401	Empty	true
Maldi TPA Nichols	Uncategorized Sample	TPA	merged TPA.txt (3706224)	tRNA-2-methylthio-N(6)-dimethylallyladenosine synthase OS=Treponema pallidum (strain Nichols) GN=miaB2 PE=3 SV=1	MIAB_TREPA,R9UXF9_TREPA	Uniprot Treponema Pallidum strain Nichols 140618.fasta	52573.1	0.998	4	4	4	0.00041	0.0833	WIRFVSSHPK	K	D	1	0	0	0	2	1256.69			565677	242	251	Empty	true
Maldi TPA Nichols	Uncategorized Sample	TPA	merged TPA.txt (3706224)	Methionine--tRNA ligase OS=Treponema pallidum (strain Nichols) GN=metG PE=3 SV=1	R9UWR1_TREPA,SYM_TREPA	Uniprot Treponema Pallidum strain Nichols 140618.fasta	90416.6	0.997	4	4	5	0.000513	0.0469	EAVRNTAK	R	R	1	0	0	0	2	888.49			130556	442	449	Empty	true
Maldi TPA Nichols	Uncategorized Sample	TPA	merged TPA.txt (3706224)	Methionine--tRNA ligase OS=Treponema pallidum (strain Nichols) GN=metG PE=3 SV=1	R9UWR1_TREPA,SYM_TREPA	Uniprot Treponema Pallidum strain Nichols 140618.fasta	90416.6	0.997	4	4	5	0.000513	0.0469	ELCYVIR	R	D	1	0	0	0	2	952.492			187888	500	506	Empty	true
Maldi TPA Nichols	Uncategorized Sample	TPA	merged TPA.txt (3706224)	Methionine--tRNA ligase OS=Treponema pallidum (strain Nichols) GN=metG PE=3 SV=1	R9UWR1_TREPA,SYM_TREPA	Uniprot Treponema Pallidum strain Nichols 140618.fasta	90416.6	0.997	4	4	5	0.000513	0.0469	SDAHFTWHEFQER	K	V	1	0	0	0	2	1689.74			81986	380	392	Empty	true
Maldi TPA Nichols	Uncategorized Sample	TPA	merged TPA.txt (3706224)	Methionine--tRNA ligase OS=Treponema pallidum (strain Nichols) GN=metG PE=3 SV=1	R9UWR1_TREPA,SYM_TREPA	Uniprot Treponema Pallidum strain Nichols 140618.fasta	90416.6	0.997	4	4	5	0.000513	0.0469	TGLQERAITR	R	D	2	0	0	0	2	1144.64			834062	223	232	Empty	true
Maldi TPA Nichols	Uncategorized Sample	TPA	merged TPA.txt (3706224)	30S ribosomal protein S21 OS=Treponema pallidum (strain Nichols) GN=rpsU PE=3 SV=1	R9UTU1_TREPA,RS21_TREPA	Uniprot Treponema Pallidum strain Nichols 140618.fasta	8406.6	0.985	2	2	2	0.000205	0.145	QVEKEGIIR	R	E	1	0	0	0	2	1071.62			1180960	22	30	Empty	true
Maldi TPA Nichols	Uncategorized Sample	TPA	merged TPA.txt (3706224)	30S ribosomal protein S21 OS=Treponema pallidum (strain Nichols) GN=rpsU PE=3 SV=1	R9UTU1_TREPA,RS21_TREPA	Uniprot Treponema Pallidum strain Nichols 140618.fasta	8406.6	0.985	2	2	2	0.000205	0.145	RQVEKEGIIR	K	E	1	0	0	0	2	1227.72			407075	21	30	Empty	true
Maldi TPA Nichols	Uncategorized Sample	TPA	merged TPA.txt (3706224)	Cell division protein (FtsQ) OS=Treponema pallidum (strain Nichols) GN=ftsQ PE=4 SV=1	O83403_TREPA	Uniprot Treponema Pallidum strain Nichols 140618.fasta	30594.2	0.998	4	4	5	0.000513	0.144	AMPVQIDK	R	T	2	0	0	0	2	917.476			1912720	137	144	Empty	true
Maldi TPA Nichols	Uncategorized Sample	TPA	merged TPA.txt (3706224)	Cell division protein (FtsQ) OS=Treponema pallidum (strain Nichols) GN=ftsQ PE=4 SV=1	O83403_TREPA	Uniprot Treponema Pallidum strain Nichols 140618.fasta	30594.2	0.998	4	4	5	0.000513	0.144	LRYVILLVDALR	K	E	1	0	0	0	2	1443.9			89251	239	250	Empty	true
Maldi TPA Nichols	Uncategorized Sample	TPA	merged TPA.txt (3706224)	Cell division protein (FtsQ) OS=Treponema pallidum (strain Nichols) GN=ftsQ PE=4 SV=1	O83403_TREPA	Uniprot Treponema Pallidum strain Nichols 140618.fasta	30594.2	0.998	4	4	5	0.000513	0.144	NPRVGLR	R	V	1	0	0	0	2	811.49			216220	170	176	Empty	true
Maldi TPA Nichols	Uncategorized Sample	TPA	merged TPA.txt (3706224)	Cell division protein (FtsQ) OS=Treponema pallidum (strain Nichols) GN=ftsQ PE=4 SV=1	O83403_TREPA	Uniprot Treponema Pallidum strain Nichols 140618.fasta	30594.2	0.998	4	4	5	0.000513	0.144	YPLVGYMSMRVR	K	V	1	0	0	0	2	1487.75			431374	15	26	Empty	true
Maldi TPA Nichols	Uncategorized Sample	TPA	merged TPA.txt (3706224)	Uncharacterized protein OS=Treponema pallidum (strain Nichols) GN=TPANIC_0579 PE=4 SV=1	R9UW66_TREPA,Y579_TREPA	Uniprot Treponema Pallidum strain Nichols 140618.fasta	29463.1	0.985	2	2	4	0.00041	0.0736	GVLVYARTYR	R	Y	1	0	0	0	2	1197.67			165431	177	186	Empty	true
Maldi TPA Nichols	Uncategorized Sample	TPA	merged TPA.txt (3706224)	Uncharacterized protein OS=Treponema pallidum (strain Nichols) GN=TPANIC_0579 PE=4 SV=1	R9UW66_TREPA,Y579_TREPA	Uniprot Treponema Pallidum strain Nichols 140618.fasta	29463.1	0.985	2	2	4	0.00041	0.0736	IVAYEMHTR	K	G	3	0	0	0	2	1135.56			3431020	168	176	Empty	true
Maldi TPA Nichols	Uncategorized Sample	TPA	merged TPA.txt (3706224)	Uncharacterized protein OS=Treponema pallidum (strain Nichols) GN=TP_0877 PE=4 SV=1	O83847_TREPA	Uniprot Treponema Pallidum strain Nichols 140618.fasta	41847.8	0.998	2	2	2	0.000205	0.0438	ENANPIR	R	E	1	0	0	0	2	813.421			114289	27	33	Empty	true
Maldi TPA Nichols	Uncategorized Sample	TPA	merged TPA.txt (3706224)	Uncharacterized protein OS=Treponema pallidum (strain Nichols) GN=TP_0877 PE=4 SV=1	O83847_TREPA	Uniprot Treponema Pallidum strain Nichols 140618.fasta	41847.8	0.998	2	2	2	0.000205	0.0438	IGIPDYVLK	K	K	1	0	0	0	2	1017.6			271181	233	241	Empty	true
Maldi TPA Nichols	Uncategorized Sample	TPA	merged TPA.txt (3706224)	Uncharacterized protein OS=Treponema pallidum (strain Nichols) GN=TP_0423 PE=4 SV=1	O83438_TREPA	Uniprot Treponema Pallidum strain Nichols 140618.fasta	30084	0.999	4	4	4	0.00041	0.138	ERAGALQGACIGTPEHR	R	Q	1	0	0	0	2	1822.9			1059900	17	33	Empty	true
Maldi TPA Nichols	Uncategorized Sample	TPA	merged TPA.txt (3706224)	Uncharacterized protein OS=Treponema pallidum (strain Nichols) GN=TP_0423 PE=4 SV=1	O83438_TREPA	Uniprot Treponema Pallidum strain Nichols 140618.fasta	30084	0.999	4	4	4	0.00041	0.138	IKLLLRR	R	E	1	0	0	0	2	911.651			186039	191	197	Empty	true
Maldi TPA Nichols	Uncategorized Sample	TPA	merged TPA.txt (3706224)	Uncharacterized protein OS=Treponema pallidum (strain Nichols) GN=TP_0423 PE=4 SV=1	O83438_TREPA	Uniprot Treponema Pallidum strain Nichols 140618.fasta	30084	0.999	4	4	4	0.00041	0.138	KVLILGTSER	K	M	1	0	0	0	2	1115.68			274712	119	128	Empty	true
Maldi TPA Nichols	Uncategorized Sample	TPA	merged TPA.txt (3706224)	Uncharacterized protein OS=Treponema pallidum (strain Nichols) GN=TP_0423 PE=4 SV=1	O83438_TREPA	Uniprot Treponema Pallidum strain Nichols 140618.fasta	30084	0.999	4	4	4	0.00041	0.138	KVLILGTSERMVR	K	R	1	0	0	0	2	1501.89			204902	119	131	Empty	true
Maldi TPA Nichols	Uncategorized Sample	TPA	merged TPA.txt (3706224)	Putative membrane protein OS=Treponema pallidum (strain Nichols) GN=TPANIC_0577 PE=4 SV=1	R9UX12_TREPA,Y577_TREPA	Uniprot Treponema Pallidum strain Nichols 140618.fasta	68121.6	0.997	3	3	3	0.000308	0.0521	ARDFVSLHPVSDHAR	R	R	1	0	0	0	2	1706.87			98624	197	211	Empty	true
Maldi TPA Nichols	Uncategorized Sample	TPA	merged TPA.txt (3706224)	Putative membrane protein OS=Treponema pallidum (strain Nichols) GN=TPANIC_0577 PE=4 SV=1	R9UX12_TREPA,Y577_TREPA	Uniprot Treponema Pallidum strain Nichols 140618.fasta	68121.6	0.997	3	3	3	0.000308	0.0521	EFTLAGPYR	R	E	1	0	0	0	2	1053.54			153323	311	319	Empty	true
Maldi TPA Nichols	Uncategorized Sample	TPA	merged TPA.txt (3706224)	Putative membrane protein OS=Treponema pallidum (strain Nichols) GN=TPANIC_0577 PE=4 SV=1	R9UX12_TREPA,Y577_TREPA	Uniprot Treponema Pallidum strain Nichols 140618.fasta	68121.6	0.997	3	3	3	0.000308	0.0521	ELLFIELK	R	K	1	0	0	0	2	1004.6			30718	152	159	Empty	true
Maldi TPA Nichols	Uncategorized Sample	TPA	merged TPA.txt (3706224)	Isoleucine--tRNA ligase OS=Treponema pallidum (strain Nichols) GN=ileS PE=3 SV=1	R9UUM9_TREPA,SYI_TREPA	Uniprot Treponema Pallidum strain Nichols 140618.fasta	124243	1	5	5	5	0.000513	0.044	AMQVITRNPMER	K	S	1	0	0	0	2	1461.73			16006	872	883	Empty	true
Maldi TPA Nichols	Uncategorized Sample	TPA	merged TPA.txt (3706224)	Isoleucine--tRNA ligase OS=Treponema pallidum (strain Nichols) GN=ileS PE=3 SV=1	R9UUM9_TREPA,SYI_TREPA	Uniprot Treponema Pallidum strain Nichols 140618.fasta	124243	1	5	5	5	0.000513	0.044	EDEIVEYR	K	A	1	0	0	0	2	1052.49			468899	908	915	Empty	true
Maldi TPA Nichols	Uncategorized Sample	TPA	merged TPA.txt (3706224)	Isoleucine--tRNA ligase OS=Treponema pallidum (strain Nichols) GN=ileS PE=3 SV=1	R9UUM9_TREPA,SYI_TREPA	Uniprot Treponema Pallidum strain Nichols 140618.fasta	124243	1	5	5	5	0.000513	0.044	TKRAALSIER	K	L	1	0	0	0	2	1144.68			544805	931	940	Empty	true
Maldi TPA Nichols	Uncategorized Sample	TPA	merged TPA.txt (3706224)	Isoleucine--tRNA ligase OS=Treponema pallidum (strain Nichols) GN=ileS PE=3 SV=1	R9UUM9_TREPA,SYI_TREPA	Uniprot Treponema Pallidum strain Nichols 140618.fasta	124243	1	5	5	5	0.000513	0.044	VLGKELGSKTK	R	R	1	0	0	0	2	1159.7			917107	922	932	Empty	true
Maldi TPA Nichols	Uncategorized Sample	TPA	merged TPA.txt (3706224)	Isoleucine--tRNA ligase OS=Treponema pallidum (strain Nichols) GN=ileS PE=3 SV=1	R9UUM9_TREPA,SYI_TREPA	Uniprot Treponema Pallidum strain Nichols 140618.fasta	124243	1	5	5	5	0.000513	0.044	VVSMARAIR	R	A	1	0	0	0	2	1002.59			5460340	851	859	Empty	true
Maldi TPA Nichols	Uncategorized Sample	TPA	merged TPA.txt (3706224)	Response regulatory protein (AtoC) OS=Treponema pallidum (strain Nichols) GN=TP_0519 PE=4 SV=1	O83532_TREPA	Uniprot Treponema Pallidum strain Nichols 140618.fasta	50964.6	0.992	3	3	4	0.00041	0.059	GAFTGAVNR	R	M	1	0	0	0	2	892.463			685637	218	226	Empty	true
Maldi TPA Nichols	Uncategorized Sample	TPA	merged TPA.txt (3706224)	Response regulatory protein (AtoC) OS=Treponema pallidum (strain Nichols) GN=TP_0519 PE=4 SV=1	O83532_TREPA	Uniprot Treponema Pallidum strain Nichols 140618.fasta	50964.6	0.992	3	3	4	0.00041	0.059	LSLLVRR	R	A	2	0	0	0	2	856.573			6482360	110	116	Empty	true
Maldi TPA Nichols	Uncategorized Sample	TPA	merged TPA.txt (3706224)	Response regulatory protein (AtoC) OS=Treponema pallidum (strain Nichols) GN=TP_0519 PE=4 SV=1	O83532_TREPA	Uniprot Treponema Pallidum strain Nichols 140618.fasta	50964.6	0.992	3	3	4	0.00041	0.059	VDVRVISATNR	K	N	1	0	0	0	2	1229.7			236583	275	285	Empty	true
Maldi TPA Nichols	Uncategorized Sample	TPA	merged TPA.txt (3706224)	Uncharacterized protein OS=Treponema pallidum (strain Nichols) GN=TPANIC_0118 PE=4 SV=1	R9US64_TREPA,Y118_TREPA	Uniprot Treponema Pallidum strain Nichols 140618.fasta	46702.4	0.998	4	4	4	0.00041	0.128	HARQERDVLR	R	S	1	0	0	0	2	1279.7			123532	95	104	Empty	true
Maldi TPA Nichols	Uncategorized Sample	TPA	merged TPA.txt (3706224)	Uncharacterized protein OS=Treponema pallidum (strain Nichols) GN=TPANIC_0118 PE=4 SV=1	R9US64_TREPA,Y118_TREPA	Uniprot Treponema Pallidum strain Nichols 140618.fasta	46702.4	0.998	4	4	4	0.00041	0.128	MYHAGELSSALSAAYARLISDR	R	G	1	0	0	0	2	2398.18			2052	199	220	Empty	true
Maldi TPA Nichols	Uncategorized Sample	TPA	merged TPA.txt (3706224)	Uncharacterized protein OS=Treponema pallidum (strain Nichols) GN=TPANIC_0118 PE=4 SV=1	R9US64_TREPA,Y118_TREPA	Uniprot Treponema Pallidum strain Nichols 140618.fasta	46702.4	0.998	4	4	4	0.00041	0.128	QEELAALGKR	R	V	1	0	0	0	2	1114.62			83445	78	87	Empty	true
Maldi TPA Nichols	Uncategorized Sample	TPA	merged TPA.txt (3706224)	Uncharacterized protein OS=Treponema pallidum (strain Nichols) GN=TPANIC_0118 PE=4 SV=1	R9US64_TREPA,Y118_TREPA	Uniprot Treponema Pallidum strain Nichols 140618.fasta	46702.4	0.998	4	4	4	0.00041	0.128	VGLQAKSAVVQR	R	R	1	0	0	0	2	1255.75			195289	159	170	Empty	true
Maldi TPA Nichols	Uncategorized Sample	TPA	merged TPA.txt (3706224)	NADH dehydrogenase OS=Treponema pallidum (strain Nichols) GN=ndh PE=4 SV=1	O83891_TREPA	Uniprot Treponema Pallidum strain Nichols 140618.fasta	48645	0.989	3	3	3	0.000308	0.0674	KLEQPSIK	K	N	1	0	0	0	2	942.562			2653490	142	149	Empty	true
Maldi TPA Nichols	Uncategorized Sample	TPA	merged TPA.txt (3706224)	NADH dehydrogenase OS=Treponema pallidum (strain Nichols) GN=ndh PE=4 SV=1	O83891_TREPA	Uniprot Treponema Pallidum strain Nichols 140618.fasta	48645	0.989	3	3	3	0.000308	0.0674	LFQDAEAVIKK	K	L	1	0	0	0	2	1261.72			573151	132	142	Empty	true
Maldi TPA Nichols	Uncategorized Sample	TPA	merged TPA.txt (3706224)	NADH dehydrogenase OS=Treponema pallidum (strain Nichols) GN=ndh PE=4 SV=1	O83891_TREPA	Uniprot Treponema Pallidum strain Nichols 140618.fasta	48645	0.989	3	3	3	0.000308	0.0674	TRVIVGAQMASR	K	H	1	0	0	0	2	1304.71			223454	384	395	Empty	true
Maldi TPA Nichols	Uncategorized Sample	TPA	merged TPA.txt (3706224)	GTPase Der OS=Treponema pallidum (strain Nichols) GN=engA PE=3 SV=1	DER_TREPA,R9UTM2_TREPA	Uniprot Treponema Pallidum strain Nichols 140618.fasta	52122.5	0.965	2	2	2	0.000205	0.0609	DSIEETVILR	R	G	1	0	0	0	2	1174.63			242578	57	66	Empty	true
Maldi TPA Nichols	Uncategorized Sample	TPA	merged TPA.txt (3706224)	GTPase Der OS=Treponema pallidum (strain Nichols) GN=engA PE=3 SV=1	DER_TREPA,R9UTM2_TREPA	Uniprot Treponema Pallidum strain Nichols 140618.fasta	52122.5	0.965	2	2	2	0.000205	0.0609	STLMNYLMRRTVSLVCDR	K	A	1	0	0	0	2	2231.11			205405	211	228	Empty	true
Maldi TPA Nichols	Uncategorized Sample	TPA	merged TPA.txt (3706224)	Uncharacterized protein OS=Treponema pallidum (strain Nichols) GN=TPANIC_0022 PE=4 SV=1	R9UVG4_TREPA,Y022_TREPA	Uniprot Treponema Pallidum strain Nichols 140618.fasta	80089.9	1	7	7	8	0.00082	0.0845	KSCTTGFAR	K	G	1	0	0	0	2	1027.5			188404	373	381	Empty	true
Maldi TPA Nichols	Uncategorized Sample	TPA	merged TPA.txt (3706224)	Uncharacterized protein OS=Treponema pallidum (strain Nichols) GN=TPANIC_0022 PE=4 SV=1	R9UVG4_TREPA,Y022_TREPA	Uniprot Treponema Pallidum strain Nichols 140618.fasta	80089.9	1	7	7	8	0.00082	0.0845	LDATEQTELRARLQR	K	G	1	0	0	0	2	1799.97			193832	606	620	Empty	true
Maldi TPA Nichols	Uncategorized Sample	TPA	merged TPA.txt (3706224)	Uncharacterized protein OS=Treponema pallidum (strain Nichols) GN=TPANIC_0022 PE=4 SV=1	R9UVG4_TREPA,Y022_TREPA	Uniprot Treponema Pallidum strain Nichols 140618.fasta	80089.9	1	7	7	8	0.00082	0.0845	LLQEGRR	R	V	1	0	0	0	2	871.511			117303	164	170	Empty	true
Maldi TPA Nichols	Uncategorized Sample	TPA	merged TPA.txt (3706224)	Uncharacterized protein OS=Treponema pallidum (strain Nichols) GN=TPANIC_0022 PE=4 SV=1	R9UVG4_TREPA,Y022_TREPA	Uniprot Treponema Pallidum strain Nichols 140618.fasta	80089.9	1	7	7	8	0.00082	0.0845	LQRGLILDRMQLSSETIR	R	R	1	0	0	0	2	2129.19			18702	618	635	Empty	true
Maldi TPA Nichols	Uncategorized Sample	TPA	merged TPA.txt (3706224)	Uncharacterized protein OS=Treponema pallidum (strain Nichols) GN=TPANIC_0022 PE=4 SV=1	R9UVG4_TREPA,Y022_TREPA	Uniprot Treponema Pallidum strain Nichols 140618.fasta	80089.9	1	7	7	8	0.00082	0.0845	RSPCNAR	M	A	2	0	0	0	1	860.415			919478	2	8	Empty	true
Maldi TPA Nichols	Uncategorized Sample	TPA	merged TPA.txt (3706224)	Uncharacterized protein OS=Treponema pallidum (strain Nichols) GN=TPANIC_0022 PE=4 SV=1	R9UVG4_TREPA,Y022_TREPA	Uniprot Treponema Pallidum strain Nichols 140618.fasta	80089.9	1	7	7	8	0.00082	0.0845	SCTTGFAR	K	G	1	0	0	0	2	899.404			81193	374	381	Empty	true
Maldi TPA Nichols	Uncategorized Sample	TPA	merged TPA.txt (3706224)	Uncharacterized protein OS=Treponema pallidum (strain Nichols) GN=TPANIC_0022 PE=4 SV=1	R9UVG4_TREPA,Y022_TREPA	Uniprot Treponema Pallidum strain Nichols 140618.fasta	80089.9	1	7	7	8	0.00082	0.0845	VSIARASR	R	I	1	0	0	0	2	859.511			71040	705	712	Empty	true
Maldi TPA Nichols	Uncategorized Sample	TPA	merged TPA.txt (3706224)	Putative membrane protein OS=Treponema pallidum (strain Nichols) GN=TPANIC_0020 PE=4 SV=1	O83064_TREPA,R9UTF8_TREPA	Uniprot Treponema Pallidum strain Nichols 140618.fasta	78967.9	1	5	5	14	0.00144	0.0764	EDGTVQGVVGSHVEVAR	R	T	2	0	0	0	2	1738.87			2829150	255	271	Empty	true
Maldi TPA Nichols	Uncategorized Sample	TPA	merged TPA.txt (3706224)	Putative membrane protein OS=Treponema pallidum (strain Nichols) GN=TPANIC_0020 PE=4 SV=1	O83064_TREPA,R9UTF8_TREPA	Uniprot Treponema Pallidum strain Nichols 140618.fasta	78967.9	1	5	5	14	0.00144	0.0764	NYNKDQVKINLAR	K	A	9	0	0	0	2	1575.86			5504470	158	170	Empty	true
Maldi TPA Nichols	Uncategorized Sample	TPA	merged TPA.txt (3706224)	Putative membrane protein OS=Treponema pallidum (strain Nichols) GN=TPANIC_0020 PE=4 SV=1	O83064_TREPA,R9UTF8_TREPA	Uniprot Treponema Pallidum strain Nichols 140618.fasta	78967.9	1	5	5	14	0.00144	0.0764	QYEDPAVR	R	L	1	0	0	0	2	977.469			827997	689	696	Empty	true
Maldi TPA Nichols	Uncategorized Sample	TPA	merged TPA.txt (3706224)	Putative membrane protein OS=Treponema pallidum (strain Nichols) GN=TPANIC_0020 PE=4 SV=1	O83064_TREPA,R9UTF8_TREPA	Uniprot Treponema Pallidum strain Nichols 140618.fasta	78967.9	1	5	5	14	0.00144	0.0764	RSNADPAKR	R	E	1	0	0	0	2	1014.54			137107	276	284	Empty	true
Maldi TPA Nichols	Uncategorized Sample	TPA	merged TPA.txt (3706224)	Putative membrane protein OS=Treponema pallidum (strain Nichols) GN=TPANIC_0020 PE=4 SV=1	O83064_TREPA,R9UTF8_TREPA	Uniprot Treponema Pallidum strain Nichols 140618.fasta	78967.9	1	5	5	14	0.00144	0.0764	VYAGMER	R	I	1	0	0	0	2	825.392			84645	539	545	Empty	true
Maldi TPA Nichols	Uncategorized Sample	TPA	merged TPA.txt (3706224)	Tyrosine--tRNA ligase OS=Treponema pallidum (strain Nichols) GN=tyrS PE=3 SV=1	R9UU48_TREPA	Uniprot Treponema Pallidum strain Nichols 140618.fasta	45794.7	0.994	3	3	4	0.00041	0.0697	IGDPSGKTSMR	R	K	1	0	0	0	2	1164.57			19427	84	94	Empty	true
Maldi TPA Nichols	Uncategorized Sample	TPA	merged TPA.txt (3706224)	Tyrosine--tRNA ligase OS=Treponema pallidum (strain Nichols) GN=tyrS PE=3 SV=1	R9UU48_TREPA	Uniprot Treponema Pallidum strain Nichols 140618.fasta	45794.7	0.994	3	3	4	0.00041	0.0697	MRGIIGSMNPALAR	-	L	2	0	0	0	2	1502.79			2736020	1	14	Empty	true
Maldi TPA Nichols	Uncategorized Sample	TPA	merged TPA.txt (3706224)	Tyrosine--tRNA ligase OS=Treponema pallidum (strain Nichols) GN=tyrS PE=3 SV=1	R9UU48_TREPA	Uniprot Treponema Pallidum strain Nichols 140618.fasta	45794.7	0.994	3	3	4	0.00041	0.0697	RGIIGSMNPALARLQAR	M	G	1	0	0	0	1	1840.03			114843	2	18	Empty	true
Maldi TPA Nichols	Uncategorized Sample	TPA	merged TPA.txt (3706224)	ATP-binding protein (YlxH-2) OS=Treponema pallidum (strain Nichols) GN=fleN2 PE=4 SV=1	O83825_TREPA	Uniprot Treponema Pallidum strain Nichols 140618.fasta	41239.3	0.998	4	4	4	0.00041	0.0952	GVAVLLDRMRSFRPR	R	L	1	0	0	0	2	1773.01			178610	206	220	Empty	true
Maldi TPA Nichols	Uncategorized Sample	TPA	merged TPA.txt (3706224)	ATP-binding protein (YlxH-2) OS=Treponema pallidum (strain Nichols) GN=fleN2 PE=4 SV=1	O83825_TREPA	Uniprot Treponema Pallidum strain Nichols 140618.fasta	41239.3	0.998	4	4	4	0.00041	0.0952	LVMNMIADPKDVDK	R	A	1	0	0	0	2	1588.81			642348	221	234	Empty	true
Maldi TPA Nichols	Uncategorized Sample	TPA	merged TPA.txt (3706224)	ATP-binding protein (YlxH-2) OS=Treponema pallidum (strain Nichols) GN=fleN2 PE=4 SV=1	O83825_TREPA	Uniprot Treponema Pallidum strain Nichols 140618.fasta	41239.3	0.998	4	4	4	0.00041	0.0952	MRSFRPR	R	L	1	0	0	0	2	949.515			279812	214	220	Empty	true
Maldi TPA Nichols	Uncategorized Sample	TPA	merged TPA.txt (3706224)	ATP-binding protein (YlxH-2) OS=Treponema pallidum (strain Nichols) GN=fleN2 PE=4 SV=1	O83825_TREPA	Uniprot Treponema Pallidum strain Nichols 140618.fasta	41239.3	0.998	4	4	4	0.00041	0.0952	QNLLLQR	K	K	1	0	0	0	2	884.531			3539790	363	369	Empty	true
Maldi TPA Nichols	Uncategorized Sample	TPA	merged TPA.txt (3706224)	Flagellar hook-associated protein FliD OS=Treponema pallidum (strain Nichols) GN=fliD PE=4 SV=1	FLID_TREPA,R9UVN4_TREPA	Uniprot Treponema Pallidum strain Nichols 140618.fasta	78402.1	1	6	6	6	0.000615	0.0831	DLRDAVK	R	G	1	0	0	0	2	816.457			112755	55	61	Empty	true
Maldi TPA Nichols	Uncategorized Sample	TPA	merged TPA.txt (3706224)	Flagellar hook-associated protein FliD OS=Treponema pallidum (strain Nichols) GN=fliD PE=4 SV=1	FLID_TREPA,R9UVN4_TREPA	Uniprot Treponema Pallidum strain Nichols 140618.fasta	78402.1	1	6	6	6	0.000615	0.0831	LSFEDAALDLALR	R	L	1	0	0	0	2	1433.76			269571	185	197	Empty	true
Maldi TPA Nichols	Uncategorized Sample	TPA	merged TPA.txt (3706224)	Flagellar hook-associated protein FliD OS=Treponema pallidum (strain Nichols) GN=fliD PE=4 SV=1	FLID_TREPA,R9UVN4_TREPA	Uniprot Treponema Pallidum strain Nichols 140618.fasta	78402.1	1	6	6	6	0.000615	0.0831	NAIIEFVAK	K	Y	1	0	0	0	2	1004.58			223666	500	508	Empty	true
Maldi TPA Nichols	Uncategorized Sample	TPA	merged TPA.txt (3706224)	Flagellar hook-associated protein FliD OS=Treponema pallidum (strain Nichols) GN=fliD PE=4 SV=1	FLID_TREPA,R9UVN4_TREPA	Uniprot Treponema Pallidum strain Nichols 140618.fasta	78402.1	1	6	6	6	0.000615	0.0831	RNTSNAYR	R	A	1	0	0	0	2	981.486			699900	563	570	Empty	true
Maldi TPA Nichols	Uncategorized Sample	TPA	merged TPA.txt (3706224)	Flagellar hook-associated protein FliD OS=Treponema pallidum (strain Nichols) GN=fliD PE=4 SV=1	FLID_TREPA,R9UVN4_TREPA	Uniprot Treponema Pallidum strain Nichols 140618.fasta	78402.1	1	6	6	6	0.000615	0.0831	SDVRIPGVGAGK	M	Y	1	0	0	0	1	1155.65			67718	2	13	Empty	true
Maldi TPA Nichols	Uncategorized Sample	TPA	merged TPA.txt (3706224)	Flagellar hook-associated protein FliD OS=Treponema pallidum (strain Nichols) GN=fliD PE=4 SV=1	FLID_TREPA,R9UVN4_TREPA	Uniprot Treponema Pallidum strain Nichols 140618.fasta	78402.1	1	6	6	6	0.000615	0.0831	YDNLIQSLMKK	K	E	1	0	0	0	2	1352.72			98537	14	24	Empty	true
Maldi TPA Nichols	Uncategorized Sample	TPA	merged TPA.txt (3706224)	AAA family ATPase OS=Treponema pallidum (strain Nichols) GN=TP_0330 PE=4 SV=1	O83350_TREPA	Uniprot Treponema Pallidum strain Nichols 140618.fasta	67759.2	0.998	4	4	4	0.00041	0.0602	ELKLLMGEK	R	-	1	0	0	0	2	1060.61			1232390	590	598	Empty	true
Maldi TPA Nichols	Uncategorized Sample	TPA	merged TPA.txt (3706224)	AAA family ATPase OS=Treponema pallidum (strain Nichols) GN=TP_0330 PE=4 SV=1	O83350_TREPA	Uniprot Treponema Pallidum strain Nichols 140618.fasta	67759.2	0.998	4	4	4	0.00041	0.0602	SKLVADIR	R	E	1	0	0	0	2	901.547			472504	582	589	Empty	true
Maldi TPA Nichols	Uncategorized Sample	TPA	merged TPA.txt (3706224)	AAA family ATPase OS=Treponema pallidum (strain Nichols) GN=TP_0330 PE=4 SV=1	O83350_TREPA	Uniprot Treponema Pallidum strain Nichols 140618.fasta	67759.2	0.998	4	4	4	0.00041	0.0602	TEIFEALK	K	K	1	0	0	0	2	950.519			64018	480	487	Empty	true
Maldi TPA Nichols	Uncategorized Sample	TPA	merged TPA.txt (3706224)	AAA family ATPase OS=Treponema pallidum (strain Nichols) GN=TP_0330 PE=4 SV=1	O83350_TREPA	Uniprot Treponema Pallidum strain Nichols 140618.fasta	67759.2	0.998	4	4	4	0.00041	0.0602	YFIMNMKQNKR	R	M	1	0	0	0	2	1488.75			16802	127	137	Empty	true
Maldi TPA Nichols	Uncategorized Sample	TPA	merged TPA.txt (3706224)	Catabolite gene activator (Crp) OS=Treponema pallidum (strain Nichols) GN=TP_0262 PE=4 SV=1	O83286_TREPA	Uniprot Treponema Pallidum strain Nichols 140618.fasta	26000.8	0.998	4	4	4	0.00041	0.138	LLKTFVR	R	R	1	0	0	0	2	876.567			116699	111	117	Empty	true
Maldi TPA Nichols	Uncategorized Sample	TPA	merged TPA.txt (3706224)	Catabolite gene activator (Crp) OS=Treponema pallidum (strain Nichols) GN=TP_0262 PE=4 SV=1	O83286_TREPA	Uniprot Treponema Pallidum strain Nichols 140618.fasta	26000.8	0.998	4	4	4	0.00041	0.138	NMTDLNR	K	Y	1	0	0	0	2	879.399			314710	203	209	Empty	true
Maldi TPA Nichols	Uncategorized Sample	TPA	merged TPA.txt (3706224)	Catabolite gene activator (Crp) OS=Treponema pallidum (strain Nichols) GN=TP_0262 PE=4 SV=1	O83286_TREPA	Uniprot Treponema Pallidum strain Nichols 140618.fasta	26000.8	0.998	4	4	4	0.00041	0.138	RIVVKNMTDLNR	R	Y	1	0	0	0	2	1474.82			9304	198	209	Empty	true
Maldi TPA Nichols	Uncategorized Sample	TPA	merged TPA.txt (3706224)	Catabolite gene activator (Crp) OS=Treponema pallidum (strain Nichols) GN=TP_0262 PE=4 SV=1	O83286_TREPA	Uniprot Treponema Pallidum strain Nichols 140618.fasta	26000.8	0.998	4	4	4	0.00041	0.138	RRMADAFASFTR	R	F	1	0	0	0	2	1428.72			181762	4	15	Empty	true
Maldi TPA Nichols	Uncategorized Sample	TPA	merged TPA.txt (3706224)	V-type ATP synthase alpha chain OS=Treponema pallidum (strain Nichols) GN=ntpA1 PE=3 SV=1	R9UVV0_TREPA,VATA1_TREPA	Uniprot Treponema Pallidum strain Nichols 140618.fasta	65017.8	1	9	9	10	0.00103	0.16	AGEVVETLR	R	E	1	0	0	0	2	973.531			33445	270	278	Empty	true
Maldi TPA Nichols	Uncategorized Sample	TPA	merged TPA.txt (3706224)	V-type ATP synthase alpha chain OS=Treponema pallidum (strain Nichols) GN=ntpA1 PE=3 SV=1	R9UVV0_TREPA,VATA1_TREPA	Uniprot Treponema Pallidum strain Nichols 140618.fasta	65017.8	1	9	9	10	0.00103	0.16	EFPDLTDPRTGRSLMER	R	T	1	0	0	0	2	2035.99			154187	279	295	Empty	true
Maldi TPA Nichols	Uncategorized Sample	TPA	merged TPA.txt (3706224)	V-type ATP synthase alpha chain OS=Treponema pallidum (strain Nichols) GN=ntpA1 PE=3 SV=1	R9UVV0_TREPA,VATA1_TREPA	Uniprot Treponema Pallidum strain Nichols 140618.fasta	65017.8	1	9	9	10	0.00103	0.16	GAEVEQMMR	R	V	2	0	0	0	2	1082.46			355717	461	469	Empty	true
Maldi TPA Nichols	Uncategorized Sample	TPA	merged TPA.txt (3706224)	V-type ATP synthase alpha chain OS=Treponema pallidum (strain Nichols) GN=ntpA1 PE=3 SV=1	R9UVV0_TREPA,VATA1_TREPA	Uniprot Treponema Pallidum strain Nichols 140618.fasta	65017.8	1	9	9	10	0.00103	0.16	HCYAIVMR	K	V	1	0	0	0	2	1065.5			396547	514	521	Empty	true
Maldi TPA Nichols	Uncategorized Sample	TPA	merged TPA.txt (3706224)	V-type ATP synthase alpha chain OS=Treponema pallidum (strain Nichols) GN=ntpA1 PE=3 SV=1	R9UVV0_TREPA,VATA1_TREPA	Uniprot Treponema Pallidum strain Nichols 140618.fasta	65017.8	1	9	9	10	0.00103	0.16	QMGLDVLLLADSTSR	R	W	1	0	0	0	2	1618.85			150238	326	340	Empty	true
Maldi TPA Nichols	Uncategorized Sample	TPA	merged TPA.txt (3706224)	V-type ATP synthase alpha chain OS=Treponema pallidum (strain Nichols) GN=ntpA1 PE=3 SV=1	R9UVV0_TREPA,VATA1_TREPA	Uniprot Treponema Pallidum strain Nichols 140618.fasta	65017.8	1	9	9	10	0.00103	0.16	TGRSLMER	R	T	1	0	0	0	2	965.483			123795	288	295	Empty	true	VATA2_TREPA,R9UT80_TREPA
Maldi TPA Nichols	Uncategorized Sample	TPA	merged TPA.txt (3706224)	V-type ATP synthase alpha chain OS=Treponema pallidum (strain Nichols) GN=ntpA1 PE=3 SV=1	R9UVV0_TREPA,VATA1_TREPA	Uniprot Treponema Pallidum strain Nichols 140618.fasta	65017.8	1	9	9	10	0.00103	0.16	VLGSVLAFESK	R	D	1	0	0	0	2	1149.65			2106380	522	532	Empty	true
Maldi TPA Nichols	Uncategorized Sample	TPA	merged TPA.txt (3706224)	V-type ATP synthase alpha chain OS=Treponema pallidum (strain Nichols) GN=ntpA1 PE=3 SV=1	R9UVV0_TREPA,VATA1_TREPA	Uniprot Treponema Pallidum strain Nichols 140618.fasta	65017.8	1	9	9	10	0.00103	0.16	VRGREAQLQVFEITR	R	G	1	0	0	0	2	1802			12605	46	60	Empty	true
Maldi TPA Nichols	Uncategorized Sample	TPA	merged TPA.txt (3706224)	V-type ATP synthase alpha chain OS=Treponema pallidum (strain Nichols) GN=ntpA1 PE=3 SV=1	R9UVV0_TREPA,VATA1_TREPA	Uniprot Treponema Pallidum strain Nichols 140618.fasta	65017.8	1	9	9	10	0.00103	0.16	VVGAFHGLSR	K	E	1	0	0	0	2	1042.58			319127	413	422	Empty	true
Maldi TPA Nichols	Uncategorized Sample	TPA	merged TPA.txt (3706224)	Putative peptidylprolyl isomerase OS=Treponema pallidum (strain Nichols) GN=surA PE=4 SV=1	BMP_TREPA,R9UXB2_TREPA	Uniprot Treponema Pallidum strain Nichols 140618.fasta	39937.2	0.999	4	4	4	0.00041	0.114	ADEFRNLK	K	G	1	0	0	0	2	992.516			304185	159	166	Empty	true
Maldi TPA Nichols	Uncategorized Sample	TPA	merged TPA.txt (3706224)	Putative peptidylprolyl isomerase OS=Treponema pallidum (strain Nichols) GN=surA PE=4 SV=1	BMP_TREPA,R9UXB2_TREPA	Uniprot Treponema Pallidum strain Nichols 140618.fasta	39937.2	0.999	4	4	4	0.00041	0.114	ILTLSDLVEPDK	K	T	1	0	0	0	2	1342.75			228485	297	308	Empty	true
Maldi TPA Nichols	Uncategorized Sample	TPA	merged TPA.txt (3706224)	Putative peptidylprolyl isomerase OS=Treponema pallidum (strain Nichols) GN=surA PE=4 SV=1	BMP_TREPA,R9UXB2_TREPA	Uniprot Treponema Pallidum strain Nichols 140618.fasta	39937.2	0.999	4	4	4	0.00041	0.114	KLSTAERR	K	Q	1	0	0	0	2	960.558			20550	57	64	Empty	true
Maldi TPA Nichols	Uncategorized Sample	TPA	merged TPA.txt (3706224)	Putative peptidylprolyl isomerase OS=Treponema pallidum (strain Nichols) GN=surA PE=4 SV=1	BMP_TREPA,R9UXB2_TREPA	Uniprot Treponema Pallidum strain Nichols 140618.fasta	39937.2	0.999	4	4	4	0.00041	0.114	LKSSGVKATADIK	K	S	1	0	0	0	2	1317.77			130973	217	229	Empty	true
Maldi TPA Nichols	Uncategorized Sample	TPA	merged TPA.txt (3706224)	Methyl-accepting chemotaxis protein (Mcp1) OS=Treponema pallidum (strain Nichols) GN=mcp1 PE=4 SV=1	F7IUJ5_TREPA	Uniprot Treponema Pallidum strain Nichols 140618.fasta	64618.1	0.987	3	3	3	0.000308	0.0653	ECVGRMMEVIEEITSRSR	K	G	1	0	0	0	2	2214.03			251441	361	378	Empty	true
Maldi TPA Nichols	Uncategorized Sample	TPA	merged TPA.txt (3706224)	Methyl-accepting chemotaxis protein (Mcp1) OS=Treponema pallidum (strain Nichols) GN=mcp1 PE=4 SV=1	F7IUJ5_TREPA	Uniprot Treponema Pallidum strain Nichols 140618.fasta	64618.1	0.987	3	3	3	0.000308	0.0653	LERLFGEVRR	R	T	1	0	0	0	2	1274.73			260068	240	249	Empty	true
Maldi TPA Nichols	Uncategorized Sample	TPA	merged TPA.txt (3706224)	Methyl-accepting chemotaxis protein (Mcp1) OS=Treponema pallidum (strain Nichols) GN=mcp1 PE=4 SV=1	F7IUJ5_TREPA	Uniprot Treponema Pallidum strain Nichols 140618.fasta	64618.1	0.987	3	3	3	0.000308	0.0653	LITIGWDPMVR	R	L	1	0	0	0	2	1300.71			1740010	74	84	Empty	true
Maldi TPA Nichols	Uncategorized Sample	TPA	merged TPA.txt (3706224)	Uncharacterized protein OS=Treponema pallidum (strain Nichols) GN=TPANIC_0625 PE=4 SV=1	R9UV12_TREPA,Y625_TREPA	Uniprot Treponema Pallidum strain Nichols 140618.fasta	28874.8	0.994	2	2	3	0.000308	0.068	FTPADLMLR	K	A	2	0	0	0	2	1079.56			668135	69	77	Empty	true
Maldi TPA Nichols	Uncategorized Sample	TPA	merged TPA.txt (3706224)	Uncharacterized protein OS=Treponema pallidum (strain Nichols) GN=TPANIC_0625 PE=4 SV=1	R9UV12_TREPA,Y625_TREPA	Uniprot Treponema Pallidum strain Nichols 140618.fasta	28874.8	0.994	2	2	3	0.000308	0.068	QRQELRQK	K	L	1	0	0	0	2	1085.62			559947	188	195	Empty	true
Maldi TPA Nichols	Uncategorized Sample	TPA	merged TPA.txt (3706224)	Aspartate--tRNA(Asp/Asn) ligase OS=Treponema pallidum (strain Nichols) GN=aspS PE=3 SV=1	R9UUH8_TREPA,SYDND_TREPA	Uniprot Treponema Pallidum strain Nichols 140618.fasta	68626.9	0.994	3	3	4	0.00041	0.0415	ARCYSRR	K	Q	1	0	0	0	2	968.484			275418	347	353	Empty	true
Maldi TPA Nichols	Uncategorized Sample	TPA	merged TPA.txt (3706224)	Aspartate--tRNA(Asp/Asn) ligase OS=Treponema pallidum (strain Nichols) GN=aspS PE=3 SV=1	R9UUH8_TREPA,SYDND_TREPA	Uniprot Treponema Pallidum strain Nichols 140618.fasta	68626.9	0.994	3	3	4	0.00041	0.0415	RQIEALESIAR	R	A	2	0	0	0	2	1285.72			1898240	353	363	Empty	true
Maldi TPA Nichols	Uncategorized Sample	TPA	merged TPA.txt (3706224)	Aspartate--tRNA(Asp/Asn) ligase OS=Treponema pallidum (strain Nichols) GN=aspS PE=3 SV=1	R9UUH8_TREPA,SYDND_TREPA	Uniprot Treponema Pallidum strain Nichols 140618.fasta	68626.9	0.994	3	3	4	0.00041	0.0415	SRVALAIR	R	Q	1	0	0	0	2	885.563			271893	162	169	Empty	true
Maldi TPA Nichols	Uncategorized Sample	TPA	merged TPA.txt (3706224)	Adenylate cyclase OS=Treponema pallidum (strain Nichols) GN=TP_0485 PE=4 SV=1	O83498_TREPA	Uniprot Treponema Pallidum strain Nichols 140618.fasta	67032.5	1	5	5	6	0.000615	0.0928	AMKGELALGGER	K	K	2	0	0	0	2	1247.64			563541	378	389	Empty	true
Maldi TPA Nichols	Uncategorized Sample	TPA	merged TPA.txt (3706224)	Adenylate cyclase OS=Treponema pallidum (strain Nichols) GN=TP_0485 PE=4 SV=1	O83498_TREPA	Uniprot Treponema Pallidum strain Nichols 140618.fasta	67032.5	1	5	5	6	0.000615	0.0928	DFFSFYPR	K	I	1	0	0	0	2	1078.5			3687810	98	105	Empty	true
Maldi TPA Nichols	Uncategorized Sample	TPA	merged TPA.txt (3706224)	Adenylate cyclase OS=Treponema pallidum (strain Nichols) GN=TP_0485 PE=4 SV=1	O83498_TREPA	Uniprot Treponema Pallidum strain Nichols 140618.fasta	67032.5	1	5	5	6	0.000615	0.0928	LDALQSMKAVFLMR	R	E	1	0	0	0	2	1638.87			672682	459	472	Empty	true
Maldi TPA Nichols	Uncategorized Sample	TPA	merged TPA.txt (3706224)	Adenylate cyclase OS=Treponema pallidum (strain Nichols) GN=TP_0485 PE=4 SV=1	O83498_TREPA	Uniprot Treponema Pallidum strain Nichols 140618.fasta	67032.5	1	5	5	6	0.000615	0.0928	MKEAFGK	R	F	1	0	0	0	2	810.418			693996	362	368	Empty	true
Maldi TPA Nichols	Uncategorized Sample	TPA	merged TPA.txt (3706224)	Adenylate cyclase OS=Treponema pallidum (strain Nichols) GN=TP_0485 PE=4 SV=1	O83498_TREPA	Uniprot Treponema Pallidum strain Nichols 140618.fasta	67032.5	1	5	5	6	0.000615	0.0928	RMEYTVIGDAVNTASR	K	I	1	0	0	0	2	1798.88			474159	511	526	Empty	true
Maldi TPA Nichols	Uncategorized Sample	TPA	merged TPA.txt (3706224)	Uncharacterized protein OS=Treponema pallidum (strain Nichols) GN=TPANIC_0359 PE=4 SV=1	R9UUB2_TREPA,Y359_TREPA	Uniprot Treponema Pallidum strain Nichols 140618.fasta	23889.1	0.945	3	3	3	0.000308	0.152	ERILAQSR	R	V	1	0	0	0	2	972.558			194530	159	166	Empty	true
Maldi TPA Nichols	Uncategorized Sample	TPA	merged TPA.txt (3706224)	Uncharacterized protein OS=Treponema pallidum (strain Nichols) GN=TPANIC_0359 PE=4 SV=1	R9UUB2_TREPA,Y359_TREPA	Uniprot Treponema Pallidum strain Nichols 140618.fasta	23889.1	0.945	3	3	3	0.000308	0.152	RYVHLSLADDANR	K	I	1	0	0	0	2	1529.78			25008	136	148	Empty	true
Maldi TPA Nichols	Uncategorized Sample	TPA	merged TPA.txt (3706224)	Uncharacterized protein OS=Treponema pallidum (strain Nichols) GN=TPANIC_0359 PE=4 SV=1	R9UUB2_TREPA,Y359_TREPA	Uniprot Treponema Pallidum strain Nichols 140618.fasta	23889.1	0.945	3	3	3	0.000308	0.152	VVTLQRSVIER	R	S	1	0	0	0	2	1299.77			148685	167	177	Empty	true
Maldi TPA Nichols	Uncategorized Sample	TPA	merged TPA.txt (3706224)	30S ribosomal protein S15 OS=Treponema pallidum (strain Nichols) GN=rpsO PE=3 SV=1	R9UVP5_TREPA,RS15_TREPA	Uniprot Treponema Pallidum strain Nichols 140618.fasta	10055.9	0.967	3	3	3	0.000308	0.225	LLRYSR	R	R	1	0	0	0	2	807.484			1241690	66	71	Empty	true
Maldi TPA Nichols	Uncategorized Sample	TPA	merged TPA.txt (3706224)	30S ribosomal protein S15 OS=Treponema pallidum (strain Nichols) GN=rpsO PE=3 SV=1	R9UVP5_TREPA,RS15_TREPA	Uniprot Treponema Pallidum strain Nichols 140618.fasta	10055.9	0.967	3	3	3	0.000308	0.225	RLLRYSR	R	R	1	0	0	0	2	963.585			218859	65	71	Empty	true
Maldi TPA Nichols	Uncategorized Sample	TPA	merged TPA.txt (3706224)	30S ribosomal protein S15 OS=Treponema pallidum (strain Nichols) GN=rpsO PE=3 SV=1	R9UVP5_TREPA,RS15_TREPA	Uniprot Treponema Pallidum strain Nichols 140618.fasta	10055.9	0.967	3	3	3	0.000308	0.225	SSNRGLLVLVGRR	K	R	1	0	0	0	2	1426.86			79927	51	63	Empty	true
Maldi TPA Nichols	Uncategorized Sample	TPA	merged TPA.txt (3706224)	Bifunctional phosphoribulokinase/uridine kinase OS=Treponema pallidum (strain Nichols) GN=TP_0667 PE=4 SV=1	O83673_TREPA	Uniprot Treponema Pallidum strain Nichols 140618.fasta	63000	0.995	3	3	4	0.00041	0.0703	LFLDLLQGKR	K	V	2	0	0	0	2	1202.73			5286140	358	367	Empty	true
Maldi TPA Nichols	Uncategorized Sample	TPA	merged TPA.txt (3706224)	Bifunctional phosphoribulokinase/uridine kinase OS=Treponema pallidum (strain Nichols) GN=TP_0667 PE=4 SV=1	O83673_TREPA	Uniprot Treponema Pallidum strain Nichols 140618.fasta	63000	0.995	3	3	4	0.00041	0.0703	LISLMNRRVVFR	R	L	1	0	0	0	2	1503.89			67319	407	418	Empty	true
Maldi TPA Nichols	Uncategorized Sample	TPA	merged TPA.txt (3706224)	Bifunctional phosphoribulokinase/uridine kinase OS=Treponema pallidum (strain Nichols) GN=TP_0667 PE=4 SV=1	O83673_TREPA	Uniprot Treponema Pallidum strain Nichols 140618.fasta	63000	0.995	3	3	4	0.00041	0.0703	RDSVRVVSIAGPSGSGK	R	T	1	0	0	0	2	1671.91			432612	285	301	Empty	true
Maldi TPA Nichols	Uncategorized Sample	TPA	merged TPA.txt (3706224)	30S ribosomal protein S13 OS=Treponema pallidum (strain Nichols) GN=rpsM PE=3 SV=1	R9USI5_TREPA,RS13_TREPA	Uniprot Treponema Pallidum strain Nichols 140618.fasta	13634.6	0.948	2	2	2	0.000205	0.157	KGLPVRGQR	R	T	1	0	0	0	2	1010.62			289762	93	101	Empty	true
Maldi TPA Nichols	Uncategorized Sample	TPA	merged TPA.txt (3706224)	30S ribosomal protein S13 OS=Treponema pallidum (strain Nichols) GN=rpsM PE=3 SV=1	R9USI5_TREPA,RS13_TREPA	Uniprot Treponema Pallidum strain Nichols 140618.fasta	13634.6	0.948	2	2	2	0.000205	0.157	LRTEVALNIK	R	R	1	0	0	0	2	1156.7			969532	69	78	Empty	true
Maldi TPA Nichols	Uncategorized Sample	TPA	merged TPA.txt (3706224)	Putative membrane protein OS=Treponema pallidum (strain Nichols) GN=TP_0646 PE=4 SV=1	O83652_TREPA	Uniprot Treponema Pallidum strain Nichols 140618.fasta	49328.7	0.973	2	2	3	0.000308	0.0455	FDRILSRIK	R	-	1	0	0	0	2	1147.69			206863	432	440	Empty	true
Maldi TPA Nichols	Uncategorized Sample	TPA	merged TPA.txt (3706224)	Putative membrane protein OS=Treponema pallidum (strain Nichols) GN=TP_0646 PE=4 SV=1	O83652_TREPA	Uniprot Treponema Pallidum strain Nichols 140618.fasta	49328.7	0.973	2	2	3	0.000308	0.0455	FGYAALLLDLR	R	S	2	0	0	0	2	1251.71			948154	376	386	Empty	true
Maldi TPA Nichols	Uncategorized Sample	TPA	merged TPA.txt (3706224)	Uncharacterized protein OS=Treponema pallidum (strain Nichols) GN=TP_0648 PE=4 SV=1	O83654_TREPA	Uniprot Treponema Pallidum strain Nichols 140618.fasta	77637.6	1	9	9	12	0.00123	0.113	ALLSAVLYAR	R	G	1	0	0	0	2	1076.65			95636	253	262	Empty	true
Maldi TPA Nichols	Uncategorized Sample	TPA	merged TPA.txt (3706224)	Uncharacterized protein OS=Treponema pallidum (strain Nichols) GN=TP_0648 PE=4 SV=1	O83654_TREPA	Uniprot Treponema Pallidum strain Nichols 140618.fasta	77637.6	1	9	9	12	0.00123	0.113	IMQMLNDRLPIMGTVVR	R	R	1	0	0	0	2	2003.06			190122	553	569	Empty	true
Maldi TPA Nichols	Uncategorized Sample	TPA	merged TPA.txt (3706224)	Uncharacterized protein OS=Treponema pallidum (strain Nichols) GN=TP_0648 PE=4 SV=1	O83654_TREPA	Uniprot Treponema Pallidum strain Nichols 140618.fasta	77637.6	1	9	9	12	0.00123	0.113	KNASYNLAYR	K	G	1	0	0	0	2	1199.62			77759	74	83	Empty	true
Maldi TPA Nichols	Uncategorized Sample	TPA	merged TPA.txt (3706224)	Uncharacterized protein OS=Treponema pallidum (strain Nichols) GN=TP_0648 PE=4 SV=1	O83654_TREPA	Uniprot Treponema Pallidum strain Nichols 140618.fasta	77637.6	1	9	9	12	0.00123	0.113	LELYVASTGSR	R	A	1	0	0	0	2	1195.63			361937	522	532	Empty	true
Maldi TPA Nichols	Uncategorized Sample	TPA	merged TPA.txt (3706224)	Uncharacterized protein OS=Treponema pallidum (strain Nichols) GN=TP_0648 PE=4 SV=1	O83654_TREPA	Uniprot Treponema Pallidum strain Nichols 140618.fasta	77637.6	1	9	9	12	0.00123	0.113	LPIMGTVVRR	R	H	3	0	0	0	2	1157.68			585446	561	570	Empty	true
Maldi TPA Nichols	Uncategorized Sample	TPA	merged TPA.txt (3706224)	Uncharacterized protein OS=Treponema pallidum (strain Nichols) GN=TP_0648 PE=4 SV=1	O83654_TREPA	Uniprot Treponema Pallidum strain Nichols 140618.fasta	77637.6	1	9	9	12	0.00123	0.113	RIMQMLNDR	R	L	2	0	0	0	2	1192.59			320743	552	560	Empty	true
Maldi TPA Nichols	Uncategorized Sample	TPA	merged TPA.txt (3706224)	Uncharacterized protein OS=Treponema pallidum (strain Nichols) GN=TP_0648 PE=4 SV=1	O83654_TREPA	Uniprot Treponema Pallidum strain Nichols 140618.fasta	77637.6	1	9	9	12	0.00123	0.113	SAYPRARALLSAVLYAR	K	G	1	0	0	0	2	1878.07			44484	246	262	Empty	true
Maldi TPA Nichols	Uncategorized Sample	TPA	merged TPA.txt (3706224)	Uncharacterized protein OS=Treponema pallidum (strain Nichols) GN=TP_0648 PE=4 SV=1	O83654_TREPA	Uniprot Treponema Pallidum strain Nichols 140618.fasta	77637.6	1	9	9	12	0.00123	0.113	SGNDRYQSVLR	R	R	1	0	0	0	2	1294.65			104352	541	551	Empty	true
Maldi TPA Nichols	Uncategorized Sample	TPA	merged TPA.txt (3706224)	Uncharacterized protein OS=Treponema pallidum (strain Nichols) GN=TP_0648 PE=4 SV=1	O83654_TREPA	Uniprot Treponema Pallidum strain Nichols 140618.fasta	77637.6	1	9	9	12	0.00123	0.113	SLFEEILAR	R	Y	1	0	0	0	2	1077.59			920772	134	142	Empty	true
Maldi TPA Nichols	Uncategorized Sample	TPA	merged TPA.txt (3706224)	Putative sigma factor regulatory protein OS=Treponema pallidum (strain Nichols) GN=rsbU1 PE=4 SV=1	O83247_TREPA	Uniprot Treponema Pallidum strain Nichols 140618.fasta	56171.6	0.973	3	3	3	0.000308	0.0654	LFEHFITLLR	R	F	1	0	0	0	2	1288.74			329041	100	109	Empty	true
Maldi TPA Nichols	Uncategorized Sample	TPA	merged TPA.txt (3706224)	Putative sigma factor regulatory protein OS=Treponema pallidum (strain Nichols) GN=rsbU1 PE=4 SV=1	O83247_TREPA	Uniprot Treponema Pallidum strain Nichols 140618.fasta	56171.6	0.973	3	3	3	0.000308	0.0654	RMHLHDK	K	Y	1	0	0	0	2	936.483			436206	345	351	Empty	true
Maldi TPA Nichols	Uncategorized Sample	TPA	merged TPA.txt (3706224)	Putative sigma factor regulatory protein OS=Treponema pallidum (strain Nichols) GN=rsbU1 PE=4 SV=1	O83247_TREPA	Uniprot Treponema Pallidum strain Nichols 140618.fasta	56171.6	0.973	3	3	3	0.000308	0.0654	TTHDDMTIVTVQVKR	R	-	1	0	0	0	2	1743.91			48606	475	489	Empty	true
Maldi TPA Nichols	Uncategorized Sample	TPA	merged TPA.txt (3706224)	SsrA-binding protein OS=Treponema pallidum (strain Nichols) GN=smpB PE=3 SV=1	R9UVV2_TREPA,SSRP_TREPA	Uniprot Treponema Pallidum strain Nichols 140618.fasta	17654.1	0.995	2	2	3	0.000308	0.162	LECGIALEGTEVKSVR	R	A	1	0	0	0	2	1760.92			1051450	25	40	Empty	true
Maldi TPA Nichols	Uncategorized Sample	TPA	merged TPA.txt (3706224)	SsrA-binding protein OS=Treponema pallidum (strain Nichols) GN=smpB PE=3 SV=1	R9UVV2_TREPA,SSRP_TREPA	Uniprot Treponema Pallidum strain Nichols 140618.fasta	17654.1	0.995	2	2	3	0.000308	0.162	LFDKRAQIK	K	A	2	0	0	0	2	1118.67			2926110	129	137	Empty	true
Maldi TPA Nichols	Uncategorized Sample	TPA	merged TPA.txt (3706224)	Bacterial DNA-binding factor OS=Treponema pallidum (strain Nichols) GN=TPANIC_0251 PE=3 SV=1	DBH_TREPA,R9UW50_TREPA	Uniprot Treponema Pallidum strain Nichols 140618.fasta	11648.7	0.975	2	2	2	0.000205	0.133	GETVELR	R	D	1	0	0	0	2	803.426			662707	44	50	Empty	true
Maldi TPA Nichols	Uncategorized Sample	TPA	merged TPA.txt (3706224)	Bacterial DNA-binding factor OS=Treponema pallidum (strain Nichols) GN=TPANIC_0251 PE=3 SV=1	DBH_TREPA,R9UW50_TREPA	Uniprot Treponema Pallidum strain Nichols 140618.fasta	11648.7	0.975	2	2	2	0.000205	0.133	RLKSAVR	K	G	1	0	0	0	2	829.537			345293	89	95	Empty	true
Maldi TPA Nichols	Uncategorized Sample	TPA	merged TPA.txt (3706224)	RsuA family pseudouridine synthase OS=Treponema pallidum (strain Nichols) GN=rluB PE=4 SV=1	O83472_TREPA	Uniprot Treponema Pallidum strain Nichols 140618.fasta	29214.9	0.964	2	2	2	0.000205	0.0996	EPVPAALLSSFVR	R	G	1	0	0	0	2	1385.78			190784	164	176	Empty	true
Maldi TPA Nichols	Uncategorized Sample	TPA	merged TPA.txt (3706224)	RsuA family pseudouridine synthase OS=Treponema pallidum (strain Nichols) GN=rluB PE=4 SV=1	O83472_TREPA	Uniprot Treponema Pallidum strain Nichols 140618.fasta	29214.9	0.964	2	2	2	0.000205	0.0996	VTVDGQTVTTQGR	R	T	1	0	0	0	2	1361.7			1629810	36	48	Empty	true
Maldi TPA Nichols	Uncategorized Sample	TPA	merged TPA.txt (3706224)	Holliday junction ATP-dependent DNA helicase RuvA OS=Treponema pallidum (strain Nichols) GN=ruvA PE=3 SV=1	R9UW36_TREPA,RUVA_TREPA	Uniprot Treponema Pallidum strain Nichols 140618.fasta	24399.3	0.977	2	2	2	0.000205	0.0881	SLYEEEATVLKR	R	A	1	0	0	0	2	1437.76			440434	198	209	Empty	true
Maldi TPA Nichols	Uncategorized Sample	TPA	merged TPA.txt (3706224)	Holliday junction ATP-dependent DNA helicase RuvA OS=Treponema pallidum (strain Nichols) GN=ruvA PE=3 SV=1	R9UW36_TREPA,RUVA_TREPA	Uniprot Treponema Pallidum strain Nichols 140618.fasta	24399.3	0.977	2	2	2	0.000205	0.0881	TLFLSLTK	R	V	1	0	0	0	2	922.561			118950	70	77	Empty	true
Maldi TPA Nichols	Uncategorized Sample	TPA	merged TPA.txt (3706224)	DNA replication factor Y OS=Treponema pallidum (strain Nichols) GN=priA PE=4 SV=1	PRIA_TREPA,R9UW19_TREPA	Uniprot Treponema Pallidum strain Nichols 140618.fasta	72167.3	0.999	4	4	4	0.00041	0.0533	AAEAVLAR	R	G	1	0	0	0	2	800.462			443698	169	176	Empty	true
Maldi TPA Nichols	Uncategorized Sample	TPA	merged TPA.txt (3706224)	DNA replication factor Y OS=Treponema pallidum (strain Nichols) GN=priA PE=4 SV=1	PRIA_TREPA,R9UW19_TREPA	Uniprot Treponema Pallidum strain Nichols 140618.fasta	72167.3	0.999	4	4	4	0.00041	0.0533	EALLLSTR	K	L	1	0	0	0	2	902.531			315997	329	336	Empty	true
Maldi TPA Nichols	Uncategorized Sample	TPA	merged TPA.txt (3706224)	DNA replication factor Y OS=Treponema pallidum (strain Nichols) GN=priA PE=4 SV=1	PRIA_TREPA,R9UW19_TREPA	Uniprot Treponema Pallidum strain Nichols 140618.fasta	72167.3	0.999	4	4	4	0.00041	0.0533	HCVVIGAR	R	S	1	0	0	0	2	911.488			164400	229	236	Empty	true
Maldi TPA Nichols	Uncategorized Sample	TPA	merged TPA.txt (3706224)	DNA replication factor Y OS=Treponema pallidum (strain Nichols) GN=priA PE=4 SV=1	PRIA_TREPA,R9UW19_TREPA	Uniprot Treponema Pallidum strain Nichols 140618.fasta	72167.3	0.999	4	4	4	0.00041	0.0533	SFALMMQVAGR	R	A	1	0	0	0	2	1226.6			261310	503	513	Empty	true
Maldi TPA Nichols	Uncategorized Sample	TPA	merged TPA.txt (3706224)	Uncharacterized protein OS=Treponema pallidum (strain Nichols) GN=TP_0086 PE=4 SV=1	O83124_TREPA	Uniprot Treponema Pallidum strain Nichols 140618.fasta	34814.1	0.997	4	4	4	0.00041	0.0701	ESMRRIGLMR	K	A	1	0	0	0	2	1264.66			986157	169	178	Empty	true
Maldi TPA Nichols	Uncategorized Sample	TPA	merged TPA.txt (3706224)	Uncharacterized protein OS=Treponema pallidum (strain Nichols) GN=TP_0086 PE=4 SV=1	O83124_TREPA	Uniprot Treponema Pallidum strain Nichols 140618.fasta	34814.1	0.997	4	4	4	0.00041	0.0701	IAVNKESMR	R	R	1	0	0	0	2	1063.56			650603	164	172	Empty	true
Maldi TPA Nichols	Uncategorized Sample	TPA	merged TPA.txt (3706224)	Uncharacterized protein OS=Treponema pallidum (strain Nichols) GN=TP_0086 PE=4 SV=1	O83124_TREPA	Uniprot Treponema Pallidum strain Nichols 140618.fasta	34814.1	0.997	4	4	4	0.00041	0.0701	IAVNKESMRR	R	I	1	0	0	0	2	1219.66			54566	164	173	Empty	true
Maldi TPA Nichols	Uncategorized Sample	TPA	merged TPA.txt (3706224)	Uncharacterized protein OS=Treponema pallidum (strain Nichols) GN=TP_0086 PE=4 SV=1	O83124_TREPA	Uniprot Treponema Pallidum strain Nichols 140618.fasta	34814.1	0.997	4	4	4	0.00041	0.0701	YASDRCR	R	R	1	0	0	0	2	927.41			51613	272	278	Empty	true
Maldi TPA Nichols	Uncategorized Sample	TPA	merged TPA.txt (3706224)	Nicotinate phosphoribosyltransferase OS=Treponema pallidum (strain Nichols) GN=pncB PE=3 SV=1	O83636_TREPA	Uniprot Treponema Pallidum strain Nichols 140618.fasta	54579.8	0.971	3	3	3	0.000308	0.0791	AGESVQEIHARMR	R	A	1	0	0	0	2	1483.74			2562400	441	453	Empty	true
Maldi TPA Nichols	Uncategorized Sample	TPA	merged TPA.txt (3706224)	Nicotinate phosphoribosyltransferase OS=Treponema pallidum (strain Nichols) GN=pncB PE=3 SV=1	O83636_TREPA	Uniprot Treponema Pallidum strain Nichols 140618.fasta	54579.8	0.971	3	3	3	0.000308	0.0791	MWRASGEGVLMEFGLR	R	R	1	0	0	0	2	1870.89			224808	141	156	Empty	true
Maldi TPA Nichols	Uncategorized Sample	TPA	merged TPA.txt (3706224)	Nicotinate phosphoribosyltransferase OS=Treponema pallidum (strain Nichols) GN=pncB PE=3 SV=1	O83636_TREPA	Uniprot Treponema Pallidum strain Nichols 140618.fasta	54579.8	0.971	3	3	3	0.000308	0.0791	TVMQAGNRLR	R	A	1	0	0	0	2	1161.62			5418140	431	440	Empty	true
Maldi TPA Nichols	Uncategorized Sample	TPA	merged TPA.txt (3706224)	Elongation factor Ts OS=Treponema pallidum (strain Nichols) GN=tsf PE=3 SV=1	EFTS_TREPA,R9UTE6_TREPA	Uniprot Treponema Pallidum strain Nichols 140618.fasta	31782.2	1	7	7	11	0.00113	0.162	ERGLAAIENR	K	R	1	0	0	0	2	1128.61			99511	42	51	Empty	true
Maldi TPA Nichols	Uncategorized Sample	TPA	merged TPA.txt (3706224)	Elongation factor Ts OS=Treponema pallidum (strain Nichols) GN=tsf PE=3 SV=1	EFTS_TREPA,R9UTE6_TREPA	Uniprot Treponema Pallidum strain Nichols 140618.fasta	31782.2	1	7	7	11	0.00113	0.162	GLAAIENRR	R	G	1	0	0	0	2	999.569			59357	44	52	Empty	true	R9USM3_TREPA
Maldi TPA Nichols	Uncategorized Sample	TPA	merged TPA.txt (3706224)	Elongation factor Ts OS=Treponema pallidum (strain Nichols) GN=tsf PE=3 SV=1	EFTS_TREPA,R9UTE6_TREPA	Uniprot Treponema Pallidum strain Nichols 140618.fasta	31782.2	1	7	7	11	0.00113	0.162	KMAEVGAR	K	A	3	0	0	0	2	877.456			1470470000000	265	272	Empty	true
Maldi TPA Nichols	Uncategorized Sample	TPA	merged TPA.txt (3706224)	Elongation factor Ts OS=Treponema pallidum (strain Nichols) GN=tsf PE=3 SV=1	EFTS_TREPA,R9UTE6_TREPA	Uniprot Treponema Pallidum strain Nichols 140618.fasta	31782.2	1	7	7	11	0.00113	0.162	KMAEVGARAGGALR	K	F	2	0	0	0	2	1402.76			294605	265	278	Empty	true
Maldi TPA Nichols	Uncategorized Sample	TPA	merged TPA.txt (3706224)	Elongation factor Ts OS=Treponema pallidum (strain Nichols) GN=tsf PE=3 SV=1	EFTS_TREPA,R9UTE6_TREPA	Uniprot Treponema Pallidum strain Nichols 140618.fasta	31782.2	1	7	7	11	0.00113	0.162	MAEVGARAGGALR	K	F	1	0	0	0	2	1258.67			233036	266	278	Empty	true
Maldi TPA Nichols	Uncategorized Sample	TPA	merged TPA.txt (3706224)	Elongation factor Ts OS=Treponema pallidum (strain Nichols) GN=tsf PE=3 SV=1	EFTS_TREPA,R9UTE6_TREPA	Uniprot Treponema Pallidum strain Nichols 140618.fasta	31782.2	1	7	7	11	0.00113	0.162	NAEFIALAER	K	I	1	0	0	0	2	1133.59			168617	93	102	Empty	true
Maldi TPA Nichols	Uncategorized Sample	TPA	merged TPA.txt (3706224)	Elongation factor Ts OS=Treponema pallidum (strain Nichols) GN=tsf PE=3 SV=1	EFTS_TREPA,R9UTE6_TREPA	Uniprot Treponema Pallidum strain Nichols 140618.fasta	31782.2	1	7	7	11	0.00113	0.162	RGRATAEGVIVIK	R	A	2	0	0	0	2	1369.83			1011170000000	52	64	Empty	true
Maldi TPA Nichols	Uncategorized Sample	TPA	merged TPA.txt (3706224)	Uncharacterized protein OS=Treponema pallidum (strain Nichols) GN=TPANIC_0598 PE=4 SV=1	R9UW81_TREPA	Uniprot Treponema Pallidum strain Nichols 140618.fasta	75823.5	0.991	3	3	3	0.000308	0.0509	DEDIDAHMVMRR	K	S	1	0	0	0	2	1503.67			380811	604	615	Empty	true
Maldi TPA Nichols	Uncategorized Sample	TPA	merged TPA.txt (3706224)	Uncharacterized protein OS=Treponema pallidum (strain Nichols) GN=TPANIC_0598 PE=4 SV=1	R9UW81_TREPA	Uniprot Treponema Pallidum strain Nichols 140618.fasta	75823.5	0.991	3	3	3	0.000308	0.0509	EKQGTAVHGAEVTR	R	A	1	0	0	0	2	1482.77			974683	83	96	Empty	true
Maldi TPA Nichols	Uncategorized Sample	TPA	merged TPA.txt (3706224)	Uncharacterized protein OS=Treponema pallidum (strain Nichols) GN=TPANIC_0598 PE=4 SV=1	R9UW81_TREPA	Uniprot Treponema Pallidum strain Nichols 140618.fasta	75823.5	0.991	3	3	3	0.000308	0.0509	IAVYETDGR	R	N	1	0	0	0	2	1023.51			99210	160	168	Empty	true
Maldi TPA Nichols	Uncategorized Sample	TPA	merged TPA.txt (3706224)	ATP-dependent protease LA (Lon-1) OS=Treponema pallidum (strain Nichols) GN=lon1 PE=4 SV=1	O83060_TREPA	Uniprot Treponema Pallidum strain Nichols 140618.fasta	95803.1	0.998	5	5	5	0.000513	0.0735	AQDHPFLLAHER	R	A	1	0	0	0	2	1433.73			278675	40	51	Empty	true
Maldi TPA Nichols	Uncategorized Sample	TPA	merged TPA.txt (3706224)	ATP-dependent protease LA (Lon-1) OS=Treponema pallidum (strain Nichols) GN=lon1 PE=4 SV=1	O83060_TREPA	Uniprot Treponema Pallidum strain Nichols 140618.fasta	95803.1	0.998	5	5	5	0.000513	0.0735	LIEVPHEFEEMR	R	A	1	0	0	0	2	1544.74			851837	307	318	Empty	true
Maldi TPA Nichols	Uncategorized Sample	TPA	merged TPA.txt (3706224)	ATP-dependent protease LA (Lon-1) OS=Treponema pallidum (strain Nichols) GN=lon1 PE=4 SV=1	O83060_TREPA	Uniprot Treponema Pallidum strain Nichols 140618.fasta	95803.1	0.998	5	5	5	0.000513	0.0735	MLGNLMLGPYCR	-	S	1	0	0	0	2	1440.68			166085	1	12	Empty	true
Maldi TPA Nichols	Uncategorized Sample	TPA	merged TPA.txt (3706224)	ATP-dependent protease LA (Lon-1) OS=Treponema pallidum (strain Nichols) GN=lon1 PE=4 SV=1	O83060_TREPA	Uniprot Treponema Pallidum strain Nichols 140618.fasta	95803.1	0.998	5	5	5	0.000513	0.0735	MYGDGYNICVIGASGTGKR	R	T	1	0	0	0	2	2018.94			230040	62	80	Empty	true
Maldi TPA Nichols	Uncategorized Sample	TPA	merged TPA.txt (3706224)	ATP-dependent protease LA (Lon-1) OS=Treponema pallidum (strain Nichols) GN=lon1 PE=4 SV=1	O83060_TREPA	Uniprot Treponema Pallidum strain Nichols 140618.fasta	95803.1	0.998	5	5	5	0.000513	0.0735	VQCLMSMR	R	I	1	0	0	0	2	1024.47			13486	336	343	Empty	true
Maldi TPA Nichols	Uncategorized Sample	TPA	merged TPA.txt (3706224)	Uncharacterized protein OS=Treponema pallidum (strain Nichols) GN=TPANIC_0617 PE=4 SV=1	R9UX44_TREPA,Y617_TREPA	Uniprot Treponema Pallidum strain Nichols 140618.fasta	10317.8	0.991	2	2	3	0.000308	0.087	TVLSLLR	K	R	2	0	0	0	2	801.519			781797	14	20	Empty	true
Maldi TPA Nichols	Uncategorized Sample	TPA	merged TPA.txt (3706224)	Uncharacterized protein OS=Treponema pallidum (strain Nichols) GN=TPANIC_0617 PE=4 SV=1	R9UX44_TREPA,Y617_TREPA	Uniprot Treponema Pallidum strain Nichols 140618.fasta	10317.8	0.991	2	2	3	0.000308	0.087	TVLSLLRR	K	R	1	0	0	0	2	957.62			8641560	14	21	Empty	true
Maldi TPA Nichols	Uncategorized Sample	TPA	merged TPA.txt (3706224)	Uncharacterized protein OS=Treponema pallidum (strain Nichols) GN=TPANIC_0222 PE=4 SV=1	R9UU15_TREPA,Y222_TREPA	Uniprot Treponema Pallidum strain Nichols 140618.fasta	16224.6	0.948	2	2	3	0.000308	0.149	GVGALLWGMVLLR	R	S	1	0	0	0	2	1384.81			320918	5	17	Empty	true
Maldi TPA Nichols	Uncategorized Sample	TPA	merged TPA.txt (3706224)	Uncharacterized protein OS=Treponema pallidum (strain Nichols) GN=TPANIC_0222 PE=4 SV=1	R9UU15_TREPA,Y222_TREPA	Uniprot Treponema Pallidum strain Nichols 140618.fasta	16224.6	0.948	2	2	3	0.000308	0.149	VNALNMRLR	R	R	2	0	0	0	2	1086.62			749365	110	118	Empty	true
Maldi TPA Nichols	Uncategorized Sample	TPA	merged TPA.txt (3706224)	Bacterioferrin OS=Treponema pallidum (strain Nichols) GN=tpF1 PE=3 SV=1	R9UUJ7_TREPA,TPF1_TREPA	Uniprot Treponema Pallidum strain Nichols 140618.fasta	19361.6	0.978	3	3	3	0.000308	0.107	AIWMLGATLK	K	-	1	0	0	0	2	1119.62			469922	167	176	Empty	true
Maldi TPA Nichols	Uncategorized Sample	TPA	merged TPA.txt (3706224)	Bacterioferrin OS=Treponema pallidum (strain Nichols) GN=tpF1 PE=3 SV=1	R9UUJ7_TREPA,TPF1_TREPA	Uniprot Treponema Pallidum strain Nichols 140618.fasta	19361.6	0.978	3	3	3	0.000308	0.107	DFEYLSTR	R	F	1	0	0	0	2	1030.48			190200	130	137	Empty	true
Maldi TPA Nichols	Uncategorized Sample	TPA	merged TPA.txt (3706224)	Bacterioferrin OS=Treponema pallidum (strain Nichols) GN=tpF1 PE=3 SV=1	R9UUJ7_TREPA,TPF1_TREPA	Uniprot Treponema Pallidum strain Nichols 140618.fasta	19361.6	0.978	3	3	3	0.000308	0.107	RDFEYLSTR	K	F	1	0	0	0	2	1186.59			278525	129	137	Empty	true
Maldi TPA Nichols	Uncategorized Sample	TPA	merged TPA.txt (3706224)	Thioredoxin reductase OS=Treponema pallidum (strain Nichols) GN=trxB PE=3 SV=1	R9UU26_TREPA,TRXB_TREPA	Uniprot Treponema Pallidum strain Nichols 140618.fasta	32868.5	0.985	2	2	2	0.000205	0.0847	LTDRVTMIHRR	R	D	1	0	0	0	2	1397.78			49275	166	176	Empty	true
Maldi TPA Nichols	Uncategorized Sample	TPA	merged TPA.txt (3706224)	Thioredoxin reductase OS=Treponema pallidum (strain Nichols) GN=trxB PE=3 SV=1	R9UU26_TREPA,TRXB_TREPA	Uniprot Treponema Pallidum strain Nichols 140618.fasta	32868.5	0.985	2	2	2	0.000205	0.0847	VSSVLLKDVKTGETR	K	E	1	0	0	0	2	1631.93			1900670	212	226	Empty	true
Maldi TPA Nichols	Uncategorized Sample	TPA	merged TPA.txt (3706224)	Flagellar hook-associated protein 3 (FlgL) OS=Treponema pallidum (strain Nichols) GN=flgL PE=4 SV=1	O83665_TREPA	Uniprot Treponema Pallidum strain Nichols 140618.fasta	45569.3	0.999	3	3	6	0.000615	0.0817	KVNNQLATQR	R	R	1	0	0	0	2	1171.65			89192	28	37	Empty	true
Maldi TPA Nichols	Uncategorized Sample	TPA	merged TPA.txt (3706224)	Flagellar hook-associated protein 3 (FlgL) OS=Treponema pallidum (strain Nichols) GN=flgL PE=4 SV=1	O83665_TREPA	Uniprot Treponema Pallidum strain Nichols 140618.fasta	45569.3	0.999	3	3	6	0.000615	0.0817	VSGGSIFDMAIAVR	R	N	1	0	0	0	2	1422.74			109733	303	316	Empty	true
Maldi TPA Nichols	Uncategorized Sample	TPA	merged TPA.txt (3706224)	Flagellar hook-associated protein 3 (FlgL) OS=Treponema pallidum (strain Nichols) GN=flgL PE=4 SV=1	O83665_TREPA	Uniprot Treponema Pallidum strain Nichols 140618.fasta	45569.3	0.999	3	3	6	0.000615	0.0817	YARAQATLAR	R	F	4	0	0	0	2	1120.62			2530760	353	362	Empty	true
Maldi TPA Nichols	Uncategorized Sample	TPA	merged TPA.txt (3706224)	Uncharacterized protein OS=Treponema pallidum (strain Nichols) GN=TP_0471 PE=4 SV=1	O83484_TREPA	Uniprot Treponema Pallidum strain Nichols 140618.fasta	52962.7	0.999	5	5	6	0.000615	0.0704	DVALMELR	R	A	2	0	0	0	2	962.498			630797	95	102	Empty	true
Maldi TPA Nichols	Uncategorized Sample	TPA	merged TPA.txt (3706224)	Uncharacterized protein OS=Treponema pallidum (strain Nichols) GN=TP_0471 PE=4 SV=1	O83484_TREPA	Uniprot Treponema Pallidum strain Nichols 140618.fasta	52962.7	0.999	5	5	6	0.000615	0.0704	GVVVTSSSFSR	R	A	1	0	0	0	2	1125.59			346276	432	442	Empty	true
Maldi TPA Nichols	Uncategorized Sample	TPA	merged TPA.txt (3706224)	Uncharacterized protein OS=Treponema pallidum (strain Nichols) GN=TP_0471 PE=4 SV=1	O83484_TREPA	Uniprot Treponema Pallidum strain Nichols 140618.fasta	52962.7	0.999	5	5	6	0.000615	0.0704	RDVALMELR	K	A	1	0	0	0	2	1118.6			99229	94	102	Empty	true
Maldi TPA Nichols	Uncategorized Sample	TPA	merged TPA.txt (3706224)	Uncharacterized protein OS=Treponema pallidum (strain Nichols) GN=TP_0471 PE=4 SV=1	O83484_TREPA	Uniprot Treponema Pallidum strain Nichols 140618.fasta	52962.7	0.999	5	5	6	0.000615	0.0704	RDVALMELRAASSR	K	A	1	0	0	0	2	1574.84			2060120	94	107	Empty	true
Maldi TPA Nichols	Uncategorized Sample	TPA	merged TPA.txt (3706224)	Uncharacterized protein OS=Treponema pallidum (strain Nichols) GN=TP_0471 PE=4 SV=1	O83484_TREPA	Uniprot Treponema Pallidum strain Nichols 140618.fasta	52962.7	0.999	5	5	6	0.000615	0.0704	SGHLAEAR	R	A	1	0	0	0	2	840.432			1652550	198	205	Empty	true
Maldi TPA Nichols	Uncategorized Sample	TPA	merged TPA.txt (3706224)	Membrane protein insertase YidC OS=Treponema pallidum (strain Nichols) GN=oxaA PE=3 SV=1	R9UY27_TREPA	Uniprot Treponema Pallidum strain Nichols 140618.fasta	74939.6	0.993	1	1	2	0.000205	0.012	TPFVLAKR	R	Y	2	0	0	0	2	931.572			9555810	227	234	Empty	true
Maldi TPA Nichols	Uncategorized Sample	TPA	merged TPA.txt (3706224)	Uncharacterized protein OS=Treponema pallidum (strain Nichols) GN=TPANIC_0825 PE=4 SV=1	R9UWT6_TREPA,Y825_TREPA	Uniprot Treponema Pallidum strain Nichols 140618.fasta	7260.5	0.985	2	3	4	0.00041	0.279	MRQMAAIQR	R	K	2	0	0	0	2	1120.57			9645390	19	27	Empty	true
Maldi TPA Nichols	Uncategorized Sample	TPA	merged TPA.txt (3706224)	Uncharacterized protein OS=Treponema pallidum (strain Nichols) GN=TPANIC_0825 PE=4 SV=1	R9UWT6_TREPA,Y825_TREPA	Uniprot Treponema Pallidum strain Nichols 140618.fasta	7260.5	0.985	2	3	4	0.00041	0.279	QAPGDRIR	R	F	2	0	0	0	2	912.501			674571	38	45	Empty	true
Maldi TPA Nichols	Uncategorized Sample	TPA	merged TPA.txt (3706224)	DNA replication and repair protein RecF OS=Treponema pallidum (strain Nichols) GN=recF PE=3 SV=2	RECF_TREPA	Uniprot Treponema Pallidum strain Nichols 140618.fasta	41216.8	0.977	1	1	1	0.000103	0.0398	SQALFIPQASTGQR	R	R	1	0	0	0	2	1503.79			192932	257	270	Empty	true
Maldi TPA Nichols	Uncategorized Sample	TPA	merged TPA.txt (3706224)	ATP-dependent Clp protease ATP-binding subunit ClpX OS=Treponema pallidum (strain Nichols) GN=clpX PE=3 SV=1	CLPX_TREPA,R9UT62_TREPA	Uniprot Treponema Pallidum strain Nichols 140618.fasta	45479	0.969	3	3	3	0.000308	0.0795	EDLRNILVRPR	K	N	1	0	0	0	2	1380.81			4711	316	326	Empty	true
Maldi TPA Nichols	Uncategorized Sample	TPA	merged TPA.txt (3706224)	ATP-dependent Clp protease ATP-binding subunit ClpX OS=Treponema pallidum (strain Nichols) GN=clpX PE=3 SV=1	CLPX_TREPA,R9UT62_TREPA	Uniprot Treponema Pallidum strain Nichols 140618.fasta	45479	0.969	3	3	3	0.000308	0.0795	KVVTQEEK	K	A	1	0	0	0	2	960.536			1317930	397	404	Empty	true
Maldi TPA Nichols	Uncategorized Sample	TPA	merged TPA.txt (3706224)	ATP-dependent Clp protease ATP-binding subunit ClpX OS=Treponema pallidum (strain Nichols) GN=clpX PE=3 SV=1	CLPX_TREPA,R9UT62_TREPA	Uniprot Treponema Pallidum strain Nichols 140618.fasta	45479	0.969	3	3	3	0.000308	0.0795	LVQNANGDVALAER	K	G	1	0	0	0	2	1469.77			291538	163	176	Empty	true
Maldi TPA Nichols	Uncategorized Sample	TPA	merged TPA.txt (3706224)	Pseudouridylate synthase OS=Treponema pallidum (strain Nichols) GN=rluA1 PE=4 SV=1	R9UVS4_TREPA	Uniprot Treponema Pallidum strain Nichols 140618.fasta	37465.2	0.987	3	3	4	0.00041	0.0754	GTEGLIAFSRSLR	R	G	1	0	0	0	2	1406.78			1645020	160	172	Empty	true
Maldi TPA Nichols	Uncategorized Sample	TPA	merged TPA.txt (3706224)	Pseudouridylate synthase OS=Treponema pallidum (strain Nichols) GN=rluA1 PE=4 SV=1	R9UVS4_TREPA	Uniprot Treponema Pallidum strain Nichols 140618.fasta	37465.2	0.987	3	3	4	0.00041	0.0754	KHQIRR	K	Y	1	0	0	0	2	837.517			229945	239	244	Empty	true
Maldi TPA Nichols	Uncategorized Sample	TPA	merged TPA.txt (3706224)	Pseudouridylate synthase OS=Treponema pallidum (strain Nichols) GN=rluA1 PE=4 SV=1	R9UVS4_TREPA	Uniprot Treponema Pallidum strain Nichols 140618.fasta	37465.2	0.987	3	3	4	0.00041	0.0754	RVDRVLR	R	I	2	0	0	0	2	913.569			914909	31	37	Empty	true
Maldi TPA Nichols	Uncategorized Sample	TPA	merged TPA.txt (3706224)	Methyl-accepting chemotaxis protein OS=Treponema pallidum (strain Nichols) GN=mcp2 PE=4 SV=1	O83501_TREPA	Uniprot Treponema Pallidum strain Nichols 140618.fasta	91516.7	1	6	6	6	0.000615	0.0828	EGSADMLKGGEVIAR	K	E	1	0	0	0	2	1548.77			514989	775	789	Empty	true
Maldi TPA Nichols	Uncategorized Sample	TPA	merged TPA.txt (3706224)	Methyl-accepting chemotaxis protein OS=Treponema pallidum (strain Nichols) GN=mcp2 PE=4 SV=1	O83501_TREPA	Uniprot Treponema Pallidum strain Nichols 140618.fasta	91516.7	1	6	6	6	0.000615	0.0828	GGEVIAREMQR	K	L	1	0	0	0	2	1245.64			2110660	783	793	Empty	true
Maldi TPA Nichols	Uncategorized Sample	TPA	merged TPA.txt (3706224)	Methyl-accepting chemotaxis protein OS=Treponema pallidum (strain Nichols) GN=mcp2 PE=4 SV=1	O83501_TREPA	Uniprot Treponema Pallidum strain Nichols 140618.fasta	91516.7	1	6	6	6	0.000615	0.0828	IGPRWVKGLVTFHSHIIIPR	R	E	1	0	0	0	2	2326.37			3358	105	124	Empty	true
Maldi TPA Nichols	Uncategorized Sample	TPA	merged TPA.txt (3706224)	Methyl-accepting chemotaxis protein OS=Treponema pallidum (strain Nichols) GN=mcp2 PE=4 SV=1	O83501_TREPA	Uniprot Treponema Pallidum strain Nichols 140618.fasta	91516.7	1	6	6	6	0.000615	0.0828	KLAEESSTQGK	R	T	1	0	0	0	2	1177.61			504396	691	701	Empty	true
Maldi TPA Nichols	Uncategorized Sample	TPA	merged TPA.txt (3706224)	Methyl-accepting chemotaxis protein OS=Treponema pallidum (strain Nichols) GN=mcp2 PE=4 SV=1	O83501_TREPA	Uniprot Treponema Pallidum strain Nichols 140618.fasta	91516.7	1	6	6	6	0.000615	0.0828	RAAPDALHMCLR	K	G	1	0	0	0	2	1426.7			82172	69	80	Empty	true
Maldi TPA Nichols	Uncategorized Sample	TPA	merged TPA.txt (3706224)	Methyl-accepting chemotaxis protein OS=Treponema pallidum (strain Nichols) GN=mcp2 PE=4 SV=1	O83501_TREPA	Uniprot Treponema Pallidum strain Nichols 140618.fasta	91516.7	1	6	6	6	0.000615	0.0828	RAQVDRLK	R	K	1	0	0	0	2	985.59			263488	232	239	Empty	true
Maldi TPA Nichols	Uncategorized Sample	TPA	merged TPA.txt (3706224)	Uncharacterized protein OS=Treponema pallidum (strain Nichols) GN=TPANIC_0282 PE=4 SV=1	R9UVG6_TREPA,Y282_TREPA	Uniprot Treponema Pallidum strain Nichols 140618.fasta	26435.5	0.987	2	2	3	0.000308	0.0879	FPLNGWAALGKSR	R	A	1	0	0	0	2	1416.77			60356	215	227	Empty	true
Maldi TPA Nichols	Uncategorized Sample	TPA	merged TPA.txt (3706224)	Uncharacterized protein OS=Treponema pallidum (strain Nichols) GN=TPANIC_0282 PE=4 SV=1	R9UVG6_TREPA,Y282_TREPA	Uniprot Treponema Pallidum strain Nichols 140618.fasta	26435.5	0.987	2	2	3	0.000308	0.0879	RGIVRVDR	R	F	2	0	0	0	2	970.591			2565170	6	13	Empty	true
Maldi TPA Nichols	Uncategorized Sample	TPA	merged TPA.txt (3706224)	Ribosomal RNA small subunit methyltransferase E OS=Treponema pallidum (strain Nichols) GN=TPANIC_0032 PE=3 SV=1	R9UVH3_TREPA,RSME_TREPA	Uniprot Treponema Pallidum strain Nichols 140618.fasta	29380.1	0.998	4	4	5	0.000513	0.173	AVDMGRRTLR	R	T	1	0	0	0	2	1190.64			395010	219	228	Empty	true
Maldi TPA Nichols	Uncategorized Sample	TPA	merged TPA.txt (3706224)	Ribosomal RNA small subunit methyltransferase E OS=Treponema pallidum (strain Nichols) GN=TPANIC_0032 PE=3 SV=1	R9UVH3_TREPA,RSME_TREPA	Uniprot Treponema Pallidum strain Nichols 140618.fasta	29380.1	0.998	4	4	5	0.000513	0.173	DSRFCHIK	R	R	1	0	0	0	2	1062.52			159278	22	29	Empty	true
Maldi TPA Nichols	Uncategorized Sample	TPA	merged TPA.txt (3706224)	Ribosomal RNA small subunit methyltransferase E OS=Treponema pallidum (strain Nichols) GN=TPANIC_0032 PE=3 SV=1	R9UVH3_TREPA,RSME_TREPA	Uniprot Treponema Pallidum strain Nichols 140618.fasta	29380.1	0.998	4	4	5	0.000513	0.173	LSAGACFKAGIINGVK	K	G	2	0	0	0	2	1605.88			2210410	34	49	Empty	true
Maldi TPA Nichols	Uncategorized Sample	TPA	merged TPA.txt (3706224)	Ribosomal RNA small subunit methyltransferase E OS=Treponema pallidum (strain Nichols) GN=TPANIC_0032 PE=3 SV=1	R9UVH3_TREPA,RSME_TREPA	Uniprot Treponema Pallidum strain Nichols 140618.fasta	29380.1	0.998	4	4	5	0.000513	0.173	NTLTDLGSAALR	K	G	1	0	0	0	2	1231.66			86949	179	190	Empty	true
Maldi TPA Nichols	Uncategorized Sample	TPA	merged TPA.txt (3706224)	Uncharacterized protein OS=Treponema pallidum (strain Nichols) GN=TP_0297 PE=4 SV=1	O83320_TREPA	Uniprot Treponema Pallidum strain Nichols 140618.fasta	29679.9	1	6	6	6	0.000615	0.156	ASAKSPPATR	R	T	1	0	0	0	2	985.543			191007	156	165	Empty	true
Maldi TPA Nichols	Uncategorized Sample	TPA	merged TPA.txt (3706224)	Uncharacterized protein OS=Treponema pallidum (strain Nichols) GN=TP_0297 PE=4 SV=1	O83320_TREPA	Uniprot Treponema Pallidum strain Nichols 140618.fasta	29679.9	1	6	6	6	0.000615	0.156	HARSDRASAK	K	S	1	0	0	0	2	1098.58			1862970	150	159	Empty	true
Maldi TPA Nichols	Uncategorized Sample	TPA	merged TPA.txt (3706224)	Uncharacterized protein OS=Treponema pallidum (strain Nichols) GN=TP_0297 PE=4 SV=1	O83320_TREPA	Uniprot Treponema Pallidum strain Nichols 140618.fasta	29679.9	1	6	6	6	0.000615	0.156	HMKAEIFTK	R	R	1	0	0	0	2	1120.58			831616	216	224	Empty	true
Maldi TPA Nichols	Uncategorized Sample	TPA	merged TPA.txt (3706224)	Uncharacterized protein OS=Treponema pallidum (strain Nichols) GN=TP_0297 PE=4 SV=1	O83320_TREPA	Uniprot Treponema Pallidum strain Nichols 140618.fasta	29679.9	1	6	6	6	0.000615	0.156	RTGAGLRHR	K	V	1	0	0	0	2	1023.59			113723	225	233	Empty	true
Maldi TPA Nichols	Uncategorized Sample	TPA	merged TPA.txt (3706224)	Uncharacterized protein OS=Treponema pallidum (strain Nichols) GN=TP_0297 PE=4 SV=1	O83320_TREPA	Uniprot Treponema Pallidum strain Nichols 140618.fasta	29679.9	1	6	6	6	0.000615	0.156	RVNMEQKR	R	I	1	0	0	0	2	1060.57			61010	11	18	Empty	true
Maldi TPA Nichols	Uncategorized Sample	TPA	merged TPA.txt (3706224)	Uncharacterized protein OS=Treponema pallidum (strain Nichols) GN=TP_0297 PE=4 SV=1	O83320_TREPA	Uniprot Treponema Pallidum strain Nichols 140618.fasta	29679.9	1	6	6	6	0.000615	0.156	TGAGLRHR	R	V	1	0	0	0	2	867.491			1667400	226	233	Empty	true
Maldi TPA Nichols	Uncategorized Sample	TPA	merged TPA.txt (3706224)	DNA helicase II (UvrD) OS=Treponema pallidum (strain Nichols) GN=uvrD PE=4 SV=1	O83991_TREPA	Uniprot Treponema Pallidum strain Nichols 140618.fasta	75400.9	0.984	3	3	3	0.000308	0.0537	DVLAFLQLIVNGSDELALRR	K	V	1	0	0	0	2	2242.26			405716	395	414	Empty	true
Maldi TPA Nichols	Uncategorized Sample	TPA	merged TPA.txt (3706224)	DNA helicase II (UvrD) OS=Treponema pallidum (strain Nichols) GN=uvrD PE=4 SV=1	O83991_TREPA	Uniprot Treponema Pallidum strain Nichols 140618.fasta	75400.9	0.984	3	3	3	0.000308	0.0537	IAHLIRSR	K	Q	1	0	0	0	2	965.6			33058	41	48	Empty	true
Maldi TPA Nichols	Uncategorized Sample	TPA	merged TPA.txt (3706224)	DNA helicase II (UvrD) OS=Treponema pallidum (strain Nichols) GN=uvrD PE=4 SV=1	O83991_TREPA	Uniprot Treponema Pallidum strain Nichols 140618.fasta	75400.9	0.984	3	3	3	0.000308	0.0537	LMYVACTR	R	A	1	0	0	0	2	1029.49			2942220	618	625	Empty	true
Maldi TPA Nichols	Uncategorized Sample	TPA	merged TPA.txt (3706224)	Peptide chain release factor 2 OS=Treponema pallidum (strain Nichols) GN=prfB PE=3 SV=1	R9UTC6_TREPA,RF2_TREPA	Uniprot Treponema Pallidum strain Nichols 140618.fasta	41596.2	0.983	2	2	2	0.000205	0.038	AEALLAELK	R	T	1	0	0	0	2	957.562			39511	47	55	Empty	true
Maldi TPA Nichols	Uncategorized Sample	TPA	merged TPA.txt (3706224)	Peptide chain release factor 2 OS=Treponema pallidum (strain Nichols) GN=prfB PE=3 SV=1	R9UTC6_TREPA,RF2_TREPA	Uniprot Treponema Pallidum strain Nichols 140618.fasta	41596.2	0.983	2	2	2	0.000205	0.038	ARAEALLAELKTLR	R	A	1	0	0	0	2	1554.93			280705	45	58	Empty	true
Maldi TPA Nichols	Uncategorized Sample	TPA	merged TPA.txt (3706224)	S-DNA-T family septal DNA translocator OS=Treponema pallidum (strain Nichols) GN=ftsK PE=4 SV=1	FTSK_TREPA,R9UY72_TREPA	Uniprot Treponema Pallidum strain Nichols 140618.fasta	86609.6	1	4	5	5	0.000513	0.0476	LIEEMEAR	R	G	2	0	0	0	2	990.492			681491	775	782	Empty	true
Maldi TPA Nichols	Uncategorized Sample	TPA	merged TPA.txt (3706224)	S-DNA-T family septal DNA translocator OS=Treponema pallidum (strain Nichols) GN=ftsK PE=4 SV=1	FTSK_TREPA,R9UY72_TREPA	Uniprot Treponema Pallidum strain Nichols 140618.fasta	86609.6	1	4	5	5	0.000513	0.0476	LLLIDPK	K	I	1	0	0	0	2	811.529			1342560	515	521	Empty	true
Maldi TPA Nichols	Uncategorized Sample	TPA	merged TPA.txt (3706224)	S-DNA-T family septal DNA translocator OS=Treponema pallidum (strain Nichols) GN=ftsK PE=4 SV=1	FTSK_TREPA,R9UY72_TREPA	Uniprot Treponema Pallidum strain Nichols 140618.fasta	86609.6	1	4	5	5	0.000513	0.0476	MERSPLPR	-	I	1	0	0	0	2	1001.52			77049	1	8	Empty	true
Maldi TPA Nichols	Uncategorized Sample	TPA	merged TPA.txt (3706224)	S-DNA-T family septal DNA translocator OS=Treponema pallidum (strain Nichols) GN=ftsK PE=4 SV=1	FTSK_TREPA,R9UY72_TREPA	Uniprot Treponema Pallidum strain Nichols 140618.fasta	86609.6	1	4	5	5	0.000513	0.0476	SVCVNALILSILYHK	K	C	1	0	0	0	2	1729.97			1549610	494	508	Empty	true
Maldi TPA Nichols	Uncategorized Sample	TPA	merged TPA.txt (3706224)	Two-sector ATPase, V(0) subunit I OS=Treponema pallidum (strain Nichols) GN=ntpI2 PE=4 SV=1	R9UW27_TREPA,VATI2_TREPA	Uniprot Treponema Pallidum strain Nichols 140618.fasta	50847.2	0.998	5	5	5	0.000513	0.0963	GPALCALLR	R	R	1	0	0	0	2	970.55			508636	138	146	Empty	true
Maldi TPA Nichols	Uncategorized Sample	TPA	merged TPA.txt (3706224)	Two-sector ATPase, V(0) subunit I OS=Treponema pallidum (strain Nichols) GN=ntpI2 PE=4 SV=1	R9UW27_TREPA,VATI2_TREPA	Uniprot Treponema Pallidum strain Nichols 140618.fasta	50847.2	0.998	5	5	5	0.000513	0.0963	GSSSHCAQSK	R	E	1	0	0	0	2	1048.45			1910910	42	51	Empty	true
Maldi TPA Nichols	Uncategorized Sample	TPA	merged TPA.txt (3706224)	Two-sector ATPase, V(0) subunit I OS=Treponema pallidum (strain Nichols) GN=ntpI2 PE=4 SV=1	R9UW27_TREPA,VATI2_TREPA	Uniprot Treponema Pallidum strain Nichols 140618.fasta	50847.2	0.998	5	5	5	0.000513	0.0963	MKFLELVVLER	R	D	1	0	0	0	2	1376.8			65899	7	17	Empty	true
Maldi TPA Nichols	Uncategorized Sample	TPA	merged TPA.txt (3706224)	Two-sector ATPase, V(0) subunit I OS=Treponema pallidum (strain Nichols) GN=ntpI2 PE=4 SV=1	R9UW27_TREPA,VATI2_TREPA	Uniprot Treponema Pallidum strain Nichols 140618.fasta	50847.2	0.998	5	5	5	0.000513	0.0963	SVTALCGGVPR	R	D	1	0	0	0	2	1116.58			56291	324	334	Empty	true
Maldi TPA Nichols	Uncategorized Sample	TPA	merged TPA.txt (3706224)	Two-sector ATPase, V(0) subunit I OS=Treponema pallidum (strain Nichols) GN=ntpI2 PE=4 SV=1	R9UW27_TREPA,VATI2_TREPA	Uniprot Treponema Pallidum strain Nichols 140618.fasta	50847.2	0.998	5	5	5	0.000513	0.0963	TRDALESTRHTYR	R	I	1	0	0	0	2	1605.81			213815	157	169	Empty	true
Maldi TPA Nichols	Uncategorized Sample	TPA	merged TPA.txt (3706224)	AddB-like deoxyribonuclease OS=Treponema pallidum (strain Nichols) GN=addB PE=4 SV=1	R9UXW7_TREPA	Uniprot Treponema Pallidum strain Nichols 140618.fasta	111036	0.997	3	3	3	0.000308	0.0335	NARQAAEGR	R	A	1	0	0	0	2	972.497			322448	86	94	Empty	true
Maldi TPA Nichols	Uncategorized Sample	TPA	merged TPA.txt (3706224)	AddB-like deoxyribonuclease OS=Treponema pallidum (strain Nichols) GN=addB PE=4 SV=1	R9UXW7_TREPA	Uniprot Treponema Pallidum strain Nichols 140618.fasta	111036	0.997	3	3	3	0.000308	0.0335	RVESHCMPPKDAVSR	R	N	1	0	0	0	2	1768.86			13982	129	143	Empty	true
Maldi TPA Nichols	Uncategorized Sample	TPA	merged TPA.txt (3706224)	AddB-like deoxyribonuclease OS=Treponema pallidum (strain Nichols) GN=addB PE=4 SV=1	R9UXW7_TREPA	Uniprot Treponema Pallidum strain Nichols 140618.fasta	111036	0.997	3	3	3	0.000308	0.0335	SHGTLKSVR	R	A	1	0	0	0	2	984.558			244490	320	328	Empty	true
Maldi TPA Nichols	Uncategorized Sample	TPA	merged TPA.txt (3706224)	Conserved hypothetical integral membrane protein OS=Treponema pallidum (strain Nichols) GN=TP_0962 PE=4 SV=1	O83928_TREPA	Uniprot Treponema Pallidum strain Nichols 140618.fasta	44605.6	1	6	6	7	0.000718	0.134	DVQVIAAAEKR	R	I	1	0	0	0	2	1199.67			374374	236	246	Empty	true
Maldi TPA Nichols	Uncategorized Sample	TPA	merged TPA.txt (3706224)	Conserved hypothetical integral membrane protein OS=Treponema pallidum (strain Nichols) GN=TP_0962 PE=4 SV=1	O83928_TREPA	Uniprot Treponema Pallidum strain Nichols 140618.fasta	44605.6	1	6	6	7	0.000718	0.134	EFISLEMGAGR	R	V	1	0	0	0	2	1225.59			194726	215	225	Empty	true
Maldi TPA Nichols	Uncategorized Sample	TPA	merged TPA.txt (3706224)	Conserved hypothetical integral membrane protein OS=Treponema pallidum (strain Nichols) GN=TP_0962 PE=4 SV=1	O83928_TREPA	Uniprot Treponema Pallidum strain Nichols 140618.fasta	44605.6	1	6	6	7	0.000718	0.134	LDPIIALAQ	R	-	1	0	0	0	2	953.567			29585	402	410	Empty	true
Maldi TPA Nichols	Uncategorized Sample	TPA	merged TPA.txt (3706224)	Conserved hypothetical integral membrane protein OS=Treponema pallidum (strain Nichols) GN=TP_0962 PE=4 SV=1	O83928_TREPA	Uniprot Treponema Pallidum strain Nichols 140618.fasta	44605.6	1	6	6	7	0.000718	0.134	NITGVEPR	R	W	2	0	0	0	2	885.479			1614390	115	122	Empty	true
Maldi TPA Nichols	Uncategorized Sample	TPA	merged TPA.txt (3706224)	Conserved hypothetical integral membrane protein OS=Treponema pallidum (strain Nichols) GN=TP_0962 PE=4 SV=1	O83928_TREPA	Uniprot Treponema Pallidum strain Nichols 140618.fasta	44605.6	1	6	6	7	0.000718	0.134	RMTVTILSR	K	A	1	0	0	0	2	1092.62			318513	169	177	Empty	true
Maldi TPA Nichols	Uncategorized Sample	TPA	merged TPA.txt (3706224)	Conserved hypothetical integral membrane protein OS=Treponema pallidum (strain Nichols) GN=TP_0962 PE=4 SV=1	O83928_TREPA	Uniprot Treponema Pallidum strain Nichols 140618.fasta	44605.6	1	6	6	7	0.000718	0.134	RREIGLR	R	K	1	0	0	0	2	899.553			667894	311	317	Empty	true
Maldi TPA Nichols	Uncategorized Sample	TPA	merged TPA.txt (3706224)	Chemotaxis response regulator protein-glutamate methylesterase OS=Treponema pallidum (strain Nichols) GN=cheB PE=3 SV=1	CHEB_TREPA,R9UTG9_TREPA	Uniprot Treponema Pallidum strain Nichols 140618.fasta	44099.2	1	7	7	8	0.00082	0.144	AMNGRFALDMLER	K	V	1	0	0	0	2	1539.74			301057	38	50	Empty	true
Maldi TPA Nichols	Uncategorized Sample	TPA	merged TPA.txt (3706224)	Chemotaxis response regulator protein-glutamate methylesterase OS=Treponema pallidum (strain Nichols) GN=cheB PE=3 SV=1	CHEB_TREPA,R9UTG9_TREPA	Uniprot Treponema Pallidum strain Nichols 140618.fasta	44099.2	1	7	7	8	0.00082	0.144	DGAAQLAR	R	L	1	0	0	0	2	801.421			415638	342	349	Empty	true
Maldi TPA Nichols	Uncategorized Sample	TPA	merged TPA.txt (3706224)	Chemotaxis response regulator protein-glutamate methylesterase OS=Treponema pallidum (strain Nichols) GN=cheB PE=3 SV=1	CHEB_TREPA,R9UTG9_TREPA	Uniprot Treponema Pallidum strain Nichols 140618.fasta	44099.2	1	7	7	8	0.00082	0.144	EAQEGDLVRR	K	G	1	0	0	0	2	1172.6			2411960	269	278	Empty	true
Maldi TPA Nichols	Uncategorized Sample	TPA	merged TPA.txt (3706224)	Chemotaxis response regulator protein-glutamate methylesterase OS=Treponema pallidum (strain Nichols) GN=cheB PE=3 SV=1	CHEB_TREPA,R9UTG9_TREPA	Uniprot Treponema Pallidum strain Nichols 140618.fasta	44099.2	1	7	7	8	0.00082	0.144	EAQEGDLVRRGR	K	V	1	0	0	0	2	1385.72			527388	269	280	Empty	true
Maldi TPA Nichols	Uncategorized Sample	TPA	merged TPA.txt (3706224)	Chemotaxis response regulator protein-glutamate methylesterase OS=Treponema pallidum (strain Nichols) GN=cheB PE=3 SV=1	CHEB_TREPA,R9UTG9_TREPA	Uniprot Treponema Pallidum strain Nichols 140618.fasta	44099.2	1	7	7	8	0.00082	0.144	GRVLIAPGDR	R	H	2	0	0	0	2	1053.62			1512380	279	288	Empty	true
Maldi TPA Nichols	Uncategorized Sample	TPA	merged TPA.txt (3706224)	Chemotaxis response regulator protein-glutamate methylesterase OS=Treponema pallidum (strain Nichols) GN=cheB PE=3 SV=1	CHEB_TREPA,R9UTG9_TREPA	Uniprot Treponema Pallidum strain Nichols 140618.fasta	44099.2	1	7	7	8	0.00082	0.144	IVDYVTAYGR	K	R	1	0	0	0	2	1156.6			67769	127	136	Empty	true
Maldi TPA Nichols	Uncategorized Sample	TPA	merged TPA.txt (3706224)	Chemotaxis response regulator protein-glutamate methylesterase OS=Treponema pallidum (strain Nichols) GN=cheB PE=3 SV=1	CHEB_TREPA,R9UTG9_TREPA	Uniprot Treponema Pallidum strain Nichols 140618.fasta	44099.2	1	7	7	8	0.00082	0.144	LYTEGSR	R	T	1	0	0	0	2	825.41			1497970	350	356	Empty	true
Maldi TPA Nichols	Uncategorized Sample	TPA	merged TPA.txt (3706224)	Serine hydroxymethyltransferase OS=Treponema pallidum (strain Nichols) GN=glyA PE=3 SV=1	GLYA_TREPA	Uniprot Treponema Pallidum strain Nichols 140618.fasta	62689.2	0.99	3	3	5	0.000513	0.0401	IARLIAR	R	V	3	0	0	0	2	812.547			66134	437	443	Empty	true
Maldi TPA Nichols	Uncategorized Sample	TPA	merged TPA.txt (3706224)	Serine hydroxymethyltransferase OS=Treponema pallidum (strain Nichols) GN=glyA PE=3 SV=1	GLYA_TREPA	Uniprot Treponema Pallidum strain Nichols 140618.fasta	62689.2	0.99	3	3	5	0.000513	0.0401	MNNSALR	-	A	1	0	0	0	2	821.393			148025	1	7	Empty	true
Maldi TPA Nichols	Uncategorized Sample	TPA	merged TPA.txt (3706224)	Serine hydroxymethyltransferase OS=Treponema pallidum (strain Nichols) GN=glyA PE=3 SV=1	GLYA_TREPA	Uniprot Treponema Pallidum strain Nichols 140618.fasta	62689.2	0.99	3	3	5	0.000513	0.0401	RPAGQNTCR	R	R	1	0	0	0	2	1059.51			44122	502	510	Empty	true
Maldi TPA Nichols	Uncategorized Sample	TPA	merged TPA.txt (3706224)	Conserved hypothetical integral membrane protein OS=Treponema pallidum (strain Nichols) GN=TP_0651 PE=4 SV=1	O83657_TREPA	Uniprot Treponema Pallidum strain Nichols 140618.fasta	88247.5	1	4	4	10	0.00103	0.0423	HLDLNPR	K	L	1	0	0	0	2	864.469			63199	634	640	Empty	true
Maldi TPA Nichols	Uncategorized Sample	TPA	merged TPA.txt (3706224)	Conserved hypothetical integral membrane protein OS=Treponema pallidum (strain Nichols) GN=TP_0651 PE=4 SV=1	O83657_TREPA	Uniprot Treponema Pallidum strain Nichols 140618.fasta	88247.5	1	4	4	10	0.00103	0.0423	KEIPAVFERR	K	L	1	0	0	0	2	1244.71			760664	80	89	Empty	true
Maldi TPA Nichols	Uncategorized Sample	TPA	merged TPA.txt (3706224)	Conserved hypothetical integral membrane protein OS=Treponema pallidum (strain Nichols) GN=TP_0651 PE=4 SV=1	O83657_TREPA	Uniprot Treponema Pallidum strain Nichols 140618.fasta	88247.5	1	4	4	10	0.00103	0.0423	RLDLEQAEVR	R	A	1	0	0	0	2	1228.66			583577	89	98	Empty	true
Maldi TPA Nichols	Uncategorized Sample	TPA	merged TPA.txt (3706224)	Conserved hypothetical integral membrane protein OS=Treponema pallidum (strain Nichols) GN=TP_0651 PE=4 SV=1	O83657_TREPA	Uniprot Treponema Pallidum strain Nichols 140618.fasta	88247.5	1	4	4	10	0.00103	0.0423	VGTQVLAR	R	I	7	0	0	0	2	843.505			4311380	178	185	Empty	true
Maldi TPA Nichols	Uncategorized Sample	TPA	merged TPA.txt (3706224)	Uncharacterized protein OS=Treponema pallidum (strain Nichols) GN=TPANIC_0245 PE=4 SV=1	R9USI8_TREPA,Y245_TREPA	Uniprot Treponema Pallidum strain Nichols 140618.fasta	127558	0.996	4	4	4	0.00041	0.0426	GPILGLGGGIRVVR	R	A	1	0	0	0	2	1363.85			260235	957	970	Empty	true
Maldi TPA Nichols	Uncategorized Sample	TPA	merged TPA.txt (3706224)	Uncharacterized protein OS=Treponema pallidum (strain Nichols) GN=TPANIC_0245 PE=4 SV=1	R9USI8_TREPA,Y245_TREPA	Uniprot Treponema Pallidum strain Nichols 140618.fasta	127558	0.996	4	4	4	0.00041	0.0426	LGDERLLQR	R	I	1	0	0	0	2	1099.62			283513	334	342	Empty	true
Maldi TPA Nichols	Uncategorized Sample	TPA	merged TPA.txt (3706224)	Uncharacterized protein OS=Treponema pallidum (strain Nichols) GN=TPANIC_0245 PE=4 SV=1	R9USI8_TREPA,Y245_TREPA	Uniprot Treponema Pallidum strain Nichols 140618.fasta	127558	0.996	4	4	4	0.00041	0.0426	LLSFDATGTAQYSR	R	S	1	0	0	0	2	1529.76			1044290	1074	1087	Empty	true
Maldi TPA Nichols	Uncategorized Sample	TPA	merged TPA.txt (3706224)	Uncharacterized protein OS=Treponema pallidum (strain Nichols) GN=TPANIC_0245 PE=4 SV=1	R9USI8_TREPA,Y245_TREPA	Uniprot Treponema Pallidum strain Nichols 140618.fasta	127558	0.996	4	4	4	0.00041	0.0426	MVLVFGRGGEAR	R	L	1	0	0	0	2	1291.69			780855	1062	1073	Empty	true
Maldi TPA Nichols	Uncategorized Sample	TPA	merged TPA.txt (3706224)	V-type ATP synthase beta chain OS=Treponema pallidum (strain Nichols) GN=ntpB2 PE=3 SV=1	R9UUT8_TREPA,VATB2_TREPA	Uniprot Treponema Pallidum strain Nichols 140618.fasta	53059	0.948	2	2	2	0.000205	0.05	DGIGEGMTR	K	A	1	0	0	0	2	951.42			179193	355	363	Empty	true
Maldi TPA Nichols	Uncategorized Sample	TPA	merged TPA.txt (3706224)	V-type ATP synthase beta chain OS=Treponema pallidum (strain Nichols) GN=ntpB2 PE=3 SV=1	R9UUT8_TREPA,VATB2_TREPA	Uniprot Treponema Pallidum strain Nichols 140618.fasta	53059	0.948	2	2	2	0.000205	0.05	VVMFLSLADAPSIER	K	I	1	0	0	0	2	1663.87			96213	208	222	Empty	true
Maldi TPA Nichols	Uncategorized Sample	TPA	merged TPA.txt (3706224)	60 kDa chaperonin OS=Treponema pallidum (strain Nichols) GN=groEL PE=3 SV=1	CH60_TREPA,R9UTG5_TREPA	Uniprot Treponema Pallidum strain Nichols 140618.fasta	57982	0.998	4	4	4	0.00041	0.0772	EGLKAVAAGMTPLELKR	R	G	1	0	0	0	2	1784.01			56074	101	117	Empty	true
Maldi TPA Nichols	Uncategorized Sample	TPA	merged TPA.txt (3706224)	60 kDa chaperonin OS=Treponema pallidum (strain Nichols) GN=groEL PE=3 SV=1	CH60_TREPA,R9UTG5_TREPA	Uniprot Treponema Pallidum strain Nichols 140618.fasta	57982	0.998	4	4	4	0.00041	0.0772	QLLFNEEAR	K	K	1	0	0	0	2	1119.58			25844	4	12	Empty	true
Maldi TPA Nichols	Uncategorized Sample	TPA	merged TPA.txt (3706224)	60 kDa chaperonin OS=Treponema pallidum (strain Nichols) GN=groEL PE=3 SV=1	CH60_TREPA,R9UTG5_TREPA	Uniprot Treponema Pallidum strain Nichols 140618.fasta	57982	0.998	4	4	4	0.00041	0.0772	RALEEPIR	R	Q	1	0	0	0	2	983.563			100915	446	453	Empty	true
Maldi TPA Nichols	Uncategorized Sample	TPA	merged TPA.txt (3706224)	60 kDa chaperonin OS=Treponema pallidum (strain Nichols) GN=groEL PE=3 SV=1	CH60_TREPA,R9UTG5_TREPA	Uniprot Treponema Pallidum strain Nichols 140618.fasta	57982	0.998	4	4	4	0.00041	0.0772	VGIIDPAK	K	V	1	0	0	0	2	812.488			87349	491	498	Empty	true
Maldi TPA Nichols	Uncategorized Sample	TPA	merged TPA.txt (3706224)	Valine--tRNA ligase OS=Treponema pallidum (strain Nichols) GN=valS PE=3 SV=1	R9UUL5_TREPA,SYV_TREPA	Uniprot Treponema Pallidum strain Nichols 140618.fasta	107362	0.998	2	2	2	0.000205	0.0178	GLSCAQAR	R	I	1	0	0	0	2	862.42			8135	354	361	Empty	true
Maldi TPA Nichols	Uncategorized Sample	TPA	merged TPA.txt (3706224)	Valine--tRNA ligase OS=Treponema pallidum (strain Nichols) GN=valS PE=3 SV=1	R9UUL5_TREPA,SYV_TREPA	Uniprot Treponema Pallidum strain Nichols 140618.fasta	107362	0.998	2	2	2	0.000205	0.0178	LQKAWQKAR	R	Q	1	0	0	0	2	1128.66			200789	889	897	Empty	true
Maldi TPA Nichols	Uncategorized Sample	TPA	merged TPA.txt (3706224)	Probable tRNA sulfurtransferase OS=Treponema pallidum (strain Nichols) GN=thiI PE=3 SV=1	R9UUW2_TREPA,THII_TREPA	Uniprot Treponema Pallidum strain Nichols 140618.fasta	44640.4	0.985	2	2	3	0.000308	0.0424	RTFRIEAR	K	R	1	0	0	0	2	1048.6			230363	108	115	Empty	true
Maldi TPA Nichols	Uncategorized Sample	TPA	merged TPA.txt (3706224)	Probable tRNA sulfurtransferase OS=Treponema pallidum (strain Nichols) GN=thiI PE=3 SV=1	R9UUW2_TREPA,THII_TREPA	Uniprot Treponema Pallidum strain Nichols 140618.fasta	44640.4	0.985	2	2	3	0.000308	0.0424	SINPHVTVR	R	A	2	0	0	0	2	1022.57			688249	39	47	Empty	true
Maldi TPA Nichols	Uncategorized Sample	TPA	merged TPA.txt (3706224)	Threonine--tRNA ligase OS=Treponema pallidum (strain Nichols) GN=thrS PE=3 SV=1	R9UU19_TREPA,SYT_TREPA	Uniprot Treponema Pallidum strain Nichols 140618.fasta	67399.5	0.997	4	4	4	0.00041	0.0709	DLPLRLSEFGSCTR	R	N	1	0	0	0	2	1650.83			29551	300	313	Empty	true
Maldi TPA Nichols	Uncategorized Sample	TPA	merged TPA.txt (3706224)	Threonine--tRNA ligase OS=Treponema pallidum (strain Nichols) GN=thrS PE=3 SV=1	R9UU19_TREPA,SYT_TREPA	Uniprot Treponema Pallidum strain Nichols 140618.fasta	67399.5	0.997	4	4	4	0.00041	0.0709	ELCARSLR	R	V	1	0	0	0	2	1004.53			37413	515	522	Empty	true
Maldi TPA Nichols	Uncategorized Sample	TPA	merged TPA.txt (3706224)	Threonine--tRNA ligase OS=Treponema pallidum (strain Nichols) GN=thrS PE=3 SV=1	R9UU19_TREPA,SYT_TREPA	Uniprot Treponema Pallidum strain Nichols 140618.fasta	67399.5	0.997	4	4	4	0.00041	0.0709	HMPVILHR	R	T	1	0	0	0	2	1018.56			90061	459	466	Empty	true
Maldi TPA Nichols	Uncategorized Sample	TPA	merged TPA.txt (3706224)	Threonine--tRNA ligase OS=Treponema pallidum (strain Nichols) GN=thrS PE=3 SV=1	R9UU19_TREPA,SYT_TREPA	Uniprot Treponema Pallidum strain Nichols 140618.fasta	67399.5	0.997	4	4	4	0.00041	0.0709	NEPSGSLHGVMR	R	V	1	0	0	0	2	1283.62			15352	314	325	Empty	true
Maldi TPA Nichols	Uncategorized Sample	TPA	merged TPA.txt (3706224)	Uncharacterized protein TP_0813 OS=Treponema pallidum (strain Nichols) GN=TP_0813 PE=4 SV=1	Y813_TREPA	Uniprot Treponema Pallidum strain Nichols 140618.fasta	48023.2	1	6	6	6	0.000615	0.143	GGGENTQAHAYQR	K	V	1	0	0	0	2	1388.63			92110	276	288	Empty	true
Maldi TPA Nichols	Uncategorized Sample	TPA	merged TPA.txt (3706224)	Uncharacterized protein TP_0813 OS=Treponema pallidum (strain Nichols) GN=TP_0813 PE=4 SV=1	Y813_TREPA	Uniprot Treponema Pallidum strain Nichols 140618.fasta	48023.2	1	6	6	6	0.000615	0.143	LQLRAQGVAALSR	R	Q	1	0	0	0	2	1382.82			2919040	253	265	Empty	true
Maldi TPA Nichols	Uncategorized Sample	TPA	merged TPA.txt (3706224)	Uncharacterized protein TP_0813 OS=Treponema pallidum (strain Nichols) GN=TP_0813 PE=4 SV=1	Y813_TREPA	Uniprot Treponema Pallidum strain Nichols 140618.fasta	48023.2	1	6	6	6	0.000615	0.143	MGAATTGFPIK	-	A	1	0	0	0	2	1093.57			439915	1	11	Empty	true
Maldi TPA Nichols	Uncategorized Sample	TPA	merged TPA.txt (3706224)	Uncharacterized protein TP_0813 OS=Treponema pallidum (strain Nichols) GN=TP_0813 PE=4 SV=1	Y813_TREPA	Uniprot Treponema Pallidum strain Nichols 140618.fasta	48023.2	1	6	6	6	0.000615	0.143	RSALALACLR	R	A	1	0	0	0	2	1130.65			80889	408	417	Empty	true
Maldi TPA Nichols	Uncategorized Sample	TPA	merged TPA.txt (3706224)	Uncharacterized protein TP_0813 OS=Treponema pallidum (strain Nichols) GN=TP_0813 PE=4 SV=1	Y813_TREPA	Uniprot Treponema Pallidum strain Nichols 140618.fasta	48023.2	1	6	6	6	0.000615	0.143	RSALALACLRAR	R	V	1	0	0	0	2	1357.78			110887	408	419	Empty	true
Maldi TPA Nichols	Uncategorized Sample	TPA	merged TPA.txt (3706224)	Uncharacterized protein TP_0813 OS=Treponema pallidum (strain Nichols) GN=TP_0813 PE=4 SV=1	Y813_TREPA	Uniprot Treponema Pallidum strain Nichols 140618.fasta	48023.2	1	6	6	6	0.000615	0.143	VALAEYLVQELR	R	Q	1	0	0	0	2	1403.79			3758440	118	129	Empty	true
Maldi TPA Nichols	Uncategorized Sample	TPA	merged TPA.txt (3706224)	Arginine--tRNA ligase OS=Treponema pallidum (strain Nichols) GN=argS PE=3 SV=1	R9UVJ6_TREPA,SYR_TREPA	Uniprot Treponema Pallidum strain Nichols 140618.fasta	67132.3	0.99	2	3	3	0.000308	0.0272	IVLRTAMR	R	L	2	0	0	0	2	959.582			623897	572	579	Empty	true
Maldi TPA Nichols	Uncategorized Sample	TPA	merged TPA.txt (3706224)	Arginine--tRNA ligase OS=Treponema pallidum (strain Nichols) GN=argS PE=3 SV=1	R9UVJ6_TREPA,SYR_TREPA	Uniprot Treponema Pallidum strain Nichols 140618.fasta	67132.3	0.99	2	3	3	0.000308	0.0272	QDLCEMWR	M	H	1	0	0	0	1	1137.48			227932	2	9	Empty	true
Maldi TPA Nichols	Uncategorized Sample	TPA	merged TPA.txt (3706224)	IIISP family Type III (Virulence-related) secretory pathway protein OS=Treponema pallidum (strain Nichols) GN=flhA PE=4 SV=1	FLHA_TREPA,R9UTT5_TREPA	Uniprot Treponema Pallidum strain Nichols 140618.fasta	77945.6	1	5	5	5	0.000513	0.0934	DAALDLGLVAPKIR	K	I	1	0	0	0	2	1451.86			306641	390	403	Empty	true
Maldi TPA Nichols	Uncategorized Sample	TPA	merged TPA.txt (3706224)	IIISP family Type III (Virulence-related) secretory pathway protein OS=Treponema pallidum (strain Nichols) GN=flhA PE=4 SV=1	FLHA_TREPA,R9UTT5_TREPA	Uniprot Treponema Pallidum strain Nichols 140618.fasta	77945.6	1	5	5	5	0.000513	0.0934	EVSTDMRIETVGVVR	K	I	1	0	0	0	2	1690.88			256886	680	694	Empty	true
Maldi TPA Nichols	Uncategorized Sample	TPA	merged TPA.txt (3706224)	IIISP family Type III (Virulence-related) secretory pathway protein OS=Treponema pallidum (strain Nichols) GN=flhA PE=4 SV=1	FLHA_TREPA,R9UTT5_TREPA	Uniprot Treponema Pallidum strain Nichols 140618.fasta	77945.6	1	5	5	5	0.000513	0.0934	IGIFITIVNVIAGLIVGVIFRR	K	E	1	0	0	0	2	2383.5			10941	203	224	Empty	true
Maldi TPA Nichols	Uncategorized Sample	TPA	merged TPA.txt (3706224)	IIISP family Type III (Virulence-related) secretory pathway protein OS=Treponema pallidum (strain Nichols) GN=flhA PE=4 SV=1	FLHA_TREPA,R9UTT5_TREPA	Uniprot Treponema Pallidum strain Nichols 140618.fasta	77945.6	1	5	5	5	0.000513	0.0934	IQGLEVAR	K	G	1	0	0	0	2	885.515			469582	419	426	Empty	true
Maldi TPA Nichols	Uncategorized Sample	TPA	merged TPA.txt (3706224)	IIISP family Type III (Virulence-related) secretory pathway protein OS=Treponema pallidum (strain Nichols) GN=flhA PE=4 SV=1	FLHA_TREPA,R9UTT5_TREPA	Uniprot Treponema Pallidum strain Nichols 140618.fasta	77945.6	1	5	5	5	0.000513	0.0934	TVFVPTR	R	Q	1	0	0	0	2	819.472			337016	638	644	Empty	true
Maldi TPA Nichols	Uncategorized Sample	TPA	merged TPA.txt (3706224)	tRNA(Ile)-lysidine synthase OS=Treponema pallidum (strain Nichols) GN=tilS PE=3 SV=1	R9UVP7_TREPA,TILS_TREPA	Uniprot Treponema Pallidum strain Nichols 140618.fasta	52605.2	0.985	3	3	4	0.00041	0.0818	GRGVQDAARALR	R	Y	1	0	0	0	2	1269.71			428936	111	122	Empty	true
Maldi TPA Nichols	Uncategorized Sample	TPA	merged TPA.txt (3706224)	tRNA(Ile)-lysidine synthase OS=Treponema pallidum (strain Nichols) GN=tilS PE=3 SV=1	R9UVP7_TREPA,TILS_TREPA	Uniprot Treponema Pallidum strain Nichols 140618.fasta	52605.2	0.985	3	3	4	0.00041	0.0818	LFQGAAASALQGIR	R	A	1	0	0	0	2	1402.78			278341	155	168	Empty	true
Maldi TPA Nichols	Uncategorized Sample	TPA	merged TPA.txt (3706224)	tRNA(Ile)-lysidine synthase OS=Treponema pallidum (strain Nichols) GN=tilS PE=3 SV=1	R9UVP7_TREPA,TILS_TREPA	Uniprot Treponema Pallidum strain Nichols 140618.fasta	52605.2	0.985	3	3	4	0.00041	0.0818	TVLPMIEQDGVLR	R	A	2	0	0	0	2	1486.79			1730500	445	457	Empty	true
Maldi TPA Nichols	Uncategorized Sample	TPA	merged TPA.txt (3706224)	Proline--tRNA ligase OS=Treponema pallidum (strain Nichols) GN=proS PE=3 SV=1	R9USD6_TREPA,SYP_TREPA	Uniprot Treponema Pallidum strain Nichols 140618.fasta	68193.9	0.985	3	3	3	0.000308	0.06	KIANGLFAYLPLGLRVR	R	H	1	0	0	0	2	1901.15			9744	32	48	Empty	true
Maldi TPA Nichols	Uncategorized Sample	TPA	merged TPA.txt (3706224)	Proline--tRNA ligase OS=Treponema pallidum (strain Nichols) GN=proS PE=3 SV=1	R9USD6_TREPA,SYP_TREPA	Uniprot Treponema Pallidum strain Nichols 140618.fasta	68193.9	0.985	3	3	3	0.000308	0.06	MGAELLRAKNR	R	L	1	0	0	0	2	1258.7			29175	87	97	Empty	true
Maldi TPA Nichols	Uncategorized Sample	TPA	merged TPA.txt (3706224)	Proline--tRNA ligase OS=Treponema pallidum (strain Nichols) GN=proS PE=3 SV=1	R9USD6_TREPA,SYP_TREPA	Uniprot Treponema Pallidum strain Nichols 140618.fasta	68193.9	0.985	3	3	3	0.000308	0.06	SAFFAPTLR	M	S	1	0	0	0	1	1009.55			63737	2	10	Empty	true
Maldi TPA Nichols	Uncategorized Sample	TPA	merged TPA.txt (3706224)	30S ribosomal protein S14 type Z OS=Treponema pallidum (strain Nichols) GN=rpsN PE=3 SV=1	R9UTZ5_TREPA,RS14Z_TREPA	Uniprot Treponema Pallidum strain Nichols 140618.fasta	6986.5	0.991	1	1	3	0.000308	0.197	LASEGQIPGVTK	K	S	3	0	0	0	2	1199.66			1345240	47	58	Empty	true
Maldi TPA Nichols	Uncategorized Sample	TPA	merged TPA.txt (3706224)	Uncharacterized protein OS=Treponema pallidum (strain Nichols) GN=TPANIC_0665 PE=4 SV=1	R9UX79_TREPA,Y665_TREPA	Uniprot Treponema Pallidum strain Nichols 140618.fasta	28955.9	0.985	3	3	4	0.00041	0.108	RNGMATPHSKR	R	G	1	0	0	0	2	1270.64			120758	203	213	Empty	true
Maldi TPA Nichols	Uncategorized Sample	TPA	merged TPA.txt (3706224)	Uncharacterized protein OS=Treponema pallidum (strain Nichols) GN=TPANIC_0665 PE=4 SV=1	R9UX79_TREPA,Y665_TREPA	Uniprot Treponema Pallidum strain Nichols 140618.fasta	28955.9	0.985	3	3	4	0.00041	0.108	VDDRKGR	K	S	1	0	0	0	2	845.459			213576	134	140	Empty	true
Maldi TPA Nichols	Uncategorized Sample	TPA	merged TPA.txt (3706224)	Uncharacterized protein OS=Treponema pallidum (strain Nichols) GN=TPANIC_0665 PE=4 SV=1	R9UX79_TREPA,Y665_TREPA	Uniprot Treponema Pallidum strain Nichols 140618.fasta	28955.9	0.985	3	3	4	0.00041	0.108	YKKPRIVDR	R	K	2	0	0	0	2	1174.71			2112100	143	151	Empty	true
Maldi TPA Nichols	Uncategorized Sample	TPA	merged TPA.txt (3706224)	Putative signal peptidase I OS=Treponema pallidum (strain Nichols) GN=lepB2 PE=3 SV=1	O83896_TREPA	Uniprot Treponema Pallidum strain Nichols 140618.fasta	57620.1	0.99	2	2	2	0.000205	0.0469	EITQLFATVADVATHIR	R	D	1	0	0	0	2	1885.02			233714	309	325	Empty	true
Maldi TPA Nichols	Uncategorized Sample	TPA	merged TPA.txt (3706224)	Putative signal peptidase I OS=Treponema pallidum (strain Nichols) GN=lepB2 PE=3 SV=1	O83896_TREPA	Uniprot Treponema Pallidum strain Nichols 140618.fasta	57620.1	0.99	2	2	2	0.000205	0.0469	LNSTDMR	R	H	1	0	0	0	2	852.388			585640	454	460	Empty	true
Maldi TPA Nichols	Uncategorized Sample	TPA	merged TPA.txt (3706224)	Bifunctional membrane carboxypeptidase/penicillin-binding protein OS=Treponema pallidum (strain Nichols) GN=mrcA PE=4 SV=1	O83703_TREPA	Uniprot Treponema Pallidum strain Nichols 140618.fasta	98425.8	0.998	4	4	4	0.00041	0.0498	KIKELWWALHMER	R	R	1	0	0	0	2	1755.94			3845780	141	153	Empty	true
Maldi TPA Nichols	Uncategorized Sample	TPA	merged TPA.txt (3706224)	Bifunctional membrane carboxypeptidase/penicillin-binding protein OS=Treponema pallidum (strain Nichols) GN=mrcA PE=4 SV=1	O83703_TREPA	Uniprot Treponema Pallidum strain Nichols 140618.fasta	98425.8	0.998	4	4	4	0.00041	0.0498	LTMATQLHDAPQVFSR	K	N	1	0	0	0	2	1814.92			298700	466	481	Empty	true
Maldi TPA Nichols	Uncategorized Sample	TPA	merged TPA.txt (3706224)	Bifunctional membrane carboxypeptidase/penicillin-binding protein OS=Treponema pallidum (strain Nichols) GN=mrcA PE=4 SV=1	O83703_TREPA	Uniprot Treponema Pallidum strain Nichols 140618.fasta	98425.8	0.998	4	4	4	0.00041	0.0498	TVTMGTLAVASER	K	G	1	0	0	0	2	1351.69			270056	629	641	Empty	true
Maldi TPA Nichols	Uncategorized Sample	TPA	merged TPA.txt (3706224)	Bifunctional membrane carboxypeptidase/penicillin-binding protein OS=Treponema pallidum (strain Nichols) GN=mrcA PE=4 SV=1	O83703_TREPA	Uniprot Treponema Pallidum strain Nichols 140618.fasta	98425.8	0.998	4	4	4	0.00041	0.0498	TVTMGTLAVASERGR	K	A	1	0	0	0	2	1548.82			4603130	629	643	Empty	true
Maldi TPA Nichols	Uncategorized Sample	TPA	merged TPA.txt (3706224)	Uncharacterized protein OS=Treponema pallidum (strain Nichols) GN=TPANIC_0484 PE=4 SV=1	R9UVZ0_TREPA,Y484_TREPA	Uniprot Treponema Pallidum strain Nichols 140618.fasta	75837.9	1	4	4	4	0.00041	0.0537	DGVPVYHRDVLR	K	T	1	0	0	0	2	1425.76			2770770	95	106	Empty	true
Maldi TPA Nichols	Uncategorized Sample	TPA	merged TPA.txt (3706224)	Uncharacterized protein OS=Treponema pallidum (strain Nichols) GN=TPANIC_0484 PE=4 SV=1	R9UVZ0_TREPA,Y484_TREPA	Uniprot Treponema Pallidum strain Nichols 140618.fasta	75837.9	1	4	4	4	0.00041	0.0537	KDVRLVTGAIR	K	Y	1	0	0	0	2	1227.75			133320	141	151	Empty	true
Maldi TPA Nichols	Uncategorized Sample	TPA	merged TPA.txt (3706224)	Uncharacterized protein OS=Treponema pallidum (strain Nichols) GN=TPANIC_0484 PE=4 SV=1	R9UVZ0_TREPA,Y484_TREPA	Uniprot Treponema Pallidum strain Nichols 140618.fasta	75837.9	1	4	4	4	0.00041	0.0537	LKDGVPVYHR	K	D	1	0	0	0	2	1183.66			148478	93	102	Empty	true
Maldi TPA Nichols	Uncategorized Sample	TPA	merged TPA.txt (3706224)	Uncharacterized protein OS=Treponema pallidum (strain Nichols) GN=TPANIC_0484 PE=4 SV=1	R9UVZ0_TREPA,Y484_TREPA	Uniprot Treponema Pallidum strain Nichols 140618.fasta	75837.9	1	4	4	4	0.00041	0.0537	LTLPHEANASR	K	T	1	0	0	0	2	1208.64			240908	285	295	Empty	true
Maldi TPA Nichols	Uncategorized Sample	TPA	merged TPA.txt (3706224)	Polyribonucleotide nucleotidyltransferase OS=Treponema pallidum (strain Nichols) GN=pnp PE=3 SV=1	PNP_TREPA,R9UWZ8_TREPA	Uniprot Treponema Pallidum strain Nichols 140618.fasta	76332.8	0.969	3	3	3	0.000308	0.047	EGRPKDREILISR	R	L	1	0	0	0	2	1568.89			449160	79	91	Empty	true
Maldi TPA Nichols	Uncategorized Sample	TPA	merged TPA.txt (3706224)	Polyribonucleotide nucleotidyltransferase OS=Treponema pallidum (strain Nichols) GN=pnp PE=3 SV=1	PNP_TREPA,R9UWZ8_TREPA	Uniprot Treponema Pallidum strain Nichols 140618.fasta	76332.8	0.969	3	3	3	0.000308	0.047	IGALIGPGGK	K	T	1	0	0	0	2	882.541			8230670	563	572	Empty	true
Maldi TPA Nichols	Uncategorized Sample	TPA	merged TPA.txt (3706224)	Polyribonucleotide nucleotidyltransferase OS=Treponema pallidum (strain Nichols) GN=pnp PE=3 SV=1	PNP_TREPA,R9UWZ8_TREPA	Uniprot Treponema Pallidum strain Nichols 140618.fasta	76332.8	0.969	3	3	3	0.000308	0.047	TVKSLSDQYR	K	V	1	0	0	0	2	1196.63			281830	573	582	Empty	true
Maldi TPA Nichols	Uncategorized Sample	TPA	merged TPA.txt (3706224)	Ribose/galactose ABC transporter, ATP-binding protein (RbsA-2) OS=Treponema pallidum (strain Nichols) GN=TP_0321 PE=3 SV=1	O83341_TREPA	Uniprot Treponema Pallidum strain Nichols 140618.fasta	58031.8	1	8	8	9	0.000923	0.182	APFARRGILDR	R	R	1	0	0	0	2	1271.73			247728	381	391	Empty	true
Maldi TPA Nichols	Uncategorized Sample	TPA	merged TPA.txt (3706224)	Ribose/galactose ABC transporter, ATP-binding protein (RbsA-2) OS=Treponema pallidum (strain Nichols) GN=TP_0321 PE=3 SV=1	O83341_TREPA	Uniprot Treponema Pallidum strain Nichols 140618.fasta	58031.8	1	8	8	9	0.000923	0.182	LSEIKAIADR	K	C	1	0	0	0	2	1115.64			444125	201	210	Empty	true
Maldi TPA Nichols	Uncategorized Sample	TPA	merged TPA.txt (3706224)	Ribose/galactose ABC transporter, ATP-binding protein (RbsA-2) OS=Treponema pallidum (strain Nichols) GN=TP_0321 PE=3 SV=1	O83341_TREPA	Uniprot Treponema Pallidum strain Nichols 140618.fasta	58031.8	1	8	8	9	0.000923	0.182	MPYAVEMRDVTVR	-	F	1	0	0	0	2	1598.77			473227	1	13	Empty	true
Maldi TPA Nichols	Uncategorized Sample	TPA	merged TPA.txt (3706224)	Ribose/galactose ABC transporter, ATP-binding protein (RbsA-2) OS=Treponema pallidum (strain Nichols) GN=TP_0321 PE=3 SV=1	O83341_TREPA	Uniprot Treponema Pallidum strain Nichols 140618.fasta	58031.8	1	8	8	9	0.000923	0.182	SLSVGARR	R	V	1	0	0	0	2	845.495			78018	262	269	Empty	true
Maldi TPA Nichols	Uncategorized Sample	TPA	merged TPA.txt (3706224)	Ribose/galactose ABC transporter, ATP-binding protein (RbsA-2) OS=Treponema pallidum (strain Nichols) GN=TP_0321 PE=3 SV=1	O83341_TREPA	Uniprot Treponema Pallidum strain Nichols 140618.fasta	58031.8	1	8	8	9	0.000923	0.182	VIAQHAHALAK	R	K	2	0	0	0	2	1158.67			2049630	393	403	Empty	true
Maldi TPA Nichols	Uncategorized Sample	TPA	merged TPA.txt (3706224)	Ribose/galactose ABC transporter, ATP-binding protein (RbsA-2) OS=Treponema pallidum (strain Nichols) GN=TP_0321 PE=3 SV=1	O83341_TREPA	Uniprot Treponema Pallidum strain Nichols 140618.fasta	58031.8	1	8	8	9	0.000923	0.182	VIIARELHR	K	A	1	0	0	0	2	1106.68			2512930	429	437	Empty	true
Maldi TPA Nichols	Uncategorized Sample	TPA	merged TPA.txt (3706224)	Ribose/galactose ABC transporter, ATP-binding protein (RbsA-2) OS=Treponema pallidum (strain Nichols) GN=TP_0321 PE=3 SV=1	O83341_TREPA	Uniprot Treponema Pallidum strain Nichols 140618.fasta	58031.8	1	8	8	9	0.000923	0.182	VLRGVSYIPEDRR	R	K	1	0	0	0	2	1559.87			95279	347	359	Empty	true
Maldi TPA Nichols	Uncategorized Sample	TPA	merged TPA.txt (3706224)	Ribose/galactose ABC transporter, ATP-binding protein (RbsA-2) OS=Treponema pallidum (strain Nichols) GN=TP_0321 PE=3 SV=1	O83341_TREPA	Uniprot Treponema Pallidum strain Nichols 140618.fasta	58031.8	1	8	8	9	0.000923	0.182	VTSGQMWADASPSAAPRAYGVR	R	A	1	0	0	0	2	2278.1			242510	270	291	Empty	true
Maldi TPA Nichols	Uncategorized Sample	TPA	merged TPA.txt (3706224)	Uncharacterized protein OS=Treponema pallidum (strain Nichols) GN=TP_0421 PE=4 SV=1	O83436_TREPA	Uniprot Treponema Pallidum strain Nichols 140618.fasta	74519.3	0.971	3	3	3	0.000308	0.0498	FDVNGRVIARTR	R	G	1	0	0	0	2	1403.79			172294	176	187	Empty	true
Maldi TPA Nichols	Uncategorized Sample	TPA	merged TPA.txt (3706224)	Uncharacterized protein OS=Treponema pallidum (strain Nichols) GN=TP_0421 PE=4 SV=1	O83436_TREPA	Uniprot Treponema Pallidum strain Nichols 140618.fasta	74519.3	0.971	3	3	3	0.000308	0.0498	LAAGTLVNADYKR	R	A	1	0	0	0	2	1391.76			82501	547	559	Empty	true
Maldi TPA Nichols	Uncategorized Sample	TPA	merged TPA.txt (3706224)	Uncharacterized protein OS=Treponema pallidum (strain Nichols) GN=TP_0421 PE=4 SV=1	O83436_TREPA	Uniprot Treponema Pallidum strain Nichols 140618.fasta	74519.3	0.971	3	3	3	0.000308	0.0498	RGGWCLSRR	M	S	1	0	0	0	1	1147.59			90166	2	10	Empty	true
Maldi TPA Nichols	Uncategorized Sample	TPA	merged TPA.txt (3706224)	Protein RecA OS=Treponema pallidum (strain Nichols) GN=recA PE=3 SV=1	RECA_TREPA	Uniprot Treponema Pallidum strain Nichols 140618.fasta	44217	0.945	2	2	2	0.000205	0.0393	RASRGAGASSSR	R	V	1	0	0	0	2	1162.6			389986	375	386	Empty	true
Maldi TPA Nichols	Uncategorized Sample	TPA	merged TPA.txt (3706224)	Protein RecA OS=Treponema pallidum (strain Nichols) GN=recA PE=3 SV=1	RECA_TREPA	Uniprot Treponema Pallidum strain Nichols 140618.fasta	44217	0.945	2	2	2	0.000205	0.0393	TLRRYASR	K	G	1	0	0	0	2	1022.59			34855	371	378	Empty	true
Maldi TPA Nichols	Uncategorized Sample	TPA	merged TPA.txt (3706224)	Methyl-accepting chemotaxis protein OS=Treponema pallidum (strain Nichols) GN=mcp4 PE=4 SV=1	F7IUN7_TREPA	Uniprot Treponema Pallidum strain Nichols 140618.fasta	67270.5	0.996	3	3	3	0.000308	0.0603	ARKIANSFVR	R	N	1	0	0	0	2	1161.68			235826	290	299	Empty	true
Maldi TPA Nichols	Uncategorized Sample	TPA	merged TPA.txt (3706224)	Methyl-accepting chemotaxis protein OS=Treponema pallidum (strain Nichols) GN=mcp4 PE=4 SV=1	F7IUN7_TREPA	Uniprot Treponema Pallidum strain Nichols 140618.fasta	67270.5	0.996	3	3	3	0.000308	0.0603	LSGDASAASMR	R	V	1	0	0	0	2	1081.49			167443	245	255	Empty	true
Maldi TPA Nichols	Uncategorized Sample	TPA	merged TPA.txt (3706224)	Methyl-accepting chemotaxis protein OS=Treponema pallidum (strain Nichols) GN=mcp4 PE=4 SV=1	F7IUN7_TREPA	Uniprot Treponema Pallidum strain Nichols 140618.fasta	67270.5	0.996	3	3	3	0.000308	0.0603	NKDSITDLVTELSNMR	K	-	1	0	0	0	2	1835.92			177393	598	613	Empty	true
Maldi TPA Nichols	Uncategorized Sample	TPA	merged TPA.txt (3706224)	MscS family small conductance mechanosenstive ion channel OS=Treponema pallidum (strain Nichols) GN=TP_0822 PE=4 SV=1	O83794_TREPA	Uniprot Treponema Pallidum strain Nichols 140618.fasta	33248.9	0.992	3	3	3	0.000308	0.0963	MLRRGVR	R	R	1	0	0	0	2	903.531			150351	60	66	Empty	true
Maldi TPA Nichols	Uncategorized Sample	TPA	merged TPA.txt (3706224)	MscS family small conductance mechanosenstive ion channel OS=Treponema pallidum (strain Nichols) GN=TP_0822 PE=4 SV=1	O83794_TREPA	Uniprot Treponema Pallidum strain Nichols 140618.fasta	33248.9	0.992	3	3	3	0.000308	0.0963	RAQAGNMR	R	E	1	0	0	0	2	919.453			311961	5	12	Empty	true
Maldi TPA Nichols	Uncategorized Sample	TPA	merged TPA.txt (3706224)	MscS family small conductance mechanosenstive ion channel OS=Treponema pallidum (strain Nichols) GN=TP_0822 PE=4 SV=1	O83794_TREPA	Uniprot Treponema Pallidum strain Nichols 140618.fasta	33248.9	0.992	3	3	3	0.000308	0.0963	RVQQLLLDVATRNR	R	F	1	0	0	0	2	1681.98			229799	212	225	Empty	true
Maldi TPA Nichols	Uncategorized Sample	TPA	merged TPA.txt (3706224)	Diphosphate--fructose-6-phosphate 1-phosphotransferase OS=Treponema pallidum (strain Nichols) GN=pfp PE=4 SV=1	O83553_TREPA	Uniprot Treponema Pallidum strain Nichols 140618.fasta	62427.7	0.977	3	4	4	0.00041	0.0733	ALVDLEGMPFR	K	V	2	0	0	0	2	1247.65			613630	508	518	Empty	true
Maldi TPA Nichols	Uncategorized Sample	TPA	merged TPA.txt (3706224)	Diphosphate--fructose-6-phosphate 1-phosphotransferase OS=Treponema pallidum (strain Nichols) GN=pfp PE=4 SV=1	O83553_TREPA	Uniprot Treponema Pallidum strain Nichols 140618.fasta	62427.7	0.977	3	4	4	0.00041	0.0733	IESESQFAAAAQTVTR	K	M	1	0	0	0	2	1708.85			275557	157	172	Empty	true
Maldi TPA Nichols	Uncategorized Sample	TPA	merged TPA.txt (3706224)	Diphosphate--fructose-6-phosphate 1-phosphotransferase OS=Treponema pallidum (strain Nichols) GN=pfp PE=4 SV=1	O83553_TREPA	Uniprot Treponema Pallidum strain Nichols 140618.fasta	62427.7	0.977	3	4	4	0.00041	0.0733	RGLSTTAVADYDALR	R	S	1	0	0	0	2	1608.83			322341	32	46	Empty	true
Maldi TPA Nichols	Uncategorized Sample	TPA	merged TPA.txt (3706224)	DNA polymerase III subunit beta OS=Treponema pallidum (strain Nichols) GN=dnaN PE=3 SV=1	DPO3B_TREPA,R9URY4_TREPA	Uniprot Treponema Pallidum strain Nichols 140618.fasta	41290.6	0.969	2	2	2	0.000205	0.062	LVNVVSALPTK	K	E	1	0	0	0	2	1140.7			4087080	74	84	Empty	true
Maldi TPA Nichols	Uncategorized Sample	TPA	merged TPA.txt (3706224)	DNA polymerase III subunit beta OS=Treponema pallidum (strain Nichols) GN=dnaN PE=3 SV=1	DPO3B_TREPA,R9URY4_TREPA	Uniprot Treponema Pallidum strain Nichols 140618.fasta	41290.6	0.969	2	2	2	0.000205	0.062	RVSLLVEQKSHR	K	I	1	0	0	0	2	1451.84			222891	269	280	Empty	true
Maldi TPA Nichols	Uncategorized Sample	TPA	merged TPA.txt (3706224)	30S ribosomal protein S17 OS=Treponema pallidum (strain Nichols) GN=rpsQ PE=3 SV=1	R9USD7_TREPA,RS17_TREPA	Uniprot Treponema Pallidum strain Nichols 140618.fasta	9958.8	0.957	2	2	2	0.000205	0.226	IAESRPLSRR	R	K	1	0	0	0	2	1184.69			269188	62	71	Empty	true
Maldi TPA Nichols	Uncategorized Sample	TPA	merged TPA.txt (3706224)	30S ribosomal protein S17 OS=Treponema pallidum (strain Nichols) GN=rpsQ PE=3 SV=1	R9USD7_TREPA,RS17_TREPA	Uniprot Treponema Pallidum strain Nichols 140618.fasta	9958.8	0.957	2	2	2	0.000205	0.226	LVEIVERAK	R	-	1	0	0	0	2	1056.64			683600	76	84	Empty	true
Maldi TPA Nichols	Uncategorized Sample	TPA	merged TPA.txt (3706224)	Antigen, p83/100 OS=Treponema pallidum (strain Nichols) GN=TP_0486 PE=4 SV=1	O83499_TREPA	Uniprot Treponema Pallidum strain Nichols 140618.fasta	53375.6	1	10	10	10	0.00103	0.198	AAELSTQAQR	R	A	1	0	0	0	2	1074.55			798721	249	258	Empty	true
Maldi TPA Nichols	Uncategorized Sample	TPA	merged TPA.txt (3706224)	Antigen, p83/100 OS=Treponema pallidum (strain Nichols) GN=TP_0486 PE=4 SV=1	O83499_TREPA	Uniprot Treponema Pallidum strain Nichols 140618.fasta	53375.6	1	10	10	10	0.00103	0.198	EIVAAYLSAAYGYR	R	L	1	0	0	0	2	1546.79			1983540	108	121	Empty	true
Maldi TPA Nichols	Uncategorized Sample	TPA	merged TPA.txt (3706224)	Antigen, p83/100 OS=Treponema pallidum (strain Nichols) GN=TP_0486 PE=4 SV=1	O83499_TREPA	Uniprot Treponema Pallidum strain Nichols 140618.fasta	53375.6	1	10	10	10	0.00103	0.198	ERLEVAGDMQR	R	M	1	0	0	0	2	1303.64			159707	341	351	Empty	true
Maldi TPA Nichols	Uncategorized Sample	TPA	merged TPA.txt (3706224)	Antigen, p83/100 OS=Treponema pallidum (strain Nichols) GN=TP_0486 PE=4 SV=1	O83499_TREPA	Uniprot Treponema Pallidum strain Nichols 140618.fasta	53375.6	1	10	10	10	0.00103	0.198	GALLCGDR	R	R	1	0	0	0	2	861.425			321232	463	470	Empty	true
Maldi TPA Nichols	Uncategorized Sample	TPA	merged TPA.txt (3706224)	Antigen, p83/100 OS=Treponema pallidum (strain Nichols) GN=TP_0486 PE=4 SV=1	O83499_TREPA	Uniprot Treponema Pallidum strain Nichols 140618.fasta	53375.6	1	10	10	10	0.00103	0.198	GALLCGDRR	R	K	1	0	0	0	2	1017.53			129014	463	471	Empty	true
Maldi TPA Nichols	Uncategorized Sample	TPA	merged TPA.txt (3706224)	Antigen, p83/100 OS=Treponema pallidum (strain Nichols) GN=TP_0486 PE=4 SV=1	O83499_TREPA	Uniprot Treponema Pallidum strain Nichols 140618.fasta	53375.6	1	10	10	10	0.00103	0.198	GVVTAHLSPEHVGIAR	K	R	1	0	0	0	2	1642.9			327784	152	167	Empty	true
Maldi TPA Nichols	Uncategorized Sample	TPA	merged TPA.txt (3706224)	Antigen, p83/100 OS=Treponema pallidum (strain Nichols) GN=TP_0486 PE=4 SV=1	O83499_TREPA	Uniprot Treponema Pallidum strain Nichols 140618.fasta	53375.6	1	10	10	10	0.00103	0.198	LEVAGDMQRMMNAGR	R	A	1	0	0	0	2	1710.77			1329270	343	357	Empty	true
Maldi TPA Nichols	Uncategorized Sample	TPA	merged TPA.txt (3706224)	Antigen, p83/100 OS=Treponema pallidum (strain Nichols) GN=TP_0486 PE=4 SV=1	O83499_TREPA	Uniprot Treponema Pallidum strain Nichols 140618.fasta	53375.6	1	10	10	10	0.00103	0.198	LREDPDKNVDLR	R	R	1	0	0	0	2	1469.77			235884	206	217	Empty	true
Maldi TPA Nichols	Uncategorized Sample	TPA	merged TPA.txt (3706224)	Antigen, p83/100 OS=Treponema pallidum (strain Nichols) GN=TP_0486 PE=4 SV=1	O83499_TREPA	Uniprot Treponema Pallidum strain Nichols 140618.fasta	53375.6	1	10	10	10	0.00103	0.198	LVHIDPK	R	T	1	0	0	0	2	821.488			237313	434	440	Empty	true
Maldi TPA Nichols	Uncategorized Sample	TPA	merged TPA.txt (3706224)	Antigen, p83/100 OS=Treponema pallidum (strain Nichols) GN=TP_0486 PE=4 SV=1	O83499_TREPA	Uniprot Treponema Pallidum strain Nichols 140618.fasta	53375.6	1	10	10	10	0.00103	0.198	RIGEGLASALR	R	G	1	0	0	0	2	1142.66			152238	53	63	Empty	true
Maldi TPA Nichols	Uncategorized Sample	TPA	merged TPA.txt (3706224)	Putative flagellar biogenesis protein FliO OS=Treponema pallidum (strain Nichols) GN=fliO PE=4 SV=1	F7IWE8_TREPA	Uniprot Treponema Pallidum strain Nichols 140618.fasta	28809.7	0.991	4	4	4	0.00041	0.172	EDAFPLTPAEQAFR	R	F	1	0	0	0	2	1591.78			145678	84	97	Empty	true
Maldi TPA Nichols	Uncategorized Sample	TPA	merged TPA.txt (3706224)	Putative flagellar biogenesis protein FliO OS=Treponema pallidum (strain Nichols) GN=fliO PE=4 SV=1	F7IWE8_TREPA	Uniprot Treponema Pallidum strain Nichols 140618.fasta	28809.7	0.991	4	4	4	0.00041	0.172	EQPAPESARDTR	K	E	1	0	0	0	2	1356.65			310028	72	83	Empty	true
Maldi TPA Nichols	Uncategorized Sample	TPA	merged TPA.txt (3706224)	Putative flagellar biogenesis protein FliO OS=Treponema pallidum (strain Nichols) GN=fliO PE=4 SV=1	F7IWE8_TREPA	Uniprot Treponema Pallidum strain Nichols 140618.fasta	28809.7	0.991	4	4	4	0.00041	0.172	LRRIPR	K	N	1	0	0	0	2	810.542			361746	245	250	Empty	true
Maldi TPA Nichols	Uncategorized Sample	TPA	merged TPA.txt (3706224)	Putative flagellar biogenesis protein FliO OS=Treponema pallidum (strain Nichols) GN=fliO PE=4 SV=1	F7IWE8_TREPA	Uniprot Treponema Pallidum strain Nichols 140618.fasta	28809.7	0.991	4	4	4	0.00041	0.172	RENVLRTFNCSLR	R	I	1	0	0	0	2	1664.86			7619	14	26	Empty	true
Maldi TPA Nichols	Uncategorized Sample	TPA	merged TPA.txt (3706224)	Chaperone protein DnaJ OS=Treponema pallidum (strain Nichols) GN=dnaJ2 PE=3 SV=1	R9UU10_TREPA	Uniprot Treponema Pallidum strain Nichols 140618.fasta	44913.5	0.999	2	2	2	0.000205	0.0433	DSLDGVIVAK	K	K	1	0	0	0	2	1016.56			408357	36	45	Empty	true
Maldi TPA Nichols	Uncategorized Sample	TPA	merged TPA.txt (3706224)	Chaperone protein DnaJ OS=Treponema pallidum (strain Nichols) GN=dnaJ2 PE=3 SV=1	R9UU10_TREPA	Uniprot Treponema Pallidum strain Nichols 140618.fasta	44913.5	0.999	2	2	2	0.000205	0.0433	KSELHYVR	K	D	1	0	0	0	2	1031.56			420687	188	195	Empty	true
Maldi TPA Nichols	Uncategorized Sample	TPA	merged TPA.txt (3706224)	N-acetylphosphinothricin-tripetide-deacetylase, putative OS=Treponema pallidum (strain Nichols) GN=TP_0935 PE=4 SV=1	O83905_TREPA	Uniprot Treponema Pallidum strain Nichols 140618.fasta	34598.6	0.991	2	2	2	0.000205	0.0481	KKELLLTR	K	D	1	0	0	0	2	1000.65			305665	193	200	Empty	true
Maldi TPA Nichols	Uncategorized Sample	TPA	merged TPA.txt (3706224)	N-acetylphosphinothricin-tripetide-deacetylase, putative OS=Treponema pallidum (strain Nichols) GN=TP_0935 PE=4 SV=1	O83905_TREPA	Uniprot Treponema Pallidum strain Nichols 140618.fasta	34598.6	0.991	2	2	2	0.000205	0.0481	MAKKLFK	R	K	1	0	0	0	2	881.528			868281	11	17	Empty	true
Maldi TPA Nichols	Uncategorized Sample	TPA	merged TPA.txt (3706224)	tRNA uridine 5-carboxymethylaminomethyl modification enzyme MnmG OS=Treponema pallidum (strain Nichols) GN=gidA PE=3 SV=1	MNMG_TREPA,R9US21_TREPA	Uniprot Treponema Pallidum strain Nichols 140618.fasta	70177.1	1	4	4	5	0.000513	0.0587	ISGLSVESR	R	T	2	0	0	0	2	947.516			1007210	588	596	Empty	true
Maldi TPA Nichols	Uncategorized Sample	TPA	merged TPA.txt (3706224)	tRNA uridine 5-carboxymethylaminomethyl modification enzyme MnmG OS=Treponema pallidum (strain Nichols) GN=gidA PE=3 SV=1	MNMG_TREPA,R9US21_TREPA	Uniprot Treponema Pallidum strain Nichols 140618.fasta	70177.1	1	4	4	5	0.000513	0.0587	KKGFQMGR	R	L	1	0	0	0	2	967.514			428636	199	206	Empty	true
Maldi TPA Nichols	Uncategorized Sample	TPA	merged TPA.txt (3706224)	tRNA uridine 5-carboxymethylaminomethyl modification enzyme MnmG OS=Treponema pallidum (strain Nichols) GN=gidA PE=3 SV=1	MNMG_TREPA,R9US21_TREPA	Uniprot Treponema Pallidum strain Nichols 140618.fasta	70177.1	1	4	4	5	0.000513	0.0587	LKTGTPAR	R	V	1	0	0	0	2	843.505			293149	207	214	Empty	true
Maldi TPA Nichols	Uncategorized Sample	TPA	merged TPA.txt (3706224)	tRNA uridine 5-carboxymethylaminomethyl modification enzyme MnmG OS=Treponema pallidum (strain Nichols) GN=gidA PE=3 SV=1	MNMG_TREPA,R9US21_TREPA	Uniprot Treponema Pallidum strain Nichols 140618.fasta	70177.1	1	4	4	5	0.000513	0.0587	LSCNPSIGGISK	R	G	1	0	0	0	2	1232.63			122549	46	57	Empty	true
Maldi TPA Nichols	Uncategorized Sample	TPA	merged TPA.txt (3706224)	Phenylalanine--tRNA ligase alpha subunit OS=Treponema pallidum (strain Nichols) GN=pheS PE=3 SV=1	R9UUF0_TREPA,SYFA_TREPA	Uniprot Treponema Pallidum strain Nichols 140618.fasta	61234.9	1	5	5	7	0.000718	0.0904	DIHDVYYLK	R	H	1	0	0	0	2	1165.59			688980	342	350	Empty	true
Maldi TPA Nichols	Uncategorized Sample	TPA	merged TPA.txt (3706224)	Phenylalanine--tRNA ligase alpha subunit OS=Treponema pallidum (strain Nichols) GN=pheS PE=3 SV=1	R9UUF0_TREPA,SYFA_TREPA	Uniprot Treponema Pallidum strain Nichols 140618.fasta	61234.9	1	5	5	7	0.000718	0.0904	GASDSLFK	R	V	1	0	0	0	2	824.415			145019	221	228	Empty	true
Maldi TPA Nichols	Uncategorized Sample	TPA	merged TPA.txt (3706224)	Phenylalanine--tRNA ligase alpha subunit OS=Treponema pallidum (strain Nichols) GN=pheS PE=3 SV=1	R9UUF0_TREPA,SYFA_TREPA	Uniprot Treponema Pallidum strain Nichols 140618.fasta	61234.9	1	5	5	7	0.000718	0.0904	LHPLEIK	K	V	1	0	0	0	2	849.519			51358	18	24	Empty	true
Maldi TPA Nichols	Uncategorized Sample	TPA	merged TPA.txt (3706224)	Phenylalanine--tRNA ligase alpha subunit OS=Treponema pallidum (strain Nichols) GN=pheS PE=3 SV=1	R9UUF0_TREPA,SYFA_TREPA	Uniprot Treponema Pallidum strain Nichols 140618.fasta	61234.9	1	5	5	7	0.000718	0.0904	MALLALGISDVR	R	E	1	0	0	0	2	1274.71			78098	528	539	Empty	true
Maldi TPA Nichols	Uncategorized Sample	TPA	merged TPA.txt (3706224)	Phenylalanine--tRNA ligase alpha subunit OS=Treponema pallidum (strain Nichols) GN=pheS PE=3 SV=1	R9UUF0_TREPA,SYFA_TREPA	Uniprot Treponema Pallidum strain Nichols 140618.fasta	61234.9	1	5	5	7	0.000718	0.0904	RLLLRSQGTALSAR	R	H	3	0	0	0	2	1541.92			1400640	392	405	Empty	true
Maldi TPA Nichols	Uncategorized Sample	TPA	merged TPA.txt (3706224)	Deoxyribose-phosphate aldolase OS=Treponema pallidum (strain Nichols) GN=deoC PE=3 SV=1	DEOC_TREPA,R9UU45_TREPA	Uniprot Treponema Pallidum strain Nichols 140618.fasta	23469.2	0.987	3	3	4	0.00041	0.142	ALDDGAQELDMVVR	R	I	2	0	0	0	2	1547.74			176489	80	93	Empty	true
Maldi TPA Nichols	Uncategorized Sample	TPA	merged TPA.txt (3706224)	Deoxyribose-phosphate aldolase OS=Treponema pallidum (strain Nichols) GN=deoC PE=3 SV=1	DEOC_TREPA,R9UU45_TREPA	Uniprot Treponema Pallidum strain Nichols 140618.fasta	23469.2	0.987	3	3	4	0.00041	0.142	IDKVCAGER	R	E	1	0	0	0	2	1047.53			161870	94	102	Empty	true
Maldi TPA Nichols	Uncategorized Sample	TPA	merged TPA.txt (3706224)	Deoxyribose-phosphate aldolase OS=Treponema pallidum (strain Nichols) GN=deoC PE=3 SV=1	DEOC_TREPA,R9UU45_TREPA	Uniprot Treponema Pallidum strain Nichols 140618.fasta	23469.2	0.987	3	3	4	0.00041	0.142	IKASGGIR	K	T	1	0	0	0	2	801.494			173105	181	188	Empty	true
Maldi TPA Nichols	Uncategorized Sample	TPA	merged TPA.txt (3706224)	Uncharacterized protein OS=Treponema pallidum (strain Nichols) GN=TPANIC_0858 PE=4 SV=1	R9UXR8_TREPA	Uniprot Treponema Pallidum strain Nichols 140618.fasta	43391.5	0.993	5	5	5	0.000513	0.0907	ACITMGTMIR	R	H	1	0	0	0	2	1169.55			134315	9	18	Empty	true
Maldi TPA Nichols	Uncategorized Sample	TPA	merged TPA.txt (3706224)	Uncharacterized protein OS=Treponema pallidum (strain Nichols) GN=TPANIC_0858 PE=4 SV=1	R9UXR8_TREPA	Uniprot Treponema Pallidum strain Nichols 140618.fasta	43391.5	0.993	5	5	5	0.000513	0.0907	ANMRVGVGAEAR	K	I	1	0	0	0	2	1230.64			265732	354	365	Empty	true
Maldi TPA Nichols	Uncategorized Sample	TPA	merged TPA.txt (3706224)	Uncharacterized protein OS=Treponema pallidum (strain Nichols) GN=TPANIC_0858 PE=4 SV=1	R9UXR8_TREPA	Uniprot Treponema Pallidum strain Nichols 140618.fasta	43391.5	0.993	5	5	5	0.000513	0.0907	ANMRVGVGAEARIAR	K	I	1	0	0	0	2	1586.85			171136	354	368	Empty	true
Maldi TPA Nichols	Uncategorized Sample	TPA	merged TPA.txt (3706224)	Uncharacterized protein OS=Treponema pallidum (strain Nichols) GN=TPANIC_0858 PE=4 SV=1	R9UXR8_TREPA	Uniprot Treponema Pallidum strain Nichols 140618.fasta	43391.5	0.993	5	5	5	0.000513	0.0907	IGGLSLGANLK	R	A	1	0	0	0	2	1042.63			180415	172	182	Empty	true
Maldi TPA Nichols	Uncategorized Sample	TPA	merged TPA.txt (3706224)	Uncharacterized protein OS=Treponema pallidum (strain Nichols) GN=TPANIC_0858 PE=4 SV=1	R9UXR8_TREPA	Uniprot Treponema Pallidum strain Nichols 140618.fasta	43391.5	0.993	5	5	5	0.000513	0.0907	RIGGLSLGANLK	R	A	1	0	0	0	2	1198.73			3053020	171	182	Empty	true
Maldi TPA Nichols	Uncategorized Sample	TPA	merged TPA.txt (3706224)	Conserved hypothetical integral membrane protein OS=Treponema pallidum (strain Nichols) GN=TP_0918 PE=4 SV=1	O83888_TREPA	Uniprot Treponema Pallidum strain Nichols 140618.fasta	26923	0.986	1	1	2	0.000205	0.0467	GRTTTLFSVQGK	R	T	2	0	0	0	2	1294.71			477106	184	195	Empty	true
Maldi TPA Nichols	Uncategorized Sample	TPA	merged TPA.txt (3706224)	Exonuclease SbcC OS=Treponema pallidum (strain Nichols) GN=sbcC PE=4 SV=1	R9UX50_TREPA,SBCC_TREPA	Uniprot Treponema Pallidum strain Nichols 140618.fasta	118650	1	7	7	7	0.000718	0.0621	AHLQQCSQELAK	R	K	1	0	0	0	2	1412.7			139506	632	643	Empty	true
Maldi TPA Nichols	Uncategorized Sample	TPA	merged TPA.txt (3706224)	Exonuclease SbcC OS=Treponema pallidum (strain Nichols) GN=sbcC PE=4 SV=1	R9UX50_TREPA,SBCC_TREPA	Uniprot Treponema Pallidum strain Nichols 140618.fasta	118650	1	7	7	7	0.000718	0.0621	AQEPVHAETQKR	R	I	1	0	0	0	2	1393.72			588584	275	286	Empty	true
Maldi TPA Nichols	Uncategorized Sample	TPA	merged TPA.txt (3706224)	Exonuclease SbcC OS=Treponema pallidum (strain Nichols) GN=sbcC PE=4 SV=1	R9UX50_TREPA,SBCC_TREPA	Uniprot Treponema Pallidum strain Nichols 140618.fasta	118650	1	7	7	7	0.000718	0.0621	DMLACAQHALLR	K	K	1	0	0	0	2	1414.69			47590	608	619	Empty	true
Maldi TPA Nichols	Uncategorized Sample	TPA	merged TPA.txt (3706224)	Exonuclease SbcC OS=Treponema pallidum (strain Nichols) GN=sbcC PE=4 SV=1	R9UX50_TREPA,SBCC_TREPA	Uniprot Treponema Pallidum strain Nichols 140618.fasta	118650	1	7	7	7	0.000718	0.0621	LQKMSEGR	R	Y	1	0	0	0	2	948.493			196960	907	914	Empty	true
Maldi TPA Nichols	Uncategorized Sample	TPA	merged TPA.txt (3706224)	Exonuclease SbcC OS=Treponema pallidum (strain Nichols) GN=sbcC PE=4 SV=1	R9UX50_TREPA,SBCC_TREPA	Uniprot Treponema Pallidum strain Nichols 140618.fasta	118650	1	7	7	7	0.000718	0.0621	LQKMSEGRYHLR	R	V	1	0	0	0	2	1533.8			490799	907	918	Empty	true
Maldi TPA Nichols	Uncategorized Sample	TPA	merged TPA.txt (3706224)	Exonuclease SbcC OS=Treponema pallidum (strain Nichols) GN=sbcC PE=4 SV=1	R9UX50_TREPA,SBCC_TREPA	Uniprot Treponema Pallidum strain Nichols 140618.fasta	118650	1	7	7	7	0.000718	0.0621	QPEQDLQDVR	K	A	1	0	0	0	2	1227.6			206610	622	631	Empty	true
Maldi TPA Nichols	Uncategorized Sample	TPA	merged TPA.txt (3706224)	Exonuclease SbcC OS=Treponema pallidum (strain Nichols) GN=sbcC PE=4 SV=1	R9UX50_TREPA,SBCC_TREPA	Uniprot Treponema Pallidum strain Nichols 140618.fasta	118650	1	7	7	7	0.000718	0.0621	VLDLTEK	R	L	1	0	0	0	2	817.467			390776	596	602	Empty	true
Maldi TPA Nichols	Uncategorized Sample	TPA	merged TPA.txt (3706224)	Sugar ABC superfamily ATP binding cassette transporter, binding protein OS=Treponema pallidum (strain Nichols) GN=ugpB PE=4 SV=1	O83113_TREPA	Uniprot Treponema Pallidum strain Nichols 140618.fasta	52369.4	0.991	3	3	5	0.000513	0.0362	DIFHKYR	K	I	1	0	0	0	2	978.516			128924	197	203	Empty	true
Maldi TPA Nichols	Uncategorized Sample	TPA	merged TPA.txt (3706224)	Sugar ABC superfamily ATP binding cassette transporter, binding protein OS=Treponema pallidum (strain Nichols) GN=ugpB PE=4 SV=1	O83113_TREPA	Uniprot Treponema Pallidum strain Nichols 140618.fasta	52369.4	0.991	3	3	5	0.000513	0.0362	KDIFHKYR	R	I	1	0	0	0	2	1106.61			442710	196	203	Empty	true
Maldi TPA Nichols	Uncategorized Sample	TPA	merged TPA.txt (3706224)	Sugar ABC superfamily ATP binding cassette transporter, binding protein OS=Treponema pallidum (strain Nichols) GN=ugpB PE=4 SV=1	O83113_TREPA	Uniprot Treponema Pallidum strain Nichols 140618.fasta	52369.4	0.991	3	3	5	0.000513	0.0362	QVLELSKPR	K	G	3	0	0	0	2	1069.64			1384020	103	111	Empty	true
Maldi TPA Nichols	Uncategorized Sample	TPA	merged TPA.txt (3706224)	Ribosomal RNA small subunit methyltransferase E OS=Treponema pallidum (strain Nichols) GN=TP_0276 PE=3 SV=1	O83300_TREPA	Uniprot Treponema Pallidum strain Nichols 140618.fasta	32960.3	0.977	4	4	4	0.00041	0.122	HATELGTARIIPIR	R	G	1	0	0	0	2	1547.9			502407	113	126	Empty	true
Maldi TPA Nichols	Uncategorized Sample	TPA	merged TPA.txt (3706224)	Ribosomal RNA small subunit methyltransferase E OS=Treponema pallidum (strain Nichols) GN=TP_0276 PE=3 SV=1	O83300_TREPA	Uniprot Treponema Pallidum strain Nichols 140618.fasta	32960.3	0.977	4	4	4	0.00041	0.122	TPTEPNAPHNTPDVR	R	A	1	0	0	0	2	1645.79			23722	215	229	Empty	true
Maldi TPA Nichols	Uncategorized Sample	TPA	merged TPA.txt (3706224)	Ribosomal RNA small subunit methyltransferase E OS=Treponema pallidum (strain Nichols) GN=TP_0276 PE=3 SV=1	O83300_TREPA	Uniprot Treponema Pallidum strain Nichols 140618.fasta	32960.3	0.977	4	4	4	0.00041	0.122	VFDAIVR	R	H	1	0	0	0	2	819.472			129903	106	112	Empty	true
Maldi TPA Nichols	Uncategorized Sample	TPA	merged TPA.txt (3706224)	Ribosomal RNA small subunit methyltransferase E OS=Treponema pallidum (strain Nichols) GN=TP_0276 PE=3 SV=1	O83300_TREPA	Uniprot Treponema Pallidum strain Nichols 140618.fasta	32960.3	0.977	4	4	4	0.00041	0.122	VFDAIVRHATELGTAR	R	I	1	0	0	0	2	1755.95			549668	106	121	Empty	true
Maldi TPA Nichols	Uncategorized Sample	TPA	merged TPA.txt (3706224)	Pyruvate-flavodoxin oxidoreductase OS=Treponema pallidum (strain Nichols) GN=TP_0939 PE=3 SV=1	O83909_TREPA	Uniprot Treponema Pallidum strain Nichols 140618.fasta	129818	0.987	2	2	3	0.000308	0.0211	SGGFTISHLRFGK	K	Q	2	0	0	0	2	1406.75			578161	467	479	Empty	true
Maldi TPA Nichols	Uncategorized Sample	TPA	merged TPA.txt (3706224)	Pyruvate-flavodoxin oxidoreductase OS=Treponema pallidum (strain Nichols) GN=TP_0939 PE=3 SV=1	O83909_TREPA	Uniprot Treponema Pallidum strain Nichols 140618.fasta	129818	0.987	2	2	3	0.000308	0.0211	TVQAIAVLDRTK	K	E	1	0	0	0	2	1314.77			353387	321	332	Empty	true
Maldi TPA Nichols	Uncategorized Sample	TPA	merged TPA.txt (3706224)	Uncharacterized protein OS=Treponema pallidum (strain Nichols) GN=TP_0530 PE=4 SV=1	O83542_TREPA	Uniprot Treponema Pallidum strain Nichols 140618.fasta	23578.4	0.98	3	3	3	0.000308	0.154	ADCAQLEAHASAR	R	V	1	0	0	0	2	1399.64			35158	31	43	Empty	true
Maldi TPA Nichols	Uncategorized Sample	TPA	merged TPA.txt (3706224)	Uncharacterized protein OS=Treponema pallidum (strain Nichols) GN=TP_0530 PE=4 SV=1	O83542_TREPA	Uniprot Treponema Pallidum strain Nichols 140618.fasta	23578.4	0.98	3	3	3	0.000308	0.154	IGEEKRLR	K	V	1	0	0	0	2	1000.59			104943	97	104	Empty	true
Maldi TPA Nichols	Uncategorized Sample	TPA	merged TPA.txt (3706224)	Uncharacterized protein OS=Treponema pallidum (strain Nichols) GN=TP_0530 PE=4 SV=1	O83542_TREPA	Uniprot Treponema Pallidum strain Nichols 140618.fasta	23578.4	0.98	3	3	3	0.000308	0.154	VRDLLNQALPR	R	A	1	0	0	0	2	1294.76			112995	134	144	Empty	true
Maldi TPA Nichols	Uncategorized Sample	TPA	merged TPA.txt (3706224)	M16C subfamily peptidase OS=Treponema pallidum (strain Nichols) GN=TP_0025 PE=3 SV=1	O83069_TREPA	Uniprot Treponema Pallidum strain Nichols 140618.fasta	114107	0.994	3	3	3	0.000308	0.0401	SDGPFSLVLMQRSLR	R	G	1	0	0	0	2	1705.91			72454	395	409	Empty	true
Maldi TPA Nichols	Uncategorized Sample	TPA	merged TPA.txt (3706224)	M16C subfamily peptidase OS=Treponema pallidum (strain Nichols) GN=TP_0025 PE=3 SV=1	O83069_TREPA	Uniprot Treponema Pallidum strain Nichols 140618.fasta	114107	0.994	3	3	3	0.000308	0.0401	TCAEAAVVSTATSIR	R	E	1	0	0	0	2	1536.77			40251	991	1005	Empty	true
Maldi TPA Nichols	Uncategorized Sample	TPA	merged TPA.txt (3706224)	M16C subfamily peptidase OS=Treponema pallidum (strain Nichols) GN=TP_0025 PE=3 SV=1	O83069_TREPA	Uniprot Treponema Pallidum strain Nichols 140618.fasta	114107	0.994	3	3	3	0.000308	0.0401	TLTQPAAARLR	R	A	1	0	0	0	2	1197.71			62610	484	494	Empty	true
Maldi TPA Nichols	Uncategorized Sample	TPA	merged TPA.txt (3706224)	Transcription termination factor Rho OS=Treponema pallidum (strain Nichols) GN=rho PE=3 SV=1	R9UU39_TREPA,RHO_TREPA	Uniprot Treponema Pallidum strain Nichols 140618.fasta	58267	1	3	3	3	0.000308	0.0462	ALIVAPPR	R	T	1	0	0	0	2	836.535			1128480	270	277	Empty	true
Maldi TPA Nichols	Uncategorized Sample	TPA	merged TPA.txt (3706224)	Transcription termination factor Rho OS=Treponema pallidum (strain Nichols) GN=rho PE=3 SV=1	R9UU39_TREPA,RHO_TREPA	Uniprot Treponema Pallidum strain Nichols 140618.fasta	58267	1	3	3	3	0.000308	0.0462	SDIIFHVLK	K	N	1	0	0	0	2	1071.62			888287	131	139	Empty	true
Maldi TPA Nichols	Uncategorized Sample	TPA	merged TPA.txt (3706224)	Transcription termination factor Rho OS=Treponema pallidum (strain Nichols) GN=rho PE=3 SV=1	R9UU39_TREPA,RHO_TREPA	Uniprot Treponema Pallidum strain Nichols 140618.fasta	58267	1	3	3	3	0.000308	0.0462	TEDISTR	R	V	1	0	0	0	2	821.4			1174030	250	256	Empty	true
Maldi TPA Nichols	Uncategorized Sample	TPA	merged TPA.txt (3706224)	IIISP family Type III (Virulence-related) secretory pathway protein OS=Treponema pallidum (strain Nichols) GN=fliH PE=4 SV=1	FLIH_TREPA,R9UVT1_TREPA	Uniprot Treponema Pallidum strain Nichols 140618.fasta	35337.7	0.997	4	4	4	0.00041	0.123	LHKMIEEVMGRR	R	Q	1	0	0	0	2	1514.79			334626	164	175	Empty	true
Maldi TPA Nichols	Uncategorized Sample	TPA	merged TPA.txt (3706224)	IIISP family Type III (Virulence-related) secretory pathway protein OS=Treponema pallidum (strain Nichols) GN=fliH PE=4 SV=1	FLIH_TREPA,R9UVT1_TREPA	Uniprot Treponema Pallidum strain Nichols 140618.fasta	35337.7	0.997	4	4	4	0.00041	0.123	RQGILRETER	R	Q	1	0	0	0	2	1257.7			180041	175	184	Empty	true
Maldi TPA Nichols	Uncategorized Sample	TPA	merged TPA.txt (3706224)	IIISP family Type III (Virulence-related) secretory pathway protein OS=Treponema pallidum (strain Nichols) GN=fliH PE=4 SV=1	FLIH_TREPA,R9UVT1_TREPA	Uniprot Treponema Pallidum strain Nichols 140618.fasta	35337.7	0.997	4	4	4	0.00041	0.123	VISENQR	K	A	1	0	0	0	2	845.447			401528	200	206	Empty	true
Maldi TPA Nichols	Uncategorized Sample	TPA	merged TPA.txt (3706224)	IIISP family Type III (Virulence-related) secretory pathway protein OS=Treponema pallidum (strain Nichols) GN=fliH PE=4 SV=1	FLIH_TREPA,R9UVT1_TREPA	Uniprot Treponema Pallidum strain Nichols 140618.fasta	35337.7	0.997	4	4	4	0.00041	0.123	VRTRGAVTLR	K	V	1	0	0	0	2	1128.7			186725	220	229	Empty	true
Maldi TPA Nichols	Uncategorized Sample	TPA	merged TPA.txt (3706224)	Methyl-accepting chemotaxis protein OS=Treponema pallidum (strain Nichols) GN=mcp3 PE=4 SV=1	O83646_TREPA,R9UTL3_TREPA	Uniprot Treponema Pallidum strain Nichols 140618.fasta	71521.6	1	10	10	17	0.00174	0.145	DRAFFSR	K	F	1	0	0	0	2	898.453			22289	316	322	Empty	true
Maldi TPA Nichols	Uncategorized Sample	TPA	merged TPA.txt (3706224)	Methyl-accepting chemotaxis protein OS=Treponema pallidum (strain Nichols) GN=mcp3 PE=4 SV=1	O83646_TREPA,R9UTL3_TREPA	Uniprot Treponema Pallidum strain Nichols 140618.fasta	71521.6	1	10	10	17	0.00174	0.145	EIVGTMVEGVGR	K	L	2	0	0	0	2	1246.65			535505	374	385	Empty	true
Maldi TPA Nichols	Uncategorized Sample	TPA	merged TPA.txt (3706224)	Methyl-accepting chemotaxis protein OS=Treponema pallidum (strain Nichols) GN=mcp3 PE=4 SV=1	O83646_TREPA,R9UTL3_TREPA	Uniprot Treponema Pallidum strain Nichols 140618.fasta	71521.6	1	10	10	17	0.00174	0.145	GGISLMLKDGELVLK	R	D	5	0	0	0	2	1572.9			1974390000000	584	598	Empty	true
Maldi TPA Nichols	Uncategorized Sample	TPA	merged TPA.txt (3706224)	Methyl-accepting chemotaxis protein OS=Treponema pallidum (strain Nichols) GN=mcp3 PE=4 SV=1	O83646_TREPA,R9UTL3_TREPA	Uniprot Treponema Pallidum strain Nichols 140618.fasta	71521.6	1	10	10	17	0.00174	0.145	IRGGISLMLKDGELVLK	R	D	2	0	0	0	2	1858.08			290917	582	598	Empty	true
Maldi TPA Nichols	Uncategorized Sample	TPA	merged TPA.txt (3706224)	Methyl-accepting chemotaxis protein OS=Treponema pallidum (strain Nichols) GN=mcp3 PE=4 SV=1	O83646_TREPA,R9UTL3_TREPA	Uniprot Treponema Pallidum strain Nichols 140618.fasta	71521.6	1	10	10	17	0.00174	0.145	NAMDMLTNQLTQLR	K	-	1	0	0	0	2	1680.8			329833	640	653	Empty	true
Maldi TPA Nichols	Uncategorized Sample	TPA	merged TPA.txt (3706224)	Methyl-accepting chemotaxis protein OS=Treponema pallidum (strain Nichols) GN=mcp3 PE=4 SV=1	O83646_TREPA,R9UTL3_TREPA	Uniprot Treponema Pallidum strain Nichols 140618.fasta	71521.6	1	10	10	17	0.00174	0.145	QFSNLFVLAEEVKQR	K	E	1	0	0	0	2	1807.97			293068	536	550	Empty	true
Maldi TPA Nichols	Uncategorized Sample	TPA	merged TPA.txt (3706224)	Methyl-accepting chemotaxis protein OS=Treponema pallidum (strain Nichols) GN=mcp3 PE=4 SV=1	O83646_TREPA,R9UTL3_TREPA	Uniprot Treponema Pallidum strain Nichols 140618.fasta	71521.6	1	10	10	17	0.00174	0.145	RSMEAITGNRR	R	R	1	0	0	0	2	1306.66			17177	570	580	Empty	true
Maldi TPA Nichols	Uncategorized Sample	TPA	merged TPA.txt (3706224)	Methyl-accepting chemotaxis protein OS=Treponema pallidum (strain Nichols) GN=mcp3 PE=4 SV=1	O83646_TREPA,R9UTL3_TREPA	Uniprot Treponema Pallidum strain Nichols 140618.fasta	71521.6	1	10	10	17	0.00174	0.145	SITLVEQMVEK	R	I	2	0	0	0	2	1292.68			7280900	400	410	Empty	true
Maldi TPA Nichols	Uncategorized Sample	TPA	merged TPA.txt (3706224)	Methyl-accepting chemotaxis protein OS=Treponema pallidum (strain Nichols) GN=mcp3 PE=4 SV=1	O83646_TREPA,R9UTL3_TREPA	Uniprot Treponema Pallidum strain Nichols 140618.fasta	71521.6	1	10	10	17	0.00174	0.145	SLSSLRDKDR	R	A	1	0	0	0	2	1176.63			213098	308	317	Empty	true
Maldi TPA Nichols	Uncategorized Sample	TPA	merged TPA.txt (3706224)	Methyl-accepting chemotaxis protein OS=Treponema pallidum (strain Nichols) GN=mcp3 PE=4 SV=1	O83646_TREPA,R9UTL3_TREPA	Uniprot Treponema Pallidum strain Nichols 140618.fasta	71521.6	1	10	10	17	0.00174	0.145	SMEAITGNR	R	R	1	0	0	0	2	994.462			605094	571	579	Empty	true
Maldi TPA Nichols	Uncategorized Sample	TPA	merged TPA.txt (3706224)	Sugar ABC superfamily ATP binding cassette transporter, ABC protein OS=Treponema pallidum (strain Nichols) GN=TP_0804 PE=4 SV=1	O83782_TREPA	Uniprot Treponema Pallidum strain Nichols 140618.fasta	42647	0.962	2	2	3	0.000308	0.0543	KIPQQEIIR	R	R	2	0	0	0	2	1124.68			3394950	105	113	Empty	true
Maldi TPA Nichols	Uncategorized Sample	TPA	merged TPA.txt (3706224)	Sugar ABC superfamily ATP binding cassette transporter, ABC protein OS=Treponema pallidum (strain Nichols) GN=TP_0804 PE=4 SV=1	O83782_TREPA	Uniprot Treponema Pallidum strain Nichols 140618.fasta	42647	0.962	2	2	3	0.000308	0.0543	KPKALSGGQRQR	R	V	1	0	0	0	2	1325.78			244582	131	142	Empty	true
Maldi TPA Nichols	Uncategorized Sample	TPA	merged TPA.txt (3706224)	50S ribosomal protein L3 OS=Treponema pallidum (strain Nichols) GN=rplC PE=3 SV=1	R9UVV7_TREPA,RL3_TREPA	Uniprot Treponema Pallidum strain Nichols 140618.fasta	22781.8	1	4	4	6	0.000615	0.188	GFQGVVKR	K	W	1	0	0	0	2	890.521			208937	115	122	Empty	true
Maldi TPA Nichols	Uncategorized Sample	TPA	merged TPA.txt (3706224)	50S ribosomal protein L3 OS=Treponema pallidum (strain Nichols) GN=rplC PE=3 SV=1	R9UVV7_TREPA,RL3_TREPA	Uniprot Treponema Pallidum strain Nichols 140618.fasta	22781.8	1	4	4	6	0.000615	0.188	NKATVFLRTAVK	R	R	1	0	0	0	2	1347.81			38259	194	205	Empty	true
Maldi TPA Nichols	Uncategorized Sample	TPA	merged TPA.txt (3706224)	50S ribosomal protein L3 OS=Treponema pallidum (strain Nichols) GN=rplC PE=3 SV=1	R9UVV7_TREPA,RL3_TREPA	Uniprot Treponema Pallidum strain Nichols 140618.fasta	22781.8	1	4	4	6	0.000615	0.188	NVKMPGRMGAER	K	V	3	0	0	0	2	1361.68			1370470	155	166	Empty	true
Maldi TPA Nichols	Uncategorized Sample	TPA	merged TPA.txt (3706224)	50S ribosomal protein L3 OS=Treponema pallidum (strain Nichols) GN=rplC PE=3 SV=1	R9UVV7_TREPA,RL3_TREPA	Uniprot Treponema Pallidum strain Nichols 140618.fasta	22781.8	1	4	4	6	0.000615	0.188	VTVQNLR	R	I	1	0	0	0	2	829.489			1419040	167	173	Empty	true
Maldi TPA Nichols	Uncategorized Sample	TPA	merged TPA.txt (3706224)	Conserved hypothetical integral membrane protein OS=Treponema pallidum (strain Nichols) GN=TP_0840 PE=4 SV=1	O83812_TREPA	Uniprot Treponema Pallidum strain Nichols 140618.fasta	82284.7	0.97	2	2	2	0.000205	0.016	SGYTTILR	R	A	1	0	0	0	2	910.499			92487	223	230	Empty	true
Maldi TPA Nichols	Uncategorized Sample	TPA	merged TPA.txt (3706224)	Conserved hypothetical integral membrane protein OS=Treponema pallidum (strain Nichols) GN=TP_0840 PE=4 SV=1	O83812_TREPA	Uniprot Treponema Pallidum strain Nichols 140618.fasta	82284.7	0.97	2	2	2	0.000205	0.016	TSPRSGYTTILR	R	A	1	0	0	0	2	1351.73			142652	219	230	Empty	true
Maldi TPA Nichols	Uncategorized Sample	TPA	merged TPA.txt (3706224)	50S ribosomal protein L11 OS=Treponema pallidum (strain Nichols) GN=rplK PE=3 SV=1	R9USL0_TREPA,RL11_TREPA	Uniprot Treponema Pallidum strain Nichols 140618.fasta	15376	0.985	2	2	2	0.000205	0.144	RIIAGTAR	K	S	1	0	0	0	2	857.532			59281	129	136	Empty	true
Maldi TPA Nichols	Uncategorized Sample	TPA	merged TPA.txt (3706224)	50S ribosomal protein L11 OS=Treponema pallidum (strain Nichols) GN=rplK PE=3 SV=1	R9USL0_TREPA,RL11_TREPA	Uniprot Treponema Pallidum strain Nichols 140618.fasta	15376	0.985	2	2	2	0.000205	0.144	VVTQIKLQCPAGK	K	A	1	0	0	0	2	1441.82			155005	7	19	Empty	true
Maldi TPA Nichols	Uncategorized Sample	TPA	merged TPA.txt (3706224)	Phosphoglycerate kinase OS=Treponema pallidum (strain Nichols) GN=pgk PE=3 SV=1	PGK_TREPA,R9UW31_TREPA	Uniprot Treponema Pallidum strain Nichols 140618.fasta	44942.7	0.997	5	5	5	0.000513	0.117	DGMVQDDTR	R	V	1	0	0	0	2	1036.44			747565	28	36	Empty	true
Maldi TPA Nichols	Uncategorized Sample	TPA	merged TPA.txt (3706224)	Phosphoglycerate kinase OS=Treponema pallidum (strain Nichols) GN=pgk PE=3 SV=1	PGK_TREPA,R9UW31_TREPA	Uniprot Treponema Pallidum strain Nichols 140618.fasta	44942.7	0.997	5	5	5	0.000513	0.117	DGMVQDDTRVTAAVPTLR	R	Y	1	0	0	0	2	1960.98			60786	28	45	Empty	true
Maldi TPA Nichols	Uncategorized Sample	TPA	merged TPA.txt (3706224)	Phosphoglycerate kinase OS=Treponema pallidum (strain Nichols) GN=pgk PE=3 SV=1	PGK_TREPA,R9UW31_TREPA	Uniprot Treponema Pallidum strain Nichols 140618.fasta	44942.7	0.997	5	5	5	0.000513	0.117	RVAGLLIER	R	E	1	0	0	0	2	1026.64			63045	189	197	Empty	true
Maldi TPA Nichols	Uncategorized Sample	TPA	merged TPA.txt (3706224)	Phosphoglycerate kinase OS=Treponema pallidum (strain Nichols) GN=pgk PE=3 SV=1	PGK_TREPA,R9UW31_TREPA	Uniprot Treponema Pallidum strain Nichols 140618.fasta	44942.7	0.997	5	5	5	0.000513	0.117	VPMVAVVGGAKVSSK	K	I	1	0	0	0	2	1444.82			2712510	211	225	Empty	true
Maldi TPA Nichols	Uncategorized Sample	TPA	merged TPA.txt (3706224)	Phosphoglycerate kinase OS=Treponema pallidum (strain Nichols) GN=pgk PE=3 SV=1	PGK_TREPA,R9UW31_TREPA	Uniprot Treponema Pallidum strain Nichols 140618.fasta	44942.7	0.997	5	5	5	0.000513	0.117	VQEQFAR	K	E	1	0	0	0	2	877.453			238224	149	155	Empty	true
Maldi TPA Nichols	Uncategorized Sample	TPA	merged TPA.txt (3706224)	Uncharacterized protein OS=Treponema pallidum (strain Nichols) GN=TPANIC_0674 PE=4 SV=1	R9UTK8_TREPA,Y674_TREPA	Uniprot Treponema Pallidum strain Nichols 140618.fasta	22441.2	1	4	4	4	0.00041	0.203	GALPSSQAAAAPR	R	V	1	0	0	0	2	1196.64			605799	52	64	Empty	true
Maldi TPA Nichols	Uncategorized Sample	TPA	merged TPA.txt (3706224)	Uncharacterized protein OS=Treponema pallidum (strain Nichols) GN=TPANIC_0674 PE=4 SV=1	R9UTK8_TREPA,Y674_TREPA	Uniprot Treponema Pallidum strain Nichols 140618.fasta	22441.2	1	4	4	4	0.00041	0.203	LRTAVPEAR	K	L	1	0	0	0	2	1012.59			509289	107	115	Empty	true
Maldi TPA Nichols	Uncategorized Sample	TPA	merged TPA.txt (3706224)	Uncharacterized protein OS=Treponema pallidum (strain Nichols) GN=TPANIC_0674 PE=4 SV=1	R9UTK8_TREPA,Y674_TREPA	Uniprot Treponema Pallidum strain Nichols 140618.fasta	22441.2	1	4	4	4	0.00041	0.203	RPLMAGKRR	M	K	1	0	0	0	1	1084.65			331253	2	10	Empty	true
Maldi TPA Nichols	Uncategorized Sample	TPA	merged TPA.txt (3706224)	Uncharacterized protein OS=Treponema pallidum (strain Nichols) GN=TPANIC_0674 PE=4 SV=1	R9UTK8_TREPA,Y674_TREPA	Uniprot Treponema Pallidum strain Nichols 140618.fasta	22441.2	1	4	4	4	0.00041	0.203	VSLMEVALAR	R	Y	1	0	0	0	2	1088.61			18296	65	74	Empty	true
Maldi TPA Nichols	Uncategorized Sample	TPA	merged TPA.txt (3706224)	Uncharacterized protein OS=Treponema pallidum (strain Nichols) GN=TP_0776 PE=4 SV=1	O83755_TREPA	Uniprot Treponema Pallidum strain Nichols 140618.fasta	28894.3	0.976	3	3	3	0.000308	0.116	GWDQVEDVSRR	R	L	1	0	0	0	2	1346.64			55969	163	173	Empty	true
Maldi TPA Nichols	Uncategorized Sample	TPA	merged TPA.txt (3706224)	Uncharacterized protein OS=Treponema pallidum (strain Nichols) GN=TP_0776 PE=4 SV=1	O83755_TREPA	Uniprot Treponema Pallidum strain Nichols 140618.fasta	28894.3	0.976	3	3	3	0.000308	0.116	IAGCFLRTAR	R	E	1	0	0	0	2	1164.63			1358910	129	138	Empty	true
Maldi TPA Nichols	Uncategorized Sample	TPA	merged TPA.txt (3706224)	Uncharacterized protein OS=Treponema pallidum (strain Nichols) GN=TP_0776 PE=4 SV=1	O83755_TREPA	Uniprot Treponema Pallidum strain Nichols 140618.fasta	28894.3	0.976	3	3	3	0.000308	0.116	VLRSSGSER	R	V	1	0	0	0	2	990.533			1403760	241	249	Empty	true
Maldi TPA Nichols	Uncategorized Sample	TPA	merged TPA.txt (3706224)	Oxaloacetate decarboxylase subunit beta OS=Treponema pallidum (strain Nichols) GN=oadB PE=4 SV=1	O83096_TREPA	Uniprot Treponema Pallidum strain Nichols 140618.fasta	49482	0.957	3	3	3	0.000308	0.0576	DTGARCAPASSMR	K	E	1	0	0	0	2	1395.61			217503	45	57	Empty	true
Maldi TPA Nichols	Uncategorized Sample	TPA	merged TPA.txt (3706224)	Oxaloacetate decarboxylase subunit beta OS=Treponema pallidum (strain Nichols) GN=oadB PE=4 SV=1	O83096_TREPA	Uniprot Treponema Pallidum strain Nichols 140618.fasta	49482	0.957	3	3	3	0.000308	0.0576	NTRLPLR	M	V	1	0	0	0	1	869.532			767165	2	8	Empty	true
Maldi TPA Nichols	Uncategorized Sample	TPA	merged TPA.txt (3706224)	Oxaloacetate decarboxylase subunit beta OS=Treponema pallidum (strain Nichols) GN=oadB PE=4 SV=1	O83096_TREPA	Uniprot Treponema Pallidum strain Nichols 140618.fasta	49482	0.957	3	3	3	0.000308	0.0576	QLRPVSR	K	I	1	0	0	0	2	855.516			307554	293	299	Empty	true
Maldi TPA Nichols	Uncategorized Sample	TPA	merged TPA.txt (3706224)	Uncharacterized protein OS=Treponema pallidum (strain Nichols) GN=TP_0563 PE=4 SV=1	O83574_TREPA	Uniprot Treponema Pallidum strain Nichols 140618.fasta	15724.3	0.994	3	3	4	0.00041	0.175	QSWKRLLK	K	K	1	0	0	0	2	1058.65			389358	85	92	Empty	true
Maldi TPA Nichols	Uncategorized Sample	TPA	merged TPA.txt (3706224)	Uncharacterized protein OS=Treponema pallidum (strain Nichols) GN=TP_0563 PE=4 SV=1	O83574_TREPA	Uniprot Treponema Pallidum strain Nichols 140618.fasta	15724.3	0.994	3	3	4	0.00041	0.175	RINSSYKR	R	I	1	0	0	0	2	1023.57			197758	114	121	Empty	true
Maldi TPA Nichols	Uncategorized Sample	TPA	merged TPA.txt (3706224)	Uncharacterized protein OS=Treponema pallidum (strain Nichols) GN=TP_0563 PE=4 SV=1	O83574_TREPA	Uniprot Treponema Pallidum strain Nichols 140618.fasta	15724.3	0.994	3	3	4	0.00041	0.175	SMTSFYER	M	I	2	0	0	0	1	1020.45			1240770000000	2	9	Empty	true
Maldi TPA Nichols	Uncategorized Sample	TPA	merged TPA.txt (3706224)	Putative membrane protein OS=Treponema pallidum (strain Nichols) GN=TP_0622 PE=4 SV=1	O83630_TREPA	Uniprot Treponema Pallidum strain Nichols 140618.fasta	66779.3	0.994	3	3	4	0.00041	0.0506	ASLLSDPR	R	N	2	0	0	0	2	858.468			1642080	535	542	Empty	true
Maldi TPA Nichols	Uncategorized Sample	TPA	merged TPA.txt (3706224)	Putative membrane protein OS=Treponema pallidum (strain Nichols) GN=TP_0622 PE=4 SV=1	O83630_TREPA	Uniprot Treponema Pallidum strain Nichols 140618.fasta	66779.3	0.994	3	3	4	0.00041	0.0506	ASLLSDPRNGR	R	T	1	0	0	0	2	1185.63			354499	535	545	Empty	true
Maldi TPA Nichols	Uncategorized Sample	TPA	merged TPA.txt (3706224)	Putative membrane protein OS=Treponema pallidum (strain Nichols) GN=TP_0622 PE=4 SV=1	O83630_TREPA	Uniprot Treponema Pallidum strain Nichols 140618.fasta	66779.3	0.994	3	3	4	0.00041	0.0506	LMDPKILFLIETASPASLR	K	E	1	0	0	0	2	2131.18			535647	74	92	Empty	true
Maldi TPA Nichols	Uncategorized Sample	TPA	merged TPA.txt (3706224)	Phosphoribosyl pyrophosphate synthetase (Prs) OS=Treponema pallidum (strain Nichols) GN=prs PE=3 SV=1	O83317_TREPA	Uniprot Treponema Pallidum strain Nichols 140618.fasta	47432.1	1	5	5	8	0.00082	0.114	EIENAFHR	R	T	1	0	0	0	2	1015.5			61691	204	211	Empty	true
Maldi TPA Nichols	Uncategorized Sample	TPA	merged TPA.txt (3706224)	Phosphoribosyl pyrophosphate synthetase (Prs) OS=Treponema pallidum (strain Nichols) GN=prs PE=3 SV=1	O83317_TREPA	Uniprot Treponema Pallidum strain Nichols 140618.fasta	47432.1	1	5	5	8	0.00082	0.114	IHHNQSLSSLLDDR	R	S	1	0	0	0	2	1634.82			396621	389	402	Empty	true
Maldi TPA Nichols	Uncategorized Sample	TPA	merged TPA.txt (3706224)	Phosphoribosyl pyrophosphate synthetase (Prs) OS=Treponema pallidum (strain Nichols) GN=prs PE=3 SV=1	O83317_TREPA	Uniprot Treponema Pallidum strain Nichols 140618.fasta	47432.1	1	5	5	8	0.00082	0.114	KPLAMIYK	K	V	2	0	0	0	2	963.57			3277660	262	269	Empty	true
Maldi TPA Nichols	Uncategorized Sample	TPA	merged TPA.txt (3706224)	Phosphoribosyl pyrophosphate synthetase (Prs) OS=Treponema pallidum (strain Nichols) GN=prs PE=3 SV=1	O83317_TREPA	Uniprot Treponema Pallidum strain Nichols 140618.fasta	47432.1	1	5	5	8	0.00082	0.114	LSVAGTPR	R	-	3	0	0	0	2	800.462			1609200	413	420	Empty	true
Maldi TPA Nichols	Uncategorized Sample	TPA	merged TPA.txt (3706224)	Phosphoribosyl pyrophosphate synthetase (Prs) OS=Treponema pallidum (strain Nichols) GN=prs PE=3 SV=1	O83317_TREPA	Uniprot Treponema Pallidum strain Nichols 140618.fasta	47432.1	1	5	5	8	0.00082	0.114	SIIERLLHAR	R	L	1	0	0	0	2	1207.73			830958	403	412	Empty	true
Maldi TPA Nichols	Uncategorized Sample	TPA	merged TPA.txt (3706224)	Putative MiaB tRNA modification protein OS=Treponema pallidum (strain Nichols) GN=miaB1 PE=4 SV=1	MTAB_TREPA,R9UVF7_TREPA	Uniprot Treponema Pallidum strain Nichols 140618.fasta	53173.6	0.995	2	2	3	0.000308	0.0311	MCKTLR	R	F	2	0	0	0	2	824.412			862121	374	379	Empty	true
Maldi TPA Nichols	Uncategorized Sample	TPA	merged TPA.txt (3706224)	Putative MiaB tRNA modification protein OS=Treponema pallidum (strain Nichols) GN=miaB1 PE=4 SV=1	MTAB_TREPA,R9UVF7_TREPA	Uniprot Treponema Pallidum strain Nichols 140618.fasta	53173.6	0.995	2	2	3	0.000308	0.0311	VPQRIAGER	K	V	1	0	0	0	2	1025.59			10129	403	411	Empty	true
Maldi TPA Nichols	Uncategorized Sample	TPA	merged TPA.txt (3706224)	Ribose/galactose ABC transporter, permease protein (RbsC-1) OS=Treponema pallidum (strain Nichols) GN=TP_0322 PE=4 SV=1	O83342_TREPA	Uniprot Treponema Pallidum strain Nichols 140618.fasta	42563.1	0.987	2	2	2	0.000205	0.055	SMFGVNVQAFGTGR	R	S	1	0	0	0	2	1470.72			239966	81	94	Empty	true
Maldi TPA Nichols	Uncategorized Sample	TPA	merged TPA.txt (3706224)	Ribose/galactose ABC transporter, permease protein (RbsC-1) OS=Treponema pallidum (strain Nichols) GN=TP_0322 PE=4 SV=1	O83342_TREPA	Uniprot Treponema Pallidum strain Nichols 140618.fasta	42563.1	0.987	2	2	2	0.000205	0.055	YILIALVR	K	S	1	0	0	0	2	960.624			603888	73	80	Empty	true
Maldi TPA Nichols	Uncategorized Sample	TPA	merged TPA.txt (3706224)	Signal peptide peptidase A OS=Treponema pallidum (strain Nichols) GN=sppA PE=4 SV=1	O83962_TREPA,R9UW13_TREPA	Uniprot Treponema Pallidum strain Nichols 140618.fasta	66669.6	0.998	5	5	5	0.000513	0.0886	DFSPEVR	K	R	1	0	0	0	2	849.41			694950	210	216	Empty	true
Maldi TPA Nichols	Uncategorized Sample	TPA	merged TPA.txt (3706224)	Signal peptide peptidase A OS=Treponema pallidum (strain Nichols) GN=sppA PE=4 SV=1	O83962_TREPA,R9UW13_TREPA	Uniprot Treponema Pallidum strain Nichols 140618.fasta	66669.6	0.998	5	5	5	0.000513	0.0886	MQLDVMATYR	R	T	1	0	0	0	2	1227.59			284624	471	480	Empty	true
Maldi TPA Nichols	Uncategorized Sample	TPA	merged TPA.txt (3706224)	Signal peptide peptidase A OS=Treponema pallidum (strain Nichols) GN=sppA PE=4 SV=1	O83962_TREPA,R9UW13_TREPA	Uniprot Treponema Pallidum strain Nichols 140618.fasta	66669.6	0.998	5	5	5	0.000513	0.0886	NLTLDRVAAVAEGR	R	I	1	0	0	0	2	1484.82			49711	491	504	Empty	true
Maldi TPA Nichols	Uncategorized Sample	TPA	merged TPA.txt (3706224)	Signal peptide peptidase A OS=Treponema pallidum (strain Nichols) GN=sppA PE=4 SV=1	O83962_TREPA,R9UW13_TREPA	Uniprot Treponema Pallidum strain Nichols 140618.fasta	66669.6	0.998	5	5	5	0.000513	0.0886	RLELLQKYNGDGAR	R	T	1	0	0	0	2	1632.88			280464	252	265	Empty	true
Maldi TPA Nichols	Uncategorized Sample	TPA	merged TPA.txt (3706224)	Signal peptide peptidase A OS=Treponema pallidum (strain Nichols) GN=sppA PE=4 SV=1	O83962_TREPA,R9UW13_TREPA	Uniprot Treponema Pallidum strain Nichols 140618.fasta	66669.6	0.998	5	5	5	0.000513	0.0886	VLVGDRSR	K	R	1	0	0	0	2	901.521			106835	37	44	Empty	true
Maldi TPA Nichols	Uncategorized Sample	TPA	merged TPA.txt (3706224)	tRNA dimethylallyltransferase OS=Treponema pallidum (strain Nichols) GN=miaA PE=3 SV=1	MIAA_TREPA,R9UTH4_TREPA	Uniprot Treponema Pallidum strain Nichols 140618.fasta	36174.4	1	3	3	3	0.000308	0.0823	GGVSWQRLEYFGLEYR	K	F	1	0	0	0	2	1959.97			54571	243	258	Empty	true
Maldi TPA Nichols	Uncategorized Sample	TPA	merged TPA.txt (3706224)	tRNA dimethylallyltransferase OS=Treponema pallidum (strain Nichols) GN=miaA PE=3 SV=1	MIAA_TREPA,R9UTH4_TREPA	Uniprot Treponema Pallidum strain Nichols 140618.fasta	36174.4	1	3	3	3	0.000308	0.0823	IRARLEQR	R	I	1	0	0	0	2	1041.63			161450	221	228	Empty	true
Maldi TPA Nichols	Uncategorized Sample	TPA	merged TPA.txt (3706224)	tRNA dimethylallyltransferase OS=Treponema pallidum (strain Nichols) GN=miaA PE=3 SV=1	MIAA_TREPA,R9UTH4_TREPA	Uniprot Treponema Pallidum strain Nichols 140618.fasta	36174.4	1	3	3	3	0.000308	0.0823	LEQRIR	R	G	1	0	0	0	2	814.489			199929	225	230	Empty	true
Maldi TPA Nichols	Uncategorized Sample	TPA	merged TPA.txt (3706224)	FemA protein, putative OS=Treponema pallidum (strain Nichols) GN=TP_0806 PE=4 SV=1	O83784_TREPA	Uniprot Treponema Pallidum strain Nichols 140618.fasta	56074.5	0.993	4	4	4	0.00041	0.0924	FKTGFGGFVFHR	R	V	1	0	0	0	2	1399.73			16494	429	440	Empty	true
Maldi TPA Nichols	Uncategorized Sample	TPA	merged TPA.txt (3706224)	FemA protein, putative OS=Treponema pallidum (strain Nichols) GN=TP_0806 PE=4 SV=1	O83784_TREPA	Uniprot Treponema Pallidum strain Nichols 140618.fasta	56074.5	0.993	4	4	4	0.00041	0.0924	MPPACVGVRDGCIAR	-	G	1	0	0	0	2	1674.79			223404	1	15	Empty	true
Maldi TPA Nichols	Uncategorized Sample	TPA	merged TPA.txt (3706224)	FemA protein, putative OS=Treponema pallidum (strain Nichols) GN=TP_0806 PE=4 SV=1	O83784_TREPA	Uniprot Treponema Pallidum strain Nichols 140618.fasta	56074.5	0.993	4	4	4	0.00041	0.0924	MVCACLQSLGR	R	Q	1	0	0	0	2	1294.61			351829	473	483	Empty	true
Maldi TPA Nichols	Uncategorized Sample	TPA	merged TPA.txt (3706224)	FemA protein, putative OS=Treponema pallidum (strain Nichols) GN=TP_0806 PE=4 SV=1	O83784_TREPA	Uniprot Treponema Pallidum strain Nichols 140618.fasta	56074.5	0.993	4	4	4	0.00041	0.0924	QVMELFGR	R	Y	1	0	0	0	2	979.503			621018	32	39	Empty	true
Maldi TPA Nichols	Uncategorized Sample	TPA	merged TPA.txt (3706224)	Uncharacterized protein OS=Treponema pallidum (strain Nichols) GN=TP_0444 PE=4 SV=1	O83458_TREPA	Uniprot Treponema Pallidum strain Nichols 140618.fasta	36588.5	0.988	3	3	3	0.000308	0.0556	GETLFSLSR	K	R	1	0	0	0	2	1009.53			73175	72	80	Empty	true
Maldi TPA Nichols	Uncategorized Sample	TPA	merged TPA.txt (3706224)	Uncharacterized protein OS=Treponema pallidum (strain Nichols) GN=TP_0444 PE=4 SV=1	O83458_TREPA	Uniprot Treponema Pallidum strain Nichols 140618.fasta	36588.5	0.988	3	3	3	0.000308	0.0556	GETLFSLSRR	K	Y	1	0	0	0	2	1165.63			209846	72	81	Empty	true
Maldi TPA Nichols	Uncategorized Sample	TPA	merged TPA.txt (3706224)	Uncharacterized protein OS=Treponema pallidum (strain Nichols) GN=TP_0444 PE=4 SV=1	O83458_TREPA	Uniprot Treponema Pallidum strain Nichols 140618.fasta	36588.5	0.988	3	3	3	0.000308	0.0556	REISLRDPR	R	Q	1	0	0	0	2	1141.64			105865	207	215	Empty	true
Maldi TPA Nichols	Uncategorized Sample	TPA	merged TPA.txt (3706224)	Uncharacterized protein OS=Treponema pallidum (strain Nichols) GN=TP_0996 PE=4 SV=1	O83961_TREPA	Uniprot Treponema Pallidum strain Nichols 140618.fasta	61487	0.977	3	3	3	0.000308	0.0632	IGGGSACMEKR	K	Y	1	0	0	0	2	1181.54			110410	125	135	Empty	true
Maldi TPA Nichols	Uncategorized Sample	TPA	merged TPA.txt (3706224)	Uncharacterized protein OS=Treponema pallidum (strain Nichols) GN=TP_0996 PE=4 SV=1	O83961_TREPA	Uniprot Treponema Pallidum strain Nichols 140618.fasta	61487	0.977	3	3	3	0.000308	0.0632	QGISEIHELLKK	K	L	1	0	0	0	2	1394.8			608397	264	275	Empty	true
Maldi TPA Nichols	Uncategorized Sample	TPA	merged TPA.txt (3706224)	Uncharacterized protein OS=Treponema pallidum (strain Nichols) GN=TP_0996 PE=4 SV=1	O83961_TREPA	Uniprot Treponema Pallidum strain Nichols 140618.fasta	61487	0.977	3	3	3	0.000308	0.0632	VVSDELEVGQR	R	A	1	0	0	0	2	1230.63			609956	76	86	Empty	true
Maldi TPA Nichols	Uncategorized Sample	TPA	merged TPA.txt (3706224)	DNA gyrase subunit A OS=Treponema pallidum (strain Nichols) GN=gyrA PE=3 SV=1	GYRA_TREPA,R9URW7_TREPA	Uniprot Treponema Pallidum strain Nichols 140618.fasta	89927.9	1	4	4	5	0.000513	0.0603	ALRMSGREVR	K	E	1	0	0	0	2	1174.65			91070	674	683	Empty	true
Maldi TPA Nichols	Uncategorized Sample	TPA	merged TPA.txt (3706224)	DNA gyrase subunit A OS=Treponema pallidum (strain Nichols) GN=gyrA PE=3 SV=1	GYRA_TREPA,R9URW7_TREPA	Uniprot Treponema Pallidum strain Nichols 140618.fasta	89927.9	1	4	4	5	0.000513	0.0603	EEMVILISHLGYIKR	K	V	1	0	0	0	2	1817			40039	508	522	Empty	true
Maldi TPA Nichols	Uncategorized Sample	TPA	merged TPA.txt (3706224)	DNA gyrase subunit A OS=Treponema pallidum (strain Nichols) GN=gyrA PE=3 SV=1	GYRA_TREPA,R9URW7_TREPA	Uniprot Treponema Pallidum strain Nichols 140618.fasta	89927.9	1	4	4	5	0.000513	0.0603	ILYAMEEKGLR	R	F	1	0	0	0	2	1338.71			103572	52	62	Empty	true
Maldi TPA Nichols	Uncategorized Sample	TPA	merged TPA.txt (3706224)	DNA gyrase subunit A OS=Treponema pallidum (strain Nichols) GN=gyrA PE=3 SV=1	GYRA_TREPA,R9URW7_TREPA	Uniprot Treponema Pallidum strain Nichols 140618.fasta	89927.9	1	4	4	5	0.000513	0.0603	KVTTDNFVNAKTR	K	G	2	0	0	0	2	1493.81			1006600	628	640	Empty	true
Maldi TPA Nichols	Uncategorized Sample	TPA	merged TPA.txt (3706224)	Uncharacterized protein OS=Treponema pallidum (strain Nichols) GN=TPANIC_0859 PE=4 SV=1	R9UU73_TREPA,Y859_TREPA	Uniprot Treponema Pallidum strain Nichols 140618.fasta	52882.9	1	7	7	9	0.000923	0.109	ATKLLQLNQK	R	V	1	0	0	0	2	1156.7			1223040	478	487	Empty	true
Maldi TPA Nichols	Uncategorized Sample	TPA	merged TPA.txt (3706224)	Uncharacterized protein OS=Treponema pallidum (strain Nichols) GN=TPANIC_0859 PE=4 SV=1	R9UU73_TREPA,Y859_TREPA	Uniprot Treponema Pallidum strain Nichols 140618.fasta	52882.9	1	7	7	9	0.000923	0.109	GVVPRSSLPR	R	R	2	0	0	0	2	1067.63			1879520	56	65	Empty	true
Maldi TPA Nichols	Uncategorized Sample	TPA	merged TPA.txt (3706224)	Uncharacterized protein OS=Treponema pallidum (strain Nichols) GN=TPANIC_0859 PE=4 SV=1	R9UU73_TREPA,Y859_TREPA	Uniprot Treponema Pallidum strain Nichols 140618.fasta	52882.9	1	7	7	9	0.000923	0.109	LLQLNQK	K	V	1	0	0	0	2	856.525			842428	481	487	Empty	true
Maldi TPA Nichols	Uncategorized Sample	TPA	merged TPA.txt (3706224)	Uncharacterized protein OS=Treponema pallidum (strain Nichols) GN=TPANIC_0859 PE=4 SV=1	R9UU73_TREPA,Y859_TREPA	Uniprot Treponema Pallidum strain Nichols 140618.fasta	52882.9	1	7	7	9	0.000923	0.109	RPCVSAAPVR	R	V	1	0	0	0	2	1112.6			426374	4	13	Empty	true
Maldi TPA Nichols	Uncategorized Sample	TPA	merged TPA.txt (3706224)	Uncharacterized protein OS=Treponema pallidum (strain Nichols) GN=TPANIC_0859 PE=4 SV=1	R9UU73_TREPA,Y859_TREPA	Uniprot Treponema Pallidum strain Nichols 140618.fasta	52882.9	1	7	7	9	0.000923	0.109	RPCVSAAPVRVGGR	R	L	2	0	0	0	2	1481.81			255164	4	17	Empty	true
Maldi TPA Nichols	Uncategorized Sample	TPA	merged TPA.txt (3706224)	Uncharacterized protein OS=Treponema pallidum (strain Nichols) GN=TPANIC_0859 PE=4 SV=1	R9UU73_TREPA,Y859_TREPA	Uniprot Treponema Pallidum strain Nichols 140618.fasta	52882.9	1	7	7	9	0.000923	0.109	RTLQQGVSFEPAR	K	E	1	0	0	0	2	1488.79			159863	460	472	Empty	true
Maldi TPA Nichols	Uncategorized Sample	TPA	merged TPA.txt (3706224)	Uncharacterized protein OS=Treponema pallidum (strain Nichols) GN=TPANIC_0859 PE=4 SV=1	R9UU73_TREPA,Y859_TREPA	Uniprot Treponema Pallidum strain Nichols 140618.fasta	52882.9	1	7	7	9	0.000923	0.109	VGGRLVFGFAR	R	V	1	0	0	0	2	1178.68			87826	14	24	Empty	true
Maldi TPA Nichols	Uncategorized Sample	TPA	merged TPA.txt (3706224)	Uncharacterized protein TP_0007 OS=Treponema pallidum (strain Nichols) GN=TP_0007 PE=4 SV=1	Y007_TREPA	Uniprot Treponema Pallidum strain Nichols 140618.fasta	23835.8	0.986	2	2	2	0.000205	0.0556	SLVASAQR	K	G	1	0	0	0	2	831.468			3819650	205	212	Empty	true
Maldi TPA Nichols	Uncategorized Sample	TPA	merged TPA.txt (3706224)	Uncharacterized protein TP_0007 OS=Treponema pallidum (strain Nichols) GN=TP_0007 PE=4 SV=1	Y007_TREPA	Uniprot Treponema Pallidum strain Nichols 140618.fasta	23835.8	0.986	2	2	2	0.000205	0.0556	SLVASAQRGALD	K	-	1	0	0	0	2	1187.64			94095	205	216	Empty	true
Maldi TPA Nichols	Uncategorized Sample	TPA	merged TPA.txt (3706224)	Chaperone protein HtpG OS=Treponema pallidum (strain Nichols) GN=htpG PE=3 SV=1	HTPG_TREPA,R9UY59_TREPA	Uniprot Treponema Pallidum strain Nichols 140618.fasta	72939.5	0.999	4	4	4	0.00041	0.0689	DTGIGMNAEDLR	R	A	1	0	0	0	2	1291.59			185048	77	88	Empty	true
Maldi TPA Nichols	Uncategorized Sample	TPA	merged TPA.txt (3706224)	Chaperone protein HtpG OS=Treponema pallidum (strain Nichols) GN=htpG PE=3 SV=1	HTPG_TREPA,R9UY59_TREPA	Uniprot Treponema Pallidum strain Nichols 140618.fasta	72939.5	0.999	4	4	4	0.00041	0.0689	GVIDSEDLPLNVSR	R	E	1	0	0	0	2	1513.79			926884	335	348	Empty	true
Maldi TPA Nichols	Uncategorized Sample	TPA	merged TPA.txt (3706224)	Chaperone protein HtpG OS=Treponema pallidum (strain Nichols) GN=htpG PE=3 SV=1	HTPG_TREPA,R9UY59_TREPA	Uniprot Treponema Pallidum strain Nichols 140618.fasta	72939.5	0.999	4	4	4	0.00041	0.0689	IDIAFEEDAQR	R	L	1	0	0	0	2	1306.63			444234	62	72	Empty	true
Maldi TPA Nichols	Uncategorized Sample	TPA	merged TPA.txt (3706224)	Chaperone protein HtpG OS=Treponema pallidum (strain Nichols) GN=htpG PE=3 SV=1	HTPG_TREPA,R9UY59_TREPA	Uniprot Treponema Pallidum strain Nichols 140618.fasta	72939.5	0.999	4	4	4	0.00041	0.0689	LLGEFKR	K	L	1	0	0	0	2	862.515			518328	368	374	Empty	true
Maldi TPA Nichols	Uncategorized Sample	TPA	merged TPA.txt (3706224)	Mot family proton (H+) or sodium (Na+) transporter MotA OS=Treponema pallidum (strain Nichols) GN=motA PE=4 SV=1	MOTA_TREPA,R9UTU4_TREPA	Uniprot Treponema Pallidum strain Nichols 140618.fasta	28646.4	0.983	3	3	3	0.000308	0.12	ELEMELIK	K	-	1	0	0	0	2	1004.53			81214	251	258	Empty	true
Maldi TPA Nichols	Uncategorized Sample	TPA	merged TPA.txt (3706224)	Mot family proton (H+) or sodium (Na+) transporter MotA OS=Treponema pallidum (strain Nichols) GN=motA PE=4 SV=1	MOTA_TREPA,R9UTU4_TREPA	Uniprot Treponema Pallidum strain Nichols 140618.fasta	28646.4	0.983	3	3	3	0.000308	0.12	LYALAEK	R	S	1	0	0	0	2	807.461			217487	80	86	Empty	true
Maldi TPA Nichols	Uncategorized Sample	TPA	merged TPA.txt (3706224)	Mot family proton (H+) or sodium (Na+) transporter MotA OS=Treponema pallidum (strain Nichols) GN=motA PE=4 SV=1	MOTA_TREPA,R9UTU4_TREPA	Uniprot Treponema Pallidum strain Nichols 140618.fasta	28646.4	0.983	3	3	3	0.000308	0.12	TGLRNVVDGVDGDAIK	R	A	1	0	0	0	2	1628.86			156943	109	124	Empty	true
Maldi TPA Nichols	Uncategorized Sample	TPA	merged TPA.txt (3706224)	Uncharacterized protein OS=Treponema pallidum (strain Nichols) GN=TP_0882 PE=4 SV=1	O83852_TREPA	Uniprot Treponema Pallidum strain Nichols 140618.fasta	55970.3	1	6	6	10	0.00103	0.122	ARLEALAVAER	R	V	1	0	0	0	2	1198.69			176138	321	331	Empty	true
Maldi TPA Nichols	Uncategorized Sample	TPA	merged TPA.txt (3706224)	Uncharacterized protein OS=Treponema pallidum (strain Nichols) GN=TP_0882 PE=4 SV=1	O83852_TREPA	Uniprot Treponema Pallidum strain Nichols 140618.fasta	55970.3	1	6	6	10	0.00103	0.122	ARQILAR	K	Q	1	0	0	0	2	827.521			167344	489	495	Empty	true
Maldi TPA Nichols	Uncategorized Sample	TPA	merged TPA.txt (3706224)	Uncharacterized protein OS=Treponema pallidum (strain Nichols) GN=TP_0882 PE=4 SV=1	O83852_TREPA	Uniprot Treponema Pallidum strain Nichols 140618.fasta	55970.3	1	6	6	10	0.00103	0.122	ELTPLLR	R	E	5	0	0	0	2	841.514			1880080	172	178	Empty	true
Maldi TPA Nichols	Uncategorized Sample	TPA	merged TPA.txt (3706224)	Uncharacterized protein OS=Treponema pallidum (strain Nichols) GN=TP_0882 PE=4 SV=1	O83852_TREPA	Uniprot Treponema Pallidum strain Nichols 140618.fasta	55970.3	1	6	6	10	0.00103	0.122	ENNASLNETLCMLCGRTKSSELK	K	A	1	0	0	0	2	2655.25			1191320	102	124	Empty	true
Maldi TPA Nichols	Uncategorized Sample	TPA	merged TPA.txt (3706224)	Uncharacterized protein OS=Treponema pallidum (strain Nichols) GN=TP_0882 PE=4 SV=1	O83852_TREPA	Uniprot Treponema Pallidum strain Nichols 140618.fasta	55970.3	1	6	6	10	0.00103	0.122	FGALQAKAR	K	Q	1	0	0	0	2	961.558			95058	482	490	Empty	true
Maldi TPA Nichols	Uncategorized Sample	TPA	merged TPA.txt (3706224)	Uncharacterized protein OS=Treponema pallidum (strain Nichols) GN=TP_0882 PE=4 SV=1	O83852_TREPA	Uniprot Treponema Pallidum strain Nichols 140618.fasta	55970.3	1	6	6	10	0.00103	0.122	IAGDNKFGALQAKAR	K	Q	1	0	0	0	2	1559.87			1231660	476	490	Empty	true
Maldi TPA Nichols	Uncategorized Sample	TPA	merged TPA.txt (3706224)	Putative outer membrane protein OS=Treponema pallidum (strain Nichols) GN=TPANIC_0855 PE=4 SV=1	R9UWW7_TREPA,Y855_TREPA	Uniprot Treponema Pallidum strain Nichols 140618.fasta	124705	0.998	4	4	8	0.00082	0.0382	GEVLDAER	K	L	1	0	0	0	2	888.442			163602	830	837	Empty	true
Maldi TPA Nichols	Uncategorized Sample	TPA	merged TPA.txt (3706224)	Putative outer membrane protein OS=Treponema pallidum (strain Nichols) GN=TPANIC_0855 PE=4 SV=1	R9UWW7_TREPA,Y855_TREPA	Uniprot Treponema Pallidum strain Nichols 140618.fasta	124705	0.998	4	4	8	0.00082	0.0382	ILDRHDLYR	R	K	5	0	0	0	2	1200.65			7119590	61	69	Empty	true
Maldi TPA Nichols	Uncategorized Sample	TPA	merged TPA.txt (3706224)	Putative outer membrane protein OS=Treponema pallidum (strain Nichols) GN=TPANIC_0855 PE=4 SV=1	R9UWW7_TREPA,Y855_TREPA	Uniprot Treponema Pallidum strain Nichols 140618.fasta	124705	0.998	4	4	8	0.00082	0.0382	LKQEVEIYLGVR	K	L	1	0	0	0	2	1446.83			240089	993	1004	Empty	true
Maldi TPA Nichols	Uncategorized Sample	TPA	merged TPA.txt (3706224)	Putative outer membrane protein OS=Treponema pallidum (strain Nichols) GN=TPANIC_0855 PE=4 SV=1	R9UWW7_TREPA,Y855_TREPA	Uniprot Treponema Pallidum strain Nichols 140618.fasta	124705	0.998	4	4	8	0.00082	0.0382	RTYAASAHEAARAR	K	D	1	0	0	0	2	1530.79			6729650	207	220	Empty	true
Maldi TPA Nichols	Uncategorized Sample	TPA	merged TPA.txt (3706224)	OOP family OmpA-OmpF porin OS=Treponema pallidum (strain Nichols) GN=TPANIC_0292 PE=3 SV=1	R9USM5_TREPA,TPN50_TREPA	Uniprot Treponema Pallidum strain Nichols 140618.fasta	47608.3	0.991	5	5	5	0.000513	0.0887	CMMGSVFSR	M	K	1	0	0	0	1	1074.45			147302	2	10	Empty	true
Maldi TPA Nichols	Uncategorized Sample	TPA	merged TPA.txt (3706224)	OOP family OmpA-OmpF porin OS=Treponema pallidum (strain Nichols) GN=TPANIC_0292 PE=3 SV=1	R9USM5_TREPA,TPN50_TREPA	Uniprot Treponema Pallidum strain Nichols 140618.fasta	47608.3	0.991	5	5	5	0.000513	0.0887	IAELLRAFPDR	K	E	1	0	0	0	2	1300.74			184626	331	341	Empty	true
Maldi TPA Nichols	Uncategorized Sample	TPA	merged TPA.txt (3706224)	OOP family OmpA-OmpF porin OS=Treponema pallidum (strain Nichols) GN=TPANIC_0292 PE=3 SV=1	R9USM5_TREPA,TPN50_TREPA	Uniprot Treponema Pallidum strain Nichols 140618.fasta	47608.3	0.991	5	5	5	0.000513	0.0887	KIAELLRAFPDR	R	E	1	0	0	0	2	1428.83			429721	330	341	Empty	true
Maldi TPA Nichols	Uncategorized Sample	TPA	merged TPA.txt (3706224)	OOP family OmpA-OmpF porin OS=Treponema pallidum (strain Nichols) GN=TPANIC_0292 PE=3 SV=1	R9USM5_TREPA,TPN50_TREPA	Uniprot Treponema Pallidum strain Nichols 140618.fasta	47608.3	0.991	5	5	5	0.000513	0.0887	NAKEGMYPVR	R	T	1	0	0	0	2	1164.58			161663	212	221	Empty	true
Maldi TPA Nichols	Uncategorized Sample	TPA	merged TPA.txt (3706224)	OOP family OmpA-OmpF porin OS=Treponema pallidum (strain Nichols) GN=TPANIC_0292 PE=3 SV=1	R9USM5_TREPA,TPN50_TREPA	Uniprot Treponema Pallidum strain Nichols 140618.fasta	47608.3	0.991	5	5	5	0.000513	0.0887	THGVQRNAKEGMYPVR	R	T	1	0	0	0	2	1858.93			957941	206	221	Empty	true
Maldi TPA Nichols	Uncategorized Sample	TPA	merged TPA.txt (3706224)	UDP-N-acetylglucosamine 1-carboxyvinyltransferase OS=Treponema pallidum (strain Nichols) GN=murA PE=3 SV=1	MURA_TREPA,R9UUS7_TREPA	Uniprot Treponema Pallidum strain Nichols 140618.fasta	45541.5	0.981	2	2	2	0.000205	0.0659	GALTISDVNVR	R	D	1	0	0	0	2	1144.63			458866	247	257	Empty	true
Maldi TPA Nichols	Uncategorized Sample	TPA	merged TPA.txt (3706224)	UDP-N-acetylglucosamine 1-carboxyvinyltransferase OS=Treponema pallidum (strain Nichols) GN=murA PE=3 SV=1	MURA_TREPA,R9UUS7_TREPA	Uniprot Treponema Pallidum strain Nichols 140618.fasta	45541.5	0.981	2	2	2	0.000205	0.0659	GVSIIRNVYQIERGYER	R	L	1	0	0	0	2	2052.1			260944	393	409	Empty	true
Maldi TPA Nichols	Uncategorized Sample	TPA	merged TPA.txt (3706224)	Rep helicase, single-stranded DNA-dependent ATPase (Rep) OS=Treponema pallidum (strain Nichols) GN=TP_0102 PE=4 SV=1	O83140_TREPA	Uniprot Treponema Pallidum strain Nichols 140618.fasta	75464.9	1	5	5	5	0.000513	0.0563	GGKREER	R	T	1	0	0	0	2	831.443			241071	611	617	Empty	true
Maldi TPA Nichols	Uncategorized Sample	TPA	merged TPA.txt (3706224)	Rep helicase, single-stranded DNA-dependent ATPase (Rep) OS=Treponema pallidum (strain Nichols) GN=TP_0102 PE=4 SV=1	O83140_TREPA	Uniprot Treponema Pallidum strain Nichols 140618.fasta	75464.9	1	5	5	5	0.000513	0.0563	IINTPRRGIGK	R	K	1	0	0	0	2	1224.75			559527	396	406	Empty	true
Maldi TPA Nichols	Uncategorized Sample	TPA	merged TPA.txt (3706224)	Rep helicase, single-stranded DNA-dependent ATPase (Rep) OS=Treponema pallidum (strain Nichols) GN=TP_0102 PE=4 SV=1	O83140_TREPA	Uniprot Treponema Pallidum strain Nichols 140618.fasta	75464.9	1	5	5	5	0.000513	0.0563	ISEEEVTR	K	A	1	0	0	0	2	962.479			175475	640	647	Empty	true
Maldi TPA Nichols	Uncategorized Sample	TPA	merged TPA.txt (3706224)	Rep helicase, single-stranded DNA-dependent ATPase (Rep) OS=Treponema pallidum (strain Nichols) GN=TP_0102 PE=4 SV=1	O83140_TREPA	Uniprot Treponema Pallidum strain Nichols 140618.fasta	75464.9	1	5	5	5	0.000513	0.0563	LSTLNPEQR	M	R	1	0	0	0	1	1057.56			33646	2	10	Empty	true
Maldi TPA Nichols	Uncategorized Sample	TPA	merged TPA.txt (3706224)	Rep helicase, single-stranded DNA-dependent ATPase (Rep) OS=Treponema pallidum (strain Nichols) GN=TP_0102 PE=4 SV=1	O83140_TREPA	Uniprot Treponema Pallidum strain Nichols 140618.fasta	75464.9	1	5	5	5	0.000513	0.0563	MLSTLNPEQRR	-	A	1	0	0	0	2	1344.71			963685	1	11	Empty	true
Maldi TPA Nichols	Uncategorized Sample	TPA	merged TPA.txt (3706224)	DNA polymerase III, gamma and tau subunits, putative OS=Treponema pallidum (strain Nichols) GN=dnaZX1 PE=4 SV=1	O83533_TREPA	Uniprot Treponema Pallidum strain Nichols 140618.fasta	48234.6	0.99	3	3	3	0.000308	0.0733	KLITRFDER	R	L	1	0	0	0	2	1177.67			888790	111	119	Empty	true
Maldi TPA Nichols	Uncategorized Sample	TPA	merged TPA.txt (3706224)	DNA polymerase III, gamma and tau subunits, putative OS=Treponema pallidum (strain Nichols) GN=dnaZX1 PE=4 SV=1	O83533_TREPA	Uniprot Treponema Pallidum strain Nichols 140618.fasta	48234.6	0.99	3	3	3	0.000308	0.0733	MFENIVGQPATDLLR	-	D	1	0	0	0	2	1703.88			65737	1	15	Empty	true
Maldi TPA Nichols	Uncategorized Sample	TPA	merged TPA.txt (3706224)	DNA polymerase III, gamma and tau subunits, putative OS=Treponema pallidum (strain Nichols) GN=dnaZX1 PE=4 SV=1	O83533_TREPA	Uniprot Treponema Pallidum strain Nichols 140618.fasta	48234.6	0.99	3	3	3	0.000308	0.0733	RTTPEQK	R	E	1	0	0	0	2	859.463			84802	152	158	Empty	true
Maldi TPA Nichols	Uncategorized Sample	TPA	merged TPA.txt (3706224)	Uncharacterized protein OS=Treponema pallidum (strain Nichols) GN=TP_0049 PE=4 SV=1	O83088_TREPA	Uniprot Treponema Pallidum strain Nichols 140618.fasta	37496.5	0.997	3	3	7	0.000718	0.102	MYALCAACTRSRSAPGR	-	R	1	0	0	0	2	1943.9			157265	1	17	Empty	true
Maldi TPA Nichols	Uncategorized Sample	TPA	merged TPA.txt (3706224)	Uncharacterized protein OS=Treponema pallidum (strain Nichols) GN=TP_0049 PE=4 SV=1	O83088_TREPA	Uniprot Treponema Pallidum strain Nichols 140618.fasta	37496.5	0.997	3	3	7	0.000718	0.102	QEAAELIRTSK	R	A	5	0	0	0	2	1245.68			9009140	92	102	Empty	true
Maldi TPA Nichols	Uncategorized Sample	TPA	merged TPA.txt (3706224)	Uncharacterized protein OS=Treponema pallidum (strain Nichols) GN=TP_0049 PE=4 SV=1	O83088_TREPA	Uniprot Treponema Pallidum strain Nichols 140618.fasta	37496.5	0.997	3	3	7	0.000718	0.102	RPCRTHR	R	H	1	0	0	0	2	982.511			205343	19	25	Empty	true
Maldi TPA Nichols	Uncategorized Sample	TPA	merged TPA.txt (3706224)	Uncharacterized protein OS=Treponema pallidum (strain Nichols) GN=TPANIC_0608 PE=4 SV=1	R9UTI1_TREPA,Y608_TREPA	Uniprot Treponema Pallidum strain Nichols 140618.fasta	31909.6	1	4	4	4	0.00041	0.132	ACELLAR	R	L	1	0	0	0	2	832.435			212303	175	181	Empty	true
Maldi TPA Nichols	Uncategorized Sample	TPA	merged TPA.txt (3706224)	Uncharacterized protein OS=Treponema pallidum (strain Nichols) GN=TPANIC_0608 PE=4 SV=1	R9UTI1_TREPA,Y608_TREPA	Uniprot Treponema Pallidum strain Nichols 140618.fasta	31909.6	1	4	4	4	0.00041	0.132	AVVESIMDIAADGR	R	Y	1	0	0	0	2	1462.72			154940	262	275	Empty	true
Maldi TPA Nichols	Uncategorized Sample	TPA	merged TPA.txt (3706224)	Uncharacterized protein OS=Treponema pallidum (strain Nichols) GN=TPANIC_0608 PE=4 SV=1	R9UTI1_TREPA,Y608_TREPA	Uniprot Treponema Pallidum strain Nichols 140618.fasta	31909.6	1	4	4	4	0.00041	0.132	LAPTVRDRR	R	A	1	0	0	0	2	1083.64			572628	253	261	Empty	true
Maldi TPA Nichols	Uncategorized Sample	TPA	merged TPA.txt (3706224)	Uncharacterized protein OS=Treponema pallidum (strain Nichols) GN=TPANIC_0608 PE=4 SV=1	R9UTI1_TREPA,Y608_TREPA	Uniprot Treponema Pallidum strain Nichols 140618.fasta	31909.6	1	4	4	4	0.00041	0.132	VINDFPDIR	R	L	1	0	0	0	2	1088.57			815964	164	172	Empty	true
Maldi TPA Nichols	Uncategorized Sample	TPA	merged TPA.txt (3706224)	Uncharacterized protein OS=Treponema pallidum (strain Nichols) GN=TP_0764 PE=4 SV=1	O83745_TREPA	Uniprot Treponema Pallidum strain Nichols 140618.fasta	43902.4	1	4	4	5	0.000513	0.0946	AKQSLNTR	R	A	1	0	0	0	2	917.516			945475	114	121	Empty	true
Maldi TPA Nichols	Uncategorized Sample	TPA	merged TPA.txt (3706224)	Uncharacterized protein OS=Treponema pallidum (strain Nichols) GN=TP_0764 PE=4 SV=1	O83745_TREPA	Uniprot Treponema Pallidum strain Nichols 140618.fasta	43902.4	1	4	4	5	0.000513	0.0946	EMKNAAEGIVDLVR	K	N	1	0	0	0	2	1544.81			215399	286	299	Empty	true
Maldi TPA Nichols	Uncategorized Sample	TPA	merged TPA.txt (3706224)	Uncharacterized protein OS=Treponema pallidum (strain Nichols) GN=TP_0764 PE=4 SV=1	O83745_TREPA	Uniprot Treponema Pallidum strain Nichols 140618.fasta	43902.4	1	4	4	5	0.000513	0.0946	NAAEGIVDLVR	K	N	2	0	0	0	2	1156.63			395404	289	299	Empty	true
Maldi TPA Nichols	Uncategorized Sample	TPA	merged TPA.txt (3706224)	Uncharacterized protein OS=Treponema pallidum (strain Nichols) GN=TP_0764 PE=4 SV=1	O83745_TREPA	Uniprot Treponema Pallidum strain Nichols 140618.fasta	43902.4	1	4	4	5	0.000513	0.0946	VIPKAYTTEGELDPK	R	T	1	0	0	0	2	1660.88			606722	198	212	Empty	true
Maldi TPA Nichols	Uncategorized Sample	TPA	merged TPA.txt (3706224)	Ribose-5-phosphate isomerase A OS=Treponema pallidum (strain Nichols) GN=rpiA PE=3 SV=1	R9UTF4_TREPA,RPIA_TREPA	Uniprot Treponema Pallidum strain Nichols 140618.fasta	27572.4	0.995	2	2	3	0.000308	0.0984	KKGPVVTDHGNFILDAR	R	W	1	0	0	0	2	1867.02			610522	187	203	Empty	true
Maldi TPA Nichols	Uncategorized Sample	TPA	merged TPA.txt (3706224)	Ribose-5-phosphate isomerase A OS=Treponema pallidum (strain Nichols) GN=rpiA PE=3 SV=1	R9UTF4_TREPA,RPIA_TREPA	Uniprot Treponema Pallidum strain Nichols 140618.fasta	27572.4	0.995	2	2	3	0.000308	0.0984	RIADHLAR	K	G	2	0	0	0	2	951.548			1140170000000	55	62	Empty	true
Maldi TPA Nichols	Uncategorized Sample	TPA	merged TPA.txt (3706224)	Uncharacterized protein OS=Treponema pallidum (strain Nichols) GN=TPANIC_0246 PE=4 SV=1	R9UW43_TREPA,Y246_TREPA	Uniprot Treponema Pallidum strain Nichols 140618.fasta	69814.6	1	5	5	8	0.00082	0.0821	ASVNLDGR	K	F	1	0	0	0	2	831.432			330176	461	468	Empty	true
Maldi TPA Nichols	Uncategorized Sample	TPA	merged TPA.txt (3706224)	Uncharacterized protein OS=Treponema pallidum (strain Nichols) GN=TPANIC_0246 PE=4 SV=1	R9UW43_TREPA,Y246_TREPA	Uniprot Treponema Pallidum strain Nichols 140618.fasta	69814.6	1	5	5	8	0.00082	0.0821	DFGEYSDMLAAGRR	K	E	2	0	0	0	2	1603.72			1688880	410	423	Empty	true
Maldi TPA Nichols	Uncategorized Sample	TPA	merged TPA.txt (3706224)	Uncharacterized protein OS=Treponema pallidum (strain Nichols) GN=TPANIC_0246 PE=4 SV=1	R9UW43_TREPA,Y246_TREPA	Uniprot Treponema Pallidum strain Nichols 140618.fasta	69814.6	1	5	5	8	0.00082	0.0821	KEFARLLR	R	T	2	0	0	0	2	1032.63			681535	291	298	Empty	true
Maldi TPA Nichols	Uncategorized Sample	TPA	merged TPA.txt (3706224)	Uncharacterized protein OS=Treponema pallidum (strain Nichols) GN=TPANIC_0246 PE=4 SV=1	R9UW43_TREPA,Y246_TREPA	Uniprot Treponema Pallidum strain Nichols 140618.fasta	69814.6	1	5	5	8	0.00082	0.0821	NITDRSYDPFR	K	N	1	0	0	0	2	1383.67			185224	231	241	Empty	true
Maldi TPA Nichols	Uncategorized Sample	TPA	merged TPA.txt (3706224)	Uncharacterized protein OS=Treponema pallidum (strain Nichols) GN=TPANIC_0246 PE=4 SV=1	R9UW43_TREPA,Y246_TREPA	Uniprot Treponema Pallidum strain Nichols 140618.fasta	69814.6	1	5	5	8	0.00082	0.0821	RTIEELRR	R	R	2	0	0	0	2	1072.62			813151	518	525	Empty	true
Maldi TPA Nichols	Uncategorized Sample	TPA	merged TPA.txt (3706224)	Serine-type D-Ala-D-Ala carboxypeptidase OS=Treponema pallidum (strain Nichols) GN=dacC PE=3 SV=1	O83778_TREPA	Uniprot Treponema Pallidum strain Nichols 140618.fasta	52810.7	0.951	3	3	3	0.000308	0.0878	IIDEVAVWSVELWRK	R	I	1	0	0	0	2	1843.01			1269850	470	484	Empty	true
Maldi TPA Nichols	Uncategorized Sample	TPA	merged TPA.txt (3706224)	Serine-type D-Ala-D-Ala carboxypeptidase OS=Treponema pallidum (strain Nichols) GN=dacC PE=3 SV=1	O83778_TREPA	Uniprot Treponema Pallidum strain Nichols 140618.fasta	52810.7	0.951	3	3	3	0.000308	0.0878	RWPENLARFHAR	R	S	1	0	0	0	2	1552.82			3923800	253	264	Empty	true
Maldi TPA Nichols	Uncategorized Sample	TPA	merged TPA.txt (3706224)	Serine-type D-Ala-D-Ala carboxypeptidase OS=Treponema pallidum (strain Nichols) GN=dacC PE=3 SV=1	O83778_TREPA	Uniprot Treponema Pallidum strain Nichols 140618.fasta	52810.7	0.951	3	3	3	0.000308	0.0878	VPLVSGTTLTAGGNAR	R	R	1	0	0	0	2	1513.83			282723	453	468	Empty	true
Maldi TPA Nichols	Uncategorized Sample	TPA	merged TPA.txt (3706224)	Penicillin-binding protein OS=Treponema pallidum (strain Nichols) GN=pbp2 PE=4 SV=1	O83741_TREPA	Uniprot Treponema Pallidum strain Nichols 140618.fasta	71519.9	1	3	3	5	0.000513	0.0353	IADTTLRR	K	T	2	0	0	0	2	945.548			407037	235	242	Empty	true
Maldi TPA Nichols	Uncategorized Sample	TPA	merged TPA.txt (3706224)	Penicillin-binding protein OS=Treponema pallidum (strain Nichols) GN=pbp2 PE=4 SV=1	O83741_TREPA	Uniprot Treponema Pallidum strain Nichols 140618.fasta	71519.9	1	3	3	5	0.000513	0.0353	NLVSDPR	K	T	2	0	0	0	2	800.426			448388	102	108	Empty	true
Maldi TPA Nichols	Uncategorized Sample	TPA	merged TPA.txt (3706224)	Penicillin-binding protein OS=Treponema pallidum (strain Nichols) GN=pbp2 PE=4 SV=1	O83741_TREPA	Uniprot Treponema Pallidum strain Nichols 140618.fasta	71519.9	1	3	3	5	0.000513	0.0353	RLLLDIAK	K	R	1	0	0	0	2	941.614			716512	609	616	Empty	true
Maldi TPA Nichols	Uncategorized Sample	TPA	merged TPA.txt (3706224)	Single-stranded DNA-binding protein OS=Treponema pallidum (strain Nichols) GN=ssb1 PE=4 SV=1	R9US17_TREPA,SSB_TREPA	Uniprot Treponema Pallidum strain Nichols 140618.fasta	19042.9	0.997	3	3	3	0.000308	0.188	QGEVISQYLIKGK	R	Q	1	0	0	0	2	1462.83			840707	60	72	Empty	true
Maldi TPA Nichols	Uncategorized Sample	TPA	merged TPA.txt (3706224)	Single-stranded DNA-binding protein OS=Treponema pallidum (strain Nichols) GN=ssb1 PE=4 SV=1	R9US17_TREPA,SSB_TREPA	Uniprot Treponema Pallidum strain Nichols 140618.fasta	19042.9	0.997	3	3	3	0.000308	0.188	QVAVEGELR	K	Q	1	0	0	0	2	1000.54			143445	73	81	Empty	true
Maldi TPA Nichols	Uncategorized Sample	TPA	merged TPA.txt (3706224)	Single-stranded DNA-binding protein OS=Treponema pallidum (strain Nichols) GN=ssb1 PE=4 SV=1	R9US17_TREPA,SSB_TREPA	Uniprot Treponema Pallidum strain Nichols 140618.fasta	19042.9	0.997	3	3	3	0.000308	0.188	SPTGDILGEKR	R	G	1	0	0	0	2	1172.63			224672	143	153	Empty	true
Maldi TPA Nichols	Uncategorized Sample	TPA	merged TPA.txt (3706224)	Putative transcriptional regulator OS=Treponema pallidum (strain Nichols) GN=TP_0458 PE=3 SV=1	O83471_TREPA	Uniprot Treponema Pallidum strain Nichols 140618.fasta	20776.6	0.96	2	2	2	0.000205	0.0885	GVGADTMIR	R	L	1	0	0	0	2	935.462			343217	128	136	Empty	true
Maldi TPA Nichols	Uncategorized Sample	TPA	merged TPA.txt (3706224)	Putative transcriptional regulator OS=Treponema pallidum (strain Nichols) GN=TP_0458 PE=3 SV=1	O83471_TREPA	Uniprot Treponema Pallidum strain Nichols 140618.fasta	20776.6	0.96	2	2	2	0.000205	0.0885	RSEGRLSR	K	A	1	0	0	0	2	960.533			29193	96	103	Empty	true
Maldi TPA Nichols	Uncategorized Sample	TPA	merged TPA.txt (3706224)	ATPase (ClpC) OS=Treponema pallidum (strain Nichols) GN=clpA1 PE=4 SV=1	O83560_TREPA	Uniprot Treponema Pallidum strain Nichols 140618.fasta	91585.4	1	10	10	12	0.00123	0.146	AIDLMDEVGAMKRVQQR	K	A	1	0	0	0	2	1960.01			48210	391	407	Empty	true
Maldi TPA Nichols	Uncategorized Sample	TPA	merged TPA.txt (3706224)	ATPase (ClpC) OS=Treponema pallidum (strain Nichols) GN=clpA1 PE=4 SV=1	O83560_TREPA	Uniprot Treponema Pallidum strain Nichols 140618.fasta	91585.4	1	10	10	12	0.00123	0.146	ARAGALNPVIGR	R	N	1	0	0	0	2	1194.71			210265	174	185	Empty	true
Maldi TPA Nichols	Uncategorized Sample	TPA	merged TPA.txt (3706224)	ATPase (ClpC) OS=Treponema pallidum (strain Nichols) GN=clpA1 PE=4 SV=1	O83560_TREPA	Uniprot Treponema Pallidum strain Nichols 140618.fasta	91585.4	1	10	10	12	0.00123	0.146	ASLLQPEHILLALIQHK	R	V	1	0	0	0	2	1924.14			7524	26	42	Empty	true
Maldi TPA Nichols	Uncategorized Sample	TPA	merged TPA.txt (3706224)	ATPase (ClpC) OS=Treponema pallidum (strain Nichols) GN=clpA1 PE=4 SV=1	O83560_TREPA	Uniprot Treponema Pallidum strain Nichols 140618.fasta	91585.4	1	10	10	12	0.00123	0.146	EGLSLDDLR	R	N	2	0	0	0	2	1017.52			245226	130	138	Empty	true
Maldi TPA Nichols	Uncategorized Sample	TPA	merged TPA.txt (3706224)	ATPase (ClpC) OS=Treponema pallidum (strain Nichols) GN=clpA1 PE=4 SV=1	O83560_TREPA	Uniprot Treponema Pallidum strain Nichols 140618.fasta	91585.4	1	10	10	12	0.00123	0.146	EITRVIQILCRR	K	G	1	0	0	0	2	1556.91			158084	188	199	Empty	true
Maldi TPA Nichols	Uncategorized Sample	TPA	merged TPA.txt (3706224)	ATPase (ClpC) OS=Treponema pallidum (strain Nichols) GN=clpA1 PE=4 SV=1	O83560_TREPA	Uniprot Treponema Pallidum strain Nichols 140618.fasta	91585.4	1	10	10	12	0.00123	0.146	GLGENVPGFQTARAR	R	N	2	0	0	0	2	1572.82			5858520	661	675	Empty	true
Maldi TPA Nichols	Uncategorized Sample	TPA	merged TPA.txt (3706224)	ATPase (ClpC) OS=Treponema pallidum (strain Nichols) GN=clpA1 PE=4 SV=1	O83560_TREPA	Uniprot Treponema Pallidum strain Nichols 140618.fasta	91585.4	1	10	10	12	0.00123	0.146	KIKSHYER	R	H	1	0	0	0	2	1060.59			1173440	353	360	Empty	true
Maldi TPA Nichols	Uncategorized Sample	TPA	merged TPA.txt (3706224)	ATPase (ClpC) OS=Treponema pallidum (strain Nichols) GN=clpA1 PE=4 SV=1	O83560_TREPA	Uniprot Treponema Pallidum strain Nichols 140618.fasta	91585.4	1	10	10	12	0.00123	0.146	LIEDVATVR	K	L	1	0	0	0	2	1015.58			304564	53	61	Empty	true
Maldi TPA Nichols	Uncategorized Sample	TPA	merged TPA.txt (3706224)	ATPase (ClpC) OS=Treponema pallidum (strain Nichols) GN=clpA1 PE=4 SV=1	O83560_TREPA	Uniprot Treponema Pallidum strain Nichols 140618.fasta	91585.4	1	10	10	12	0.00123	0.146	LQDLSANARK	M	V	1	0	0	0	1	1115.62			176998	2	11	Empty	true
Maldi TPA Nichols	Uncategorized Sample	TPA	merged TPA.txt (3706224)	ATPase (ClpC) OS=Treponema pallidum (strain Nichols) GN=clpA1 PE=4 SV=1	O83560_TREPA	Uniprot Treponema Pallidum strain Nichols 140618.fasta	91585.4	1	10	10	12	0.00123	0.146	YIPERFFPDK	R	A	1	0	0	0	2	1311.67			155137	381	390	Empty	true
Maldi TPA Nichols	Uncategorized Sample	TPA	merged TPA.txt (3706224)	Conserved hypothetical integral membrane protein OS=Treponema pallidum (strain Nichols) GN=marC PE=4 SV=1	O83953_TREPA	Uniprot Treponema Pallidum strain Nichols 140618.fasta	30912.9	0.947	2	2	3	0.000308	0.0863	HEDMHEMGICARR	R	G	1	0	0	0	2	1657.7			385120	23	35	Empty	true
Maldi TPA Nichols	Uncategorized Sample	TPA	merged TPA.txt (3706224)	Conserved hypothetical integral membrane protein OS=Treponema pallidum (strain Nichols) GN=marC PE=4 SV=1	O83953_TREPA	Uniprot Treponema Pallidum strain Nichols 140618.fasta	30912.9	0.947	2	2	3	0.000308	0.0863	MLCMLEMDSAR	-	Q	2	0	0	0	2	1372.57			421141	1	11	Empty	true
Maldi TPA Nichols	Uncategorized Sample	TPA	merged TPA.txt (3706224)	Glyceraldehyde-3-phosphate dehydrogenase OS=Treponema pallidum (strain Nichols) GN=gap PE=3 SV=1	G3P_TREPA,R9UU58_TREPA	Uniprot Treponema Pallidum strain Nichols 140618.fasta	38083.4	1	5	5	5	0.000513	0.126	CVCGRGLKPSQLPWK	K	D	1	0	0	0	2	1785.93			1542440	78	92	Empty	true
Maldi TPA Nichols	Uncategorized Sample	TPA	merged TPA.txt (3706224)	Glyceraldehyde-3-phosphate dehydrogenase OS=Treponema pallidum (strain Nichols) GN=gap PE=3 SV=1	G3P_TREPA,R9UU58_TREPA	Uniprot Treponema Pallidum strain Nichols 140618.fasta	38083.4	1	5	5	5	0.000513	0.126	KASESYLR	K	G	1	0	0	0	2	953.505			3148390	275	282	Empty	true
Maldi TPA Nichols	Uncategorized Sample	TPA	merged TPA.txt (3706224)	Glyceraldehyde-3-phosphate dehydrogenase OS=Treponema pallidum (strain Nichols) GN=gap PE=3 SV=1	G3P_TREPA,R9UU58_TREPA	Uniprot Treponema Pallidum strain Nichols 140618.fasta	38083.4	1	5	5	5	0.000513	0.126	MRVAINGFGR	-	I	1	0	0	0	2	1120.6			1379780	1	10	Empty	true
Maldi TPA Nichols	Uncategorized Sample	TPA	merged TPA.txt (3706224)	Glyceraldehyde-3-phosphate dehydrogenase OS=Treponema pallidum (strain Nichols) GN=gap PE=3 SV=1	G3P_TREPA,R9UU58_TREPA	Uniprot Treponema Pallidum strain Nichols 140618.fasta	38083.4	1	5	5	5	0.000513	0.126	RVAINGFGR	M	I	1	0	0	0	1	989.564			199626	2	10	Empty	true
Maldi TPA Nichols	Uncategorized Sample	TPA	merged TPA.txt (3706224)	Glyceraldehyde-3-phosphate dehydrogenase OS=Treponema pallidum (strain Nichols) GN=gap PE=3 SV=1	G3P_TREPA,R9UU58_TREPA	Uniprot Treponema Pallidum strain Nichols 140618.fasta	38083.4	1	5	5	5	0.000513	0.126	TVDGVSLKDWR	K	G	1	0	0	0	2	1275.67			340056	198	208	Empty	true
Maldi TPA Nichols	Uncategorized Sample	TPA	merged TPA.txt (3706224)	50S ribosomal protein L18 OS=Treponema pallidum (strain Nichols) GN=rplR PE=3 SV=1	R9USI0_TREPA,RL18_TREPA	Uniprot Treponema Pallidum strain Nichols 140618.fasta	13657.1	0.947	2	2	3	0.000308	0.2	LLEKHIDTVIFDR	R	N	2	0	0	0	2	1598.89			5767870	85	97	Empty	true
Maldi TPA Nichols	Uncategorized Sample	TPA	merged TPA.txt (3706224)	50S ribosomal protein L18 OS=Treponema pallidum (strain Nichols) GN=rplR PE=3 SV=1	R9USI0_TREPA,RL18_TREPA	Uniprot Treponema Pallidum strain Nichols 140618.fasta	13657.1	0.947	2	2	3	0.000308	0.2	STLASVSTLEK	R	D	1	0	0	0	2	1135.62			313736	52	62	Empty	true
Maldi TPA Nichols	Uncategorized Sample	TPA	merged TPA.txt (3706224)	Uncharacterized protein OS=Treponema pallidum (strain Nichols) GN=TP_0710 PE=4 SV=1	O83708_TREPA	Uniprot Treponema Pallidum strain Nichols 140618.fasta	72023.4	0.98	3	3	3	0.000308	0.0366	ITAPLGKGR	K	K	1	0	0	0	2	912.563			178891	122	130	Empty	true
Maldi TPA Nichols	Uncategorized Sample	TPA	merged TPA.txt (3706224)	Uncharacterized protein OS=Treponema pallidum (strain Nichols) GN=TP_0710 PE=4 SV=1	O83708_TREPA	Uniprot Treponema Pallidum strain Nichols 140618.fasta	72023.4	0.98	3	3	3	0.000308	0.0366	RDMQKR	R	Y	1	0	0	0	2	833.441			224862	10	15	Empty	true
Maldi TPA Nichols	Uncategorized Sample	TPA	merged TPA.txt (3706224)	Uncharacterized protein OS=Treponema pallidum (strain Nichols) GN=TP_0710 PE=4 SV=1	O83708_TREPA	Uniprot Treponema Pallidum strain Nichols 140618.fasta	72023.4	0.98	3	3	3	0.000308	0.0366	VSLASVQEK	K	F	1	0	0	0	2	960.536			386580	132	140	Empty	true
Maldi TPA Nichols	Uncategorized Sample	TPA	merged TPA.txt (3706224)	DNA-directed RNA polymerase subunit beta' OS=Treponema pallidum (strain Nichols) GN=rpoC PE=3 SV=1	R9USL8_TREPA,RPOC_TREPA	Uniprot Treponema Pallidum strain Nichols 140618.fasta	159793	1	9	9	10	0.00103	0.0607	AGTVIVKLAK	K	A	1	0	0	0	2	999.656			4512130	1122	1131	Empty	true
Maldi TPA Nichols	Uncategorized Sample	TPA	merged TPA.txt (3706224)	DNA-directed RNA polymerase subunit beta' OS=Treponema pallidum (strain Nichols) GN=rpoC PE=3 SV=1	R9USL8_TREPA,RPOC_TREPA	Uniprot Treponema Pallidum strain Nichols 140618.fasta	159793	1	9	9	10	0.00103	0.0607	AKMLVEQESPK	K	V	1	0	0	0	2	1275.66			180384	386	396	Empty	true
Maldi TPA Nichols	Uncategorized Sample	TPA	merged TPA.txt (3706224)	DNA-directed RNA polymerase subunit beta' OS=Treponema pallidum (strain Nichols) GN=rpoC PE=3 SV=1	R9USL8_TREPA,RPOC_TREPA	Uniprot Treponema Pallidum strain Nichols 140618.fasta	159793	1	9	9	10	0.00103	0.0607	DLDVQMEEVIR	R	R	1	0	0	0	2	1362.66			252925	1382	1392	Empty	true
Maldi TPA Nichols	Uncategorized Sample	TPA	merged TPA.txt (3706224)	DNA-directed RNA polymerase subunit beta' OS=Treponema pallidum (strain Nichols) GN=rpoC PE=3 SV=1	R9USL8_TREPA,RPOC_TREPA	Uniprot Treponema Pallidum strain Nichols 140618.fasta	159793	1	9	9	10	0.00103	0.0607	EIVSNIKKAK	K	M	2	0	0	0	2	1129.69			511392	378	387	Empty	true
Maldi TPA Nichols	Uncategorized Sample	TPA	merged TPA.txt (3706224)	DNA-directed RNA polymerase subunit beta' OS=Treponema pallidum (strain Nichols) GN=rpoC PE=3 SV=1	R9USL8_TREPA,RPOC_TREPA	Uniprot Treponema Pallidum strain Nichols 140618.fasta	159793	1	9	9	10	0.00103	0.0607	KGLADTALK	R	T	1	0	0	0	2	916.546			1858220	748	756	Empty	true
Maldi TPA Nichols	Uncategorized Sample	TPA	merged TPA.txt (3706224)	DNA-directed RNA polymerase subunit beta' OS=Treponema pallidum (strain Nichols) GN=rpoC PE=3 SV=1	R9USL8_TREPA,RPOC_TREPA	Uniprot Treponema Pallidum strain Nichols 140618.fasta	159793	1	9	9	10	0.00103	0.0607	LIERVFKR	K	Q	1	0	0	0	2	1060.66			1122790	582	589	Empty	true
Maldi TPA Nichols	Uncategorized Sample	TPA	merged TPA.txt (3706224)	DNA-directed RNA polymerase subunit beta' OS=Treponema pallidum (strain Nichols) GN=rpoC PE=3 SV=1	R9USL8_TREPA,RPOC_TREPA	Uniprot Treponema Pallidum strain Nichols 140618.fasta	159793	1	9	9	10	0.00103	0.0607	MMEKGAKSDK	K	R	1	0	0	0	2	1124.54			546585	195	204	Empty	true
Maldi TPA Nichols	Uncategorized Sample	TPA	merged TPA.txt (3706224)	DNA-directed RNA polymerase subunit beta' OS=Treponema pallidum (strain Nichols) GN=rpoC PE=3 SV=1	R9USL8_TREPA,RPOC_TREPA	Uniprot Treponema Pallidum strain Nichols 140618.fasta	159793	1	9	9	10	0.00103	0.0607	NQIRQLAGMR	R	G	1	0	0	0	2	1202.64			26029	702	711	Empty	true
Maldi TPA Nichols	Uncategorized Sample	TPA	merged TPA.txt (3706224)	DNA-directed RNA polymerase subunit beta' OS=Treponema pallidum (strain Nichols) GN=rpoC PE=3 SV=1	R9USL8_TREPA,RPOC_TREPA	Uniprot Treponema Pallidum strain Nichols 140618.fasta	159793	1	9	9	10	0.00103	0.0607	TADAGYLTR	K	R	1	0	0	0	2	967.484			293691	757	765	Empty	true
Maldi TPA Nichols	Uncategorized Sample	TPA	merged TPA.txt (3706224)	Membrane-bound lytic murein transglycosylase D OS=Treponema pallidum (strain Nichols) GN=TP_0623 PE=4 SV=1	O83631_TREPA	Uniprot Treponema Pallidum strain Nichols 140618.fasta	84831.1	1	5	5	10	0.00103	0.0706	AHNRAHSATHLK	K	I	1	0	0	0	2	1342.71			70423	631	642	Empty	true
Maldi TPA Nichols	Uncategorized Sample	TPA	merged TPA.txt (3706224)	Membrane-bound lytic murein transglycosylase D OS=Treponema pallidum (strain Nichols) GN=TP_0623 PE=4 SV=1	O83631_TREPA	Uniprot Treponema Pallidum strain Nichols 140618.fasta	84831.1	1	5	5	10	0.00103	0.0706	ATPAAPFVGK	R	H	1	0	0	0	2	958.536			60203	724	733	Empty	true
Maldi TPA Nichols	Uncategorized Sample	TPA	merged TPA.txt (3706224)	Membrane-bound lytic murein transglycosylase D OS=Treponema pallidum (strain Nichols) GN=TP_0623 PE=4 SV=1	O83631_TREPA	Uniprot Treponema Pallidum strain Nichols 140618.fasta	84831.1	1	5	5	10	0.00103	0.0706	NSIAGSAMR	R	V	1	0	0	0	2	922.441			396408	423	431	Empty	true
Maldi TPA Nichols	Uncategorized Sample	TPA	merged TPA.txt (3706224)	Membrane-bound lytic murein transglycosylase D OS=Treponema pallidum (strain Nichols) GN=TP_0623 PE=4 SV=1	O83631_TREPA	Uniprot Treponema Pallidum strain Nichols 140618.fasta	84831.1	1	5	5	10	0.00103	0.0706	RSGTSSAVPR	R	T	1	0	0	0	2	1017.54			393422	129	138	Empty	true
Maldi TPA Nichols	Uncategorized Sample	TPA	merged TPA.txt (3706224)	Membrane-bound lytic murein transglycosylase D OS=Treponema pallidum (strain Nichols) GN=TP_0623 PE=4 SV=1	O83631_TREPA	Uniprot Treponema Pallidum strain Nichols 140618.fasta	84831.1	1	5	5	10	0.00103	0.0706	RYSRLCGVNPAGSR	R	C	6	0	0	0	2	1592.81			1496970	83	96	Empty	true
Maldi TPA Nichols	Uncategorized Sample	TPA	merged TPA.txt (3706224)	Outer membrane protein OS=Treponema pallidum (strain Nichols) GN=tp92 PE=4 SV=1	O83346_TREPA	Uniprot Treponema Pallidum strain Nichols 140618.fasta	96129.9	0.999	4	4	5	0.000513	0.0481	AFTESVLK	K	K	1	0	0	0	2	894.493			637238	213	220	Empty	true
Maldi TPA Nichols	Uncategorized Sample	TPA	merged TPA.txt (3706224)	Outer membrane protein OS=Treponema pallidum (strain Nichols) GN=tp92 PE=4 SV=1	O83346_TREPA	Uniprot Treponema Pallidum strain Nichols 140618.fasta	96129.9	0.999	4	4	5	0.000513	0.0481	AGSYGNGLPHPYTSR	R	E	1	0	0	0	2	1576.75			749047	531	545	Empty	true
Maldi TPA Nichols	Uncategorized Sample	TPA	merged TPA.txt (3706224)	Outer membrane protein OS=Treponema pallidum (strain Nichols) GN=tp92 PE=4 SV=1	O83346_TREPA	Uniprot Treponema Pallidum strain Nichols 140618.fasta	96129.9	0.999	4	4	5	0.000513	0.0481	KVLSTQEAR	K	F	2	0	0	0	2	1031.58			548942	221	229	Empty	true
Maldi TPA Nichols	Uncategorized Sample	TPA	merged TPA.txt (3706224)	Outer membrane protein OS=Treponema pallidum (strain Nichols) GN=tp92 PE=4 SV=1	O83346_TREPA	Uniprot Treponema Pallidum strain Nichols 140618.fasta	96129.9	0.999	4	4	5	0.000513	0.0481	MKVDQESLR	K	R	1	0	0	0	2	1121.56			534818	157	165	Empty	true
Maldi TPA Nichols	Uncategorized Sample	TPA	merged TPA.txt (3706224)	6-phosphogluconate dehydrogenase, decarboxylating OS=Treponema pallidum (strain Nichols) GN=gnd PE=3 SV=1	6PGD_TREPA,R9UVK7_TREPA	Uniprot Treponema Pallidum strain Nichols 140618.fasta	52768.4	0.984	2	2	2	0.000205	0.0574	HALGMSYEHMHHTFTR	K	W	1	0	0	0	2	1954.88			16187	206	221	Empty	true
Maldi TPA Nichols	Uncategorized Sample	TPA	merged TPA.txt (3706224)	6-phosphogluconate dehydrogenase, decarboxylating OS=Treponema pallidum (strain Nichols) GN=gnd PE=3 SV=1	6PGD_TREPA,R9UVK7_TREPA	Uniprot Treponema Pallidum strain Nichols 140618.fasta	52768.4	0.984	2	2	2	0.000205	0.0574	VSKAETLSAQQR	K	E	1	0	0	0	2	1317.71			426698	309	320	Empty	true
Maldi TPA Nichols	Uncategorized Sample	TPA	merged TPA.txt (3706224)	S14 family endopeptidase ClpB OS=Treponema pallidum (strain Nichols) GN=clpB PE=3 SV=1	CLPB_TREPA,R9UUX4_TREPA	Uniprot Treponema Pallidum strain Nichols 140618.fasta	98985.1	1	10	10	10	0.00103	0.125	AIQTELENALAR	R	E	1	0	0	0	2	1328.72			527007	838	849	Empty	true
Maldi TPA Nichols	Uncategorized Sample	TPA	merged TPA.txt (3706224)	S14 family endopeptidase ClpB OS=Treponema pallidum (strain Nichols) GN=clpB PE=3 SV=1	CLPB_TREPA,R9UUX4_TREPA	Uniprot Treponema Pallidum strain Nichols 140618.fasta	98985.1	1	10	10	10	0.00103	0.125	ELAGFLER	K	R	1	0	0	0	2	934.499			60834	447	454	Empty	true
Maldi TPA Nichols	Uncategorized Sample	TPA	merged TPA.txt (3706224)	S14 family endopeptidase ClpB OS=Treponema pallidum (strain Nichols) GN=clpB PE=3 SV=1	CLPB_TREPA,R9UUX4_TREPA	Uniprot Treponema Pallidum strain Nichols 140618.fasta	98985.1	1	10	10	10	0.00103	0.125	IDMSEYMEKHAISR	R	L	1	0	0	0	2	1725.79			217225	636	649	Empty	true
Maldi TPA Nichols	Uncategorized Sample	TPA	merged TPA.txt (3706224)	S14 family endopeptidase ClpB OS=Treponema pallidum (strain Nichols) GN=clpB PE=3 SV=1	CLPB_TREPA,R9UUX4_TREPA	Uniprot Treponema Pallidum strain Nichols 140618.fasta	98985.1	1	10	10	10	0.00103	0.125	IKDEALVAATVLSDR	R	Y	1	0	0	0	2	1600.89			119654	365	379	Empty	true
Maldi TPA Nichols	Uncategorized Sample	TPA	merged TPA.txt (3706224)	S14 family endopeptidase ClpB OS=Treponema pallidum (strain Nichols) GN=clpB PE=3 SV=1	CLPB_TREPA,R9UUX4_TREPA	Uniprot Treponema Pallidum strain Nichols 140618.fasta	98985.1	1	10	10	10	0.00103	0.125	IVSGDVPESLKGK	R	R	1	0	0	0	2	1328.74			182204	223	235	Empty	true
Maldi TPA Nichols	Uncategorized Sample	TPA	merged TPA.txt (3706224)	S14 family endopeptidase ClpB OS=Treponema pallidum (strain Nichols) GN=clpB PE=3 SV=1	CLPB_TREPA,R9UUX4_TREPA	Uniprot Treponema Pallidum strain Nichols 140618.fasta	98985.1	1	10	10	10	0.00103	0.125	LEKELAGFLERR	K	A	1	0	0	0	2	1460.82			41368	444	455	Empty	true
Maldi TPA Nichols	Uncategorized Sample	TPA	merged TPA.txt (3706224)	S14 family endopeptidase ClpB OS=Treponema pallidum (strain Nichols) GN=clpB PE=3 SV=1	CLPB_TREPA,R9UUX4_TREPA	Uniprot Treponema Pallidum strain Nichols 140618.fasta	98985.1	1	10	10	10	0.00103	0.125	LITDIQLQMVVER	R	L	1	0	0	0	2	1557.87			42956	791	803	Empty	true
Maldi TPA Nichols	Uncategorized Sample	TPA	merged TPA.txt (3706224)	S14 family endopeptidase ClpB OS=Treponema pallidum (strain Nichols) GN=clpB PE=3 SV=1	CLPB_TREPA,R9UUX4_TREPA	Uniprot Treponema Pallidum strain Nichols 140618.fasta	98985.1	1	10	10	10	0.00103	0.125	LRVRDAAK	K	A	1	0	0	0	2	928.569			710106	811	818	Empty	true
Maldi TPA Nichols	Uncategorized Sample	TPA	merged TPA.txt (3706224)	S14 family endopeptidase ClpB OS=Treponema pallidum (strain Nichols) GN=clpB PE=3 SV=1	CLPB_TREPA,R9UUX4_TREPA	Uniprot Treponema Pallidum strain Nichols 140618.fasta	98985.1	1	10	10	10	0.00103	0.125	RKPRVTGPAAQTR	R	C	1	0	0	0	2	1437.84			16458	70	82	Empty	true
Maldi TPA Nichols	Uncategorized Sample	TPA	merged TPA.txt (3706224)	S14 family endopeptidase ClpB OS=Treponema pallidum (strain Nichols) GN=clpB PE=3 SV=1	CLPB_TREPA,R9UUX4_TREPA	Uniprot Treponema Pallidum strain Nichols 140618.fasta	98985.1	1	10	10	10	0.00103	0.125	YIEKDAALER	K	R	1	0	0	0	2	1207.63			1336440	322	331	Empty	true
Maldi TPA Nichols	Uncategorized Sample	TPA	merged TPA.txt (3706224)	Single-stranded-DNA-specific exonuclease OS=Treponema pallidum (strain Nichols) GN=recJ PE=4 SV=1	O83702_TREPA	Uniprot Treponema Pallidum strain Nichols 140618.fasta	78763.1	0.997	4	4	5	0.000513	0.0496	LRLAHER	R	K	1	0	0	0	2	894.527			236960	69	75	Empty	true
Maldi TPA Nichols	Uncategorized Sample	TPA	merged TPA.txt (3706224)	Single-stranded-DNA-specific exonuclease OS=Treponema pallidum (strain Nichols) GN=recJ PE=4 SV=1	O83702_TREPA	Uniprot Treponema Pallidum strain Nichols 140618.fasta	78763.1	0.997	4	4	5	0.000513	0.0496	LSETVVPR	R	M	1	0	0	0	2	900.515			319388	244	251	Empty	true
Maldi TPA Nichols	Uncategorized Sample	TPA	merged TPA.txt (3706224)	Single-stranded-DNA-specific exonuclease OS=Treponema pallidum (strain Nichols) GN=recJ PE=4 SV=1	O83702_TREPA	Uniprot Treponema Pallidum strain Nichols 140618.fasta	78763.1	0.997	4	4	5	0.000513	0.0496	LTLDAQVHK	K	W	2	0	0	0	2	1024.58			679328	648	656	Empty	true
Maldi TPA Nichols	Uncategorized Sample	TPA	merged TPA.txt (3706224)	Single-stranded-DNA-specific exonuclease OS=Treponema pallidum (strain Nichols) GN=recJ PE=4 SV=1	O83702_TREPA	Uniprot Treponema Pallidum strain Nichols 140618.fasta	78763.1	0.997	4	4	5	0.000513	0.0496	VGLRELFAIQR	R	L	1	0	0	0	2	1301.77			964207	392	402	Empty	true
Maldi TPA Nichols	Uncategorized Sample	TPA	merged TPA.txt (3706224)	Ribosome-binding ATPase YchF OS=Treponema pallidum (strain Nichols) GN=ychF PE=3 SV=1	O83161_TREPA	Uniprot Treponema Pallidum strain Nichols 140618.fasta	40489.6	0.998	3	3	3	0.000308	0.0707	AVYSLMGLR	R	T	1	0	0	0	2	1025.54			275956	277	285	Empty	true
Maldi TPA Nichols	Uncategorized Sample	TPA	merged TPA.txt (3706224)	Ribosome-binding ATPase YchF OS=Treponema pallidum (strain Nichols) GN=ychF PE=3 SV=1	O83161_TREPA	Uniprot Treponema Pallidum strain Nichols 140618.fasta	40489.6	0.998	3	3	3	0.000308	0.0707	ESTLVLR	K	A	1	0	0	0	2	817.478			146710	160	166	Empty	true
Maldi TPA Nichols	Uncategorized Sample	TPA	merged TPA.txt (3706224)	Ribosome-binding ATPase YchF OS=Treponema pallidum (strain Nichols) GN=ychF PE=3 SV=1	O83161_TREPA	Uniprot Treponema Pallidum strain Nichols 140618.fasta	40489.6	0.998	3	3	3	0.000308	0.0707	EVGVLAHVVR	R	C	1	0	0	0	2	1078.64			221055	96	105	Empty	true
Maldi TPA Nichols	Uncategorized Sample	TPA	merged TPA.txt (3706224)	50S ribosomal protein L22 OS=Treponema pallidum (strain Nichols) GN=rplV PE=3 SV=1	R9UVW4_TREPA,RL22_TREPA	Uniprot Treponema Pallidum strain Nichols 140618.fasta	14096.7	0.975	4	4	4	0.00041	0.339	LDEERLFVR	R	D	1	0	0	0	2	1176.64			64729	69	77	Empty	true
Maldi TPA Nichols	Uncategorized Sample	TPA	merged TPA.txt (3706224)	50S ribosomal protein L22 OS=Treponema pallidum (strain Nichols) GN=rplV PE=3 SV=1	R9UVW4_TREPA,RL22_TREPA	Uniprot Treponema Pallidum strain Nichols 140618.fasta	14096.7	0.975	4	4	4	0.00041	0.339	LWCRGR	R	G	1	0	0	0	2	847.436			122507	90	95	Empty	true
Maldi TPA Nichols	Uncategorized Sample	TPA	merged TPA.txt (3706224)	50S ribosomal protein L22 OS=Treponema pallidum (strain Nichols) GN=rplV PE=3 SV=1	R9UVW4_TREPA,RL22_TREPA	Uniprot Treponema Pallidum strain Nichols 140618.fasta	14096.7	0.975	4	4	4	0.00041	0.339	MCHITVVVEESVRTK	R	D	1	0	0	0	2	1803.91			16243	105	119	Empty	true
Maldi TPA Nichols	Uncategorized Sample	TPA	merged TPA.txt (3706224)	50S ribosomal protein L22 OS=Treponema pallidum (strain Nichols) GN=rplV PE=3 SV=1	R9UVW4_TREPA,RL22_TREPA	Uniprot Treponema Pallidum strain Nichols 140618.fasta	14096.7	0.975	4	4	4	0.00041	0.339	SAASNAIDRDKR	K	L	1	0	0	0	2	1303.67			161860	57	68	Empty	true
Maldi TPA Nichols	Uncategorized Sample	TPA	merged TPA.txt (3706224)	Uncharacterized protein OS=Treponema pallidum (strain Nichols) GN=TPANIC_0502 PE=4 SV=1	R9UT57_TREPA,Y502_TREPA	Uniprot Treponema Pallidum strain Nichols 140618.fasta	32802.6	0.974	2	2	2	0.000205	0.057	KDHVLIR	R	L	1	0	0	0	2	880.536			1985410	255	261	Empty	true
Maldi TPA Nichols	Uncategorized Sample	TPA	merged TPA.txt (3706224)	Uncharacterized protein OS=Treponema pallidum (strain Nichols) GN=TPANIC_0502 PE=4 SV=1	R9UT57_TREPA,Y502_TREPA	Uniprot Treponema Pallidum strain Nichols 140618.fasta	32802.6	0.974	2	2	2	0.000205	0.057	LGLSAQGYAK	K	L	1	0	0	0	2	1007.55			1448250	276	285	Empty	true
Maldi TPA Nichols	Uncategorized Sample	TPA	merged TPA.txt (3706224)	Tpr protein E OS=Treponema pallidum (strain Nichols) GN=tprE PE=4 SV=1	O83335_TREPA	Uniprot Treponema Pallidum strain Nichols 140618.fasta	81541.9	0.948	2	2	2	0.000205	0.0564	AGISASLIEK	R	T	4	0	0	0	2	988.567			2197040	714	723	Empty	false	O83337_TREPA
Maldi TPA Nichols	Uncategorized Sample	TPA	merged TPA.txt (3706224)	Tpr protein E OS=Treponema pallidum (strain Nichols) GN=tprE PE=4 SV=1	O83335_TREPA	Uniprot Treponema Pallidum strain Nichols 140618.fasta	81541.9	0.948	2	2	2	0.000205	0.0564	TNGTQVVNIDVTVPVNVRQSPVR	R	Q	1	0	0	0	2	2492.36			27941	363	385	Empty	true
Maldi TPA Nichols	Uncategorized Sample	TPA	merged TPA.txt (3706224)	Tpr protein E OS=Treponema pallidum (strain Nichols) GN=tprE PE=4 SV=1	O83335_TREPA	Uniprot Treponema Pallidum strain Nichols 140618.fasta	81541.9	0.948	2	2	2	0.000205	0.0564	VEQAVQENIR	R	R	1	0	0	0	2	1185.62			479356	497	506	Empty	true
Maldi TPA Nichols	Uncategorized Sample	TPA	merged TPA.txt (3706224)	Uncharacterized protein OS=Treponema pallidum (strain Nichols) GN=TPANIC_0629 PE=4 SV=1	R9UWB3_TREPA,Y629_TREPA	Uniprot Treponema Pallidum strain Nichols 140618.fasta	31271.2	0.948	2	2	2	0.000205	0.073	MDLGMTMAGFLR	-	G	1	0	0	0	2	1342.63			42257	1	12	Empty	true
Maldi TPA Nichols	Uncategorized Sample	TPA	merged TPA.txt (3706224)	Uncharacterized protein OS=Treponema pallidum (strain Nichols) GN=TPANIC_0629 PE=4 SV=1	R9UWB3_TREPA,Y629_TREPA	Uniprot Treponema Pallidum strain Nichols 140618.fasta	31271.2	0.948	2	2	2	0.000205	0.073	STPGVPRR	K	V	1	0	0	0	2	869.495			742834	81	88	Empty	true
Maldi TPA Nichols	Uncategorized Sample	TPA	merged TPA.txt (3706224)	Non-canonical purine NTP pyrophosphatase OS=Treponema pallidum (strain Nichols) GN=TPANIC_0438 PE=3 SV=1	NTPA_TREPA,R9UUL2_TREPA	Uniprot Treponema Pallidum strain Nichols 140618.fasta	30009.1	1	6	6	8	0.00082	0.223	ALAALRLAQVLAMMQLPR	R	A	1	0	0	0	2	1982.14			71028	195	212	Empty	true
Maldi TPA Nichols	Uncategorized Sample	TPA	merged TPA.txt (3706224)	Non-canonical purine NTP pyrophosphatase OS=Treponema pallidum (strain Nichols) GN=TPANIC_0438 PE=3 SV=1	NTPA_TREPA,R9UUL2_TREPA	Uniprot Treponema Pallidum strain Nichols 140618.fasta	30009.1	1	6	6	8	0.00082	0.223	LAQVLAMMQLPR	R	A	1	0	0	0	2	1370.76			149830	201	212	Empty	true
Maldi TPA Nichols	Uncategorized Sample	TPA	merged TPA.txt (3706224)	Non-canonical purine NTP pyrophosphatase OS=Treponema pallidum (strain Nichols) GN=TPANIC_0438 PE=3 SV=1	NTPA_TREPA,R9UUL2_TREPA	Uniprot Treponema Pallidum strain Nichols 140618.fasta	30009.1	1	6	6	8	0.00082	0.223	MQLLLERMHGR	R	Q	1	0	0	0	2	1415.72			127573	114	124	Empty	true
Maldi TPA Nichols	Uncategorized Sample	TPA	merged TPA.txt (3706224)	Non-canonical purine NTP pyrophosphatase OS=Treponema pallidum (strain Nichols) GN=TPANIC_0438 PE=3 SV=1	NTPA_TREPA,R9UUL2_TREPA	Uniprot Treponema Pallidum strain Nichols 140618.fasta	30009.1	1	6	6	8	0.00082	0.223	RAVDFLRR	M	A	1	0	0	0	1	1032.61			2318670	2	9	Empty	true
Maldi TPA Nichols	Uncategorized Sample	TPA	merged TPA.txt (3706224)	Non-canonical purine NTP pyrophosphatase OS=Treponema pallidum (strain Nichols) GN=TPANIC_0438 PE=3 SV=1	NTPA_TREPA,R9UUL2_TREPA	Uniprot Treponema Pallidum strain Nichols 140618.fasta	30009.1	1	6	6	8	0.00082	0.223	TFAQLSIEEKNRVSHR	R	A	1	0	0	0	2	1915.01			411902	179	194	Empty	true
Maldi TPA Nichols	Uncategorized Sample	TPA	merged TPA.txt (3706224)	Non-canonical purine NTP pyrophosphatase OS=Treponema pallidum (strain Nichols) GN=TPANIC_0438 PE=3 SV=1	NTPA_TREPA,R9UUL2_TREPA	Uniprot Treponema Pallidum strain Nichols 140618.fasta	30009.1	1	6	6	8	0.00082	0.223	YELKLLR	R	G	3	0	0	0	2	934.572			1166320	216	222	Empty	true
Maldi TPA Nichols	Uncategorized Sample	TPA	merged TPA.txt (3706224)	Cell division protein (FtsY) OS=Treponema pallidum (strain Nichols) GN=ftsY PE=4 SV=1	O83587_TREPA	Uniprot Treponema Pallidum strain Nichols 140618.fasta	31928.3	0.992	3	3	4	0.00041	0.122	DPAAVVFDAGEALR	K	A	1	0	0	0	2	1430.73			226127	157	170	Empty	true
Maldi TPA Nichols	Uncategorized Sample	TPA	merged TPA.txt (3706224)	Cell division protein (FtsY) OS=Treponema pallidum (strain Nichols) GN=ftsY PE=4 SV=1	O83587_TREPA	Uniprot Treponema Pallidum strain Nichols 140618.fasta	31928.3	0.992	3	3	4	0.00041	0.122	IAQTKVSADAYRK	R	I	1	0	0	0	2	1450.8			276457	201	213	Empty	true
Maldi TPA Nichols	Uncategorized Sample	TPA	merged TPA.txt (3706224)	Cell division protein (FtsY) OS=Treponema pallidum (strain Nichols) GN=ftsY PE=4 SV=1	O83587_TREPA	Uniprot Treponema Pallidum strain Nichols 140618.fasta	31928.3	0.992	3	3	4	0.00041	0.122	SVHTEDALR	R	T	2	0	0	0	2	1027.52			289637	59	67	Empty	true
Maldi TPA Nichols	Uncategorized Sample	TPA	merged TPA.txt (3706224)	Putative phosphate acyltransferase OS=Treponema pallidum (strain Nichols) GN=plsC PE=4 SV=1	O83192_TREPA	Uniprot Treponema Pallidum strain Nichols 140618.fasta	34469.5	0.999	2	2	2	0.000205	0.06	ALNRAAMK	R	Y	1	0	0	0	2	874.493			215206	161	168	Empty	true
Maldi TPA Nichols	Uncategorized Sample	TPA	merged TPA.txt (3706224)	Putative phosphate acyltransferase OS=Treponema pallidum (strain Nichols) GN=plsC PE=4 SV=1	O83192_TREPA	Uniprot Treponema Pallidum strain Nichols 140618.fasta	34469.5	0.999	2	2	2	0.000205	0.06	IVSIAGIKLR	K	E	1	0	0	0	2	1069.71			532600	110	119	Empty	true
Maldi TPA Nichols	Uncategorized Sample	TPA	merged TPA.txt (3706224)	UvrABC system protein A OS=Treponema pallidum (strain Nichols) GN=uvrA PE=3 SV=1	R9UWV9_TREPA,UVRA_TREPA	Uniprot Treponema Pallidum strain Nichols 140618.fasta	106012	0.999	3	3	3	0.000308	0.0437	LGQSALTLSGGEAQRVK	R	L	1	0	0	0	2	1714.94			601603	839	855	Empty	true
Maldi TPA Nichols	Uncategorized Sample	TPA	merged TPA.txt (3706224)	UvrABC system protein A OS=Treponema pallidum (strain Nichols) GN=uvrA PE=3 SV=1	R9UWV9_TREPA,UVRA_TREPA	Uniprot Treponema Pallidum strain Nichols 140618.fasta	106012	0.999	3	3	3	0.000308	0.0437	MLFSQVPEAKMRGYKPGR	R	F	1	0	0	0	2	2095.09			95934	729	746	Empty	true
Maldi TPA Nichols	Uncategorized Sample	TPA	merged TPA.txt (3706224)	UvrABC system protein A OS=Treponema pallidum (strain Nichols) GN=uvrA PE=3 SV=1	R9UWV9_TREPA,UVRA_TREPA	Uniprot Treponema Pallidum strain Nichols 140618.fasta	106012	0.999	3	3	3	0.000308	0.0437	VKLALELSK	R	R	1	0	0	0	2	1000.64			670747	854	862	Empty	true
Maldi TPA Nichols	Uncategorized Sample	TPA	merged TPA.txt (3706224)	Uncharacterized protein OS=Treponema pallidum (strain Nichols) GN=TP_0785 PE=4 SV=1	O83764_TREPA	Uniprot Treponema Pallidum strain Nichols 140618.fasta	26085.4	0.991	3	3	3	0.000308	0.123	ENVMARAERIVYHEK	R	N	1	0	0	0	2	1844.94			690467	132	146	Empty	true
Maldi TPA Nichols	Uncategorized Sample	TPA	merged TPA.txt (3706224)	Uncharacterized protein OS=Treponema pallidum (strain Nichols) GN=TP_0785 PE=4 SV=1	O83764_TREPA	Uniprot Treponema Pallidum strain Nichols 140618.fasta	26085.4	0.991	3	3	3	0.000308	0.123	KSIFLELSGAPR	R	V	1	0	0	0	2	1317.75			657581	175	186	Empty	true
Maldi TPA Nichols	Uncategorized Sample	TPA	merged TPA.txt (3706224)	Uncharacterized protein OS=Treponema pallidum (strain Nichols) GN=TP_0785 PE=4 SV=1	O83764_TREPA	Uniprot Treponema Pallidum strain Nichols 140618.fasta	26085.4	0.991	3	3	3	0.000308	0.123	RENVMAR	K	A	1	0	0	0	2	891.447			239673	131	137	Empty	true
Maldi TPA Nichols	Uncategorized Sample	TPA	merged TPA.txt (3706224)	M23B subfamily peptidase OS=Treponema pallidum (strain Nichols) GN=TP_0155 PE=4 SV=1	O83190_TREPA	Uniprot Treponema Pallidum strain Nichols 140618.fasta	40665.4	0.966	2	2	2	0.000205	0.0674	RGTPVYSALGGIVR	R	T	1	0	0	0	2	1445.82			439194	277	290	Empty	true
Maldi TPA Nichols	Uncategorized Sample	TPA	merged TPA.txt (3706224)	M23B subfamily peptidase OS=Treponema pallidum (strain Nichols) GN=TP_0155 PE=4 SV=1	O83190_TREPA	Uniprot Treponema Pallidum strain Nichols 140618.fasta	40665.4	0.966	2	2	2	0.000205	0.0674	SFHNGLDMVSRR	R	G	1	0	0	0	2	1434.69			130757	266	277	Empty	true
Maldi TPA Nichols	Uncategorized Sample	TPA	merged TPA.txt (3706224)	Uncharacterized protein OS=Treponema pallidum (strain Nichols) GN=TPANIC_0839 PE=4 SV=1	R9UU53_TREPA,Y839_TREPA	Uniprot Treponema Pallidum strain Nichols 140618.fasta	37363.7	0.955	2	2	2	0.000205	0.0627	GDVSRFWTSSRMQR	R	H	1	0	0	0	2	1728.82			51052	35	48	Empty	true
Maldi TPA Nichols	Uncategorized Sample	TPA	merged TPA.txt (3706224)	Uncharacterized protein OS=Treponema pallidum (strain Nichols) GN=TPANIC_0839 PE=4 SV=1	R9UU53_TREPA,Y839_TREPA	Uniprot Treponema Pallidum strain Nichols 140618.fasta	37363.7	0.955	2	2	2	0.000205	0.0627	LEGIEVR	R	F	1	0	0	0	2	815.462			493777	201	207	Empty	true
Maldi TPA Nichols	Uncategorized Sample	TPA	merged TPA.txt (3706224)	30S ribosomal protein S20 OS=Treponema pallidum (strain Nichols) GN=rpsT PE=3 SV=1	R9USJ3_TREPA	Uniprot Treponema Pallidum strain Nichols 140618.fasta	10751.5	1	6	6	6	0.000615	0.368	ESSLPLLR	R	S	1	0	0	0	2	914.531			278813	45	52	Empty	true
Maldi TPA Nichols	Uncategorized Sample	TPA	merged TPA.txt (3706224)	30S ribosomal protein S20 OS=Treponema pallidum (strain Nichols) GN=rpsT PE=3 SV=1	R9USJ3_TREPA	Uniprot Treponema Pallidum strain Nichols 140618.fasta	10751.5	1	6	6	6	0.000615	0.368	GVFARKAVAR	K	Q	1	0	0	0	2	1074.65			81767	65	74	Empty	true
Maldi TPA Nichols	Uncategorized Sample	TPA	merged TPA.txt (3706224)	30S ribosomal protein S20 OS=Treponema pallidum (strain Nichols) GN=rpsT PE=3 SV=1	R9USJ3_TREPA	Uniprot Treponema Pallidum strain Nichols 140618.fasta	10751.5	1	6	6	6	0.000615	0.368	KGVFARK	R	A	1	0	0	0	2	805.504			383813	64	70	Empty	true
Maldi TPA Nichols	Uncategorized Sample	TPA	merged TPA.txt (3706224)	30S ribosomal protein S20 OS=Treponema pallidum (strain Nichols) GN=rpsT PE=3 SV=1	R9USJ3_TREPA	Uniprot Treponema Pallidum strain Nichols 140618.fasta	10751.5	1	6	6	6	0.000615	0.368	RLDTAAR	K	K	1	0	0	0	2	802.453			97619	57	63	Empty	true
Maldi TPA Nichols	Uncategorized Sample	TPA	merged TPA.txt (3706224)	30S ribosomal protein S20 OS=Treponema pallidum (strain Nichols) GN=rpsT PE=3 SV=1	R9USJ3_TREPA	Uniprot Treponema Pallidum strain Nichols 140618.fasta	10751.5	1	6	6	6	0.000615	0.368	RLDTAARK	K	G	1	0	0	0	2	930.548			95285	57	64	Empty	true
Maldi TPA Nichols	Uncategorized Sample	TPA	merged TPA.txt (3706224)	30S ribosomal protein S20 OS=Treponema pallidum (strain Nichols) GN=rpsT PE=3 SV=1	R9USJ3_TREPA	Uniprot Treponema Pallidum strain Nichols 140618.fasta	10751.5	1	6	6	6	0.000615	0.368	SAARTCARR	R	Y	1	0	0	0	2	1048.54			744873	26	34	Empty	true
Maldi TPA Nichols	Uncategorized Sample	TPA	merged TPA.txt (3706224)	RNA polymerase sigma factor OS=Treponema pallidum (strain Nichols) GN=sigA PE=3 SV=1	O83976_TREPA	Uniprot Treponema Pallidum strain Nichols 140618.fasta	35114.6	0.996	5	5	10	0.00103	0.138	LLPARDAQVIR	R	Y	1	0	0	0	2	1251.75			48794	249	259	Empty	true
Maldi TPA Nichols	Uncategorized Sample	TPA	merged TPA.txt (3706224)	RNA polymerase sigma factor OS=Treponema pallidum (strain Nichols) GN=sigA PE=3 SV=1	O83976_TREPA	Uniprot Treponema Pallidum strain Nichols 140618.fasta	35114.6	0.996	5	5	10	0.00103	0.138	LPVSRIR	R	A	1	0	0	0	2	840.541			335949	137	143	Empty	true
Maldi TPA Nichols	Uncategorized Sample	TPA	merged TPA.txt (3706224)	RNA polymerase sigma factor OS=Treponema pallidum (strain Nichols) GN=sigA PE=3 SV=1	O83976_TREPA	Uniprot Treponema Pallidum strain Nichols 140618.fasta	35114.6	0.996	5	5	10	0.00103	0.138	QIEKKALLR	R	I	1	0	0	0	2	1098.7			654449	288	296	Empty	true
Maldi TPA Nichols	Uncategorized Sample	TPA	merged TPA.txt (3706224)	RNA polymerase sigma factor OS=Treponema pallidum (strain Nichols) GN=sigA PE=3 SV=1	O83976_TREPA	Uniprot Treponema Pallidum strain Nichols 140618.fasta	35114.6	0.996	5	5	10	0.00103	0.138	RATMCR	R	A	3	0	0	0	2	810.371			2853890	175	180	Empty	true
Maldi TPA Nichols	Uncategorized Sample	TPA	merged TPA.txt (3706224)	RNA polymerase sigma factor OS=Treponema pallidum (strain Nichols) GN=sigA PE=3 SV=1	O83976_TREPA	Uniprot Treponema Pallidum strain Nichols 140618.fasta	35114.6	0.996	5	5	10	0.00103	0.138	YRFGLGGYER	R	R	4	0	0	0	2	1217.61			4851110	260	269	Empty	true
Maldi TPA Nichols	Uncategorized Sample	TPA	merged TPA.txt (3706224)	Sugar ABC superfamily ATP binding cassette transporter, membrane protein OS=Treponema pallidum (strain Nichols) GN=tmpC PE=4 SV=1	R9UST5_TREPA,TMPC_TREPA	Uniprot Treponema Pallidum strain Nichols 140618.fasta	37768.1	0.995	4	4	6	0.000615	0.122	EIVVPVR	K	S	1	0	0	0	2	811.504			370691	341	347	Empty	true
Maldi TPA Nichols	Uncategorized Sample	TPA	merged TPA.txt (3706224)	Sugar ABC superfamily ATP binding cassette transporter, membrane protein OS=Treponema pallidum (strain Nichols) GN=tmpC PE=4 SV=1	R9UST5_TREPA,TMPC_TREPA	Uniprot Treponema Pallidum strain Nichols 140618.fasta	37768.1	0.995	4	4	6	0.000615	0.122	FLVIDAVVQDR	K	D	2	0	0	0	2	1274.71			46377	124	134	Empty	true
Maldi TPA Nichols	Uncategorized Sample	TPA	merged TPA.txt (3706224)	Sugar ABC superfamily ATP binding cassette transporter, membrane protein OS=Treponema pallidum (strain Nichols) GN=tmpC PE=4 SV=1	R9UST5_TREPA,TMPC_TREPA	Uniprot Treponema Pallidum strain Nichols 140618.fasta	37768.1	0.995	4	4	6	0.000615	0.122	RADVAAERISK	K	M	2	0	0	0	2	1215.68			1795310	281	291	Empty	true
Maldi TPA Nichols	Uncategorized Sample	TPA	merged TPA.txt (3706224)	Sugar ABC superfamily ATP binding cassette transporter, membrane protein OS=Treponema pallidum (strain Nichols) GN=tmpC PE=4 SV=1	R9UST5_TREPA,TMPC_TREPA	Uniprot Treponema Pallidum strain Nichols 140618.fasta	37768.1	0.995	4	4	6	0.000615	0.122	RLNGQDVWVIGVDR	R	D	1	0	0	0	2	1626.87			158310	246	259	Empty	true
Maldi TPA Nichols	Uncategorized Sample	TPA	merged TPA.txt (3706224)	Bifunctional cytidylate kinase/ribosomal protein S1 OS=Treponema pallidum (strain Nichols) GN=TP_0279 PE=3 SV=1	O83303_TREPA	Uniprot Treponema Pallidum strain Nichols 140618.fasta	95562	1	8	8	10	0.00103	0.0869	ARTVGGLR	R	C	1	0	0	0	2	829.5			424596	250	257	Empty	true
Maldi TPA Nichols	Uncategorized Sample	TPA	merged TPA.txt (3706224)	Bifunctional cytidylate kinase/ribosomal protein S1 OS=Treponema pallidum (strain Nichols) GN=TP_0279 PE=3 SV=1	O83303_TREPA	Uniprot Treponema Pallidum strain Nichols 140618.fasta	95562	1	8	8	10	0.00103	0.0869	DGDPGEALR	R	K	2	0	0	0	2	929.433			540096	790	798	Empty	true
Maldi TPA Nichols	Uncategorized Sample	TPA	merged TPA.txt (3706224)	Bifunctional cytidylate kinase/ribosomal protein S1 OS=Treponema pallidum (strain Nichols) GN=TP_0279 PE=3 SV=1	O83303_TREPA	Uniprot Treponema Pallidum strain Nichols 140618.fasta	95562	1	8	8	10	0.00103	0.0869	EAHRRALWGGER	R	S	1	0	0	0	2	1437.75			346765	282	293	Empty	true
Maldi TPA Nichols	Uncategorized Sample	TPA	merged TPA.txt (3706224)	Bifunctional cytidylate kinase/ribosomal protein S1 OS=Treponema pallidum (strain Nichols) GN=TP_0279 PE=3 SV=1	O83303_TREPA	Uniprot Treponema Pallidum strain Nichols 140618.fasta	95562	1	8	8	10	0.00103	0.0869	KGQTIELKVIR	K	L	1	0	0	0	2	1284.8			142330	539	549	Empty	true
Maldi TPA Nichols	Uncategorized Sample	TPA	merged TPA.txt (3706224)	Bifunctional cytidylate kinase/ribosomal protein S1 OS=Treponema pallidum (strain Nichols) GN=TP_0279 PE=3 SV=1	O83303_TREPA	Uniprot Treponema Pallidum strain Nichols 140618.fasta	95562	1	8	8	10	0.00103	0.0869	KVAFSVR	R	D	2	0	0	0	2	806.488			2013700	819	825	Empty	true
Maldi TPA Nichols	Uncategorized Sample	TPA	merged TPA.txt (3706224)	Bifunctional cytidylate kinase/ribosomal protein S1 OS=Treponema pallidum (strain Nichols) GN=TP_0279 PE=3 SV=1	O83303_TREPA	Uniprot Treponema Pallidum strain Nichols 140618.fasta	95562	1	8	8	10	0.00103	0.0869	KVQRDELSR	R	Y	1	0	0	0	2	1130.63			472454	830	838	Empty	true
Maldi TPA Nichols	Uncategorized Sample	TPA	merged TPA.txt (3706224)	Bifunctional cytidylate kinase/ribosomal protein S1 OS=Treponema pallidum (strain Nichols) GN=TP_0279 PE=3 SV=1	O83303_TREPA	Uniprot Treponema Pallidum strain Nichols 140618.fasta	95562	1	8	8	10	0.00103	0.0869	QVTANPWEEIEAR	K	Y	1	0	0	0	2	1542.75			630564	650	662	Empty	true
Maldi TPA Nichols	Uncategorized Sample	TPA	merged TPA.txt (3706224)	Bifunctional cytidylate kinase/ribosomal protein S1 OS=Treponema pallidum (strain Nichols) GN=TP_0279 PE=3 SV=1	O83303_TREPA	Uniprot Treponema Pallidum strain Nichols 140618.fasta	95562	1	8	8	10	0.00103	0.0869	VIRLDQAEK	K	R	1	0	0	0	2	1071.62			79873	547	555	Empty	true
Maldi TPA Nichols	Uncategorized Sample	TPA	merged TPA.txt (3706224)	Uncharacterized protein TP_0922 OS=Treponema pallidum (strain Nichols) GN=TP_0922 PE=4 SV=1	Y922_TREPA	Uniprot Treponema Pallidum strain Nichols 140618.fasta	32895.7	1	13	14	15	0.00154	0.29	AAGVAAHRSFSLCNEAVYR	R	R	1	0	0	0	2	2079.02			179095	19	37	Empty	true
Maldi TPA Nichols	Uncategorized Sample	TPA	merged TPA.txt (3706224)	Uncharacterized protein TP_0922 OS=Treponema pallidum (strain Nichols) GN=TP_0922 PE=4 SV=1	Y922_TREPA	Uniprot Treponema Pallidum strain Nichols 140618.fasta	32895.7	1	13	14	15	0.00154	0.29	ALAGNDPSAAVR	R	V	1	0	0	0	2	1141.6			49785	99	110	Empty	true
Maldi TPA Nichols	Uncategorized Sample	TPA	merged TPA.txt (3706224)	Uncharacterized protein TP_0922 OS=Treponema pallidum (strain Nichols) GN=TP_0922 PE=4 SV=1	Y922_TREPA	Uniprot Treponema Pallidum strain Nichols 140618.fasta	32895.7	1	13	14	15	0.00154	0.29	ALDGNDPSAAVR	R	V	2	0	0	0	2	1185.59			7095290	99	110	Empty	true
Maldi TPA Nichols	Uncategorized Sample	TPA	merged TPA.txt (3706224)	Uncharacterized protein TP_0922 OS=Treponema pallidum (strain Nichols) GN=TP_0922 PE=4 SV=1	Y922_TREPA	Uniprot Treponema Pallidum strain Nichols 140618.fasta	32895.7	1	13	14	15	0.00154	0.29	ALTGNDPSAAVR	R	V	1	0	0	0	2	1171.61			533038	99	110	Empty	true
Maldi TPA Nichols	Uncategorized Sample	TPA	merged TPA.txt (3706224)	Uncharacterized protein TP_0922 OS=Treponema pallidum (strain Nichols) GN=TP_0922 PE=4 SV=1	Y922_TREPA	Uniprot Treponema Pallidum strain Nichols 140618.fasta	32895.7	1	13	14	15	0.00154	0.29	AVFRALHGNDPSAAVR	R	V	1	0	0	0	2	1680.89			3104790	95	110	Empty	true
Maldi TPA Nichols	Uncategorized Sample	TPA	merged TPA.txt (3706224)	Uncharacterized protein TP_0922 OS=Treponema pallidum (strain Nichols) GN=TP_0922 PE=4 SV=1	Y922_TREPA	Uniprot Treponema Pallidum strain Nichols 140618.fasta	32895.7	1	13	14	15	0.00154	0.29	AVFRALMGNDPSAAVRVPADVR	R	V	2	0	0	0	2	2328.22			17875	95	116	Empty	true
Maldi TPA Nichols	Uncategorized Sample	TPA	merged TPA.txt (3706224)	Uncharacterized protein TP_0922 OS=Treponema pallidum (strain Nichols) GN=TP_0922 PE=4 SV=1	Y922_TREPA	Uniprot Treponema Pallidum strain Nichols 140618.fasta	32895.7	1	13	14	15	0.00154	0.29	CSQLCACAQQR	R	V	1	0	0	0	2	1381.58			323244	201	211	Empty	true
Maldi TPA Nichols	Uncategorized Sample	TPA	merged TPA.txt (3706224)	Uncharacterized protein TP_0922 OS=Treponema pallidum (strain Nichols) GN=TP_0922 PE=4 SV=1	Y922_TREPA	Uniprot Treponema Pallidum strain Nichols 140618.fasta	32895.7	1	13	14	15	0.00154	0.29	HVLRIAVLR	K	E	1	0	0	0	2	1076.71			37711	241	249	Empty	true
Maldi TPA Nichols	Uncategorized Sample	TPA	merged TPA.txt (3706224)	Uncharacterized protein TP_0922 OS=Treponema pallidum (strain Nichols) GN=TP_0922 PE=4 SV=1	Y922_TREPA	Uniprot Treponema Pallidum strain Nichols 140618.fasta	32895.7	1	13	14	15	0.00154	0.29	MPPSPCAVLR	-	V	1	0	0	0	2	1127.57			954634	1	10	Empty	true
Maldi TPA Nichols	Uncategorized Sample	TPA	merged TPA.txt (3706224)	Uncharacterized protein TP_0922 OS=Treponema pallidum (strain Nichols) GN=TP_0922 PE=4 SV=1	Y922_TREPA	Uniprot Treponema Pallidum strain Nichols 140618.fasta	32895.7	1	13	14	15	0.00154	0.29	PPSPCAVLR	M	V	1	0	0	0	1	996.53			283848	2	10	Empty	true
Maldi TPA Nichols	Uncategorized Sample	TPA	merged TPA.txt (3706224)	Uncharacterized protein TP_0922 OS=Treponema pallidum (strain Nichols) GN=TP_0922 PE=4 SV=1	Y922_TREPA	Uniprot Treponema Pallidum strain Nichols 140618.fasta	32895.7	1	13	14	15	0.00154	0.29	RSPPAFR	R	R	1	0	0	0	2	830.463			1028070	282	288	Empty	true
Maldi TPA Nichols	Uncategorized Sample	TPA	merged TPA.txt (3706224)	Uncharacterized protein TP_0922 OS=Treponema pallidum (strain Nichols) GN=TP_0922 PE=4 SV=1	Y922_TREPA	Uniprot Treponema Pallidum strain Nichols 140618.fasta	32895.7	1	13	14	15	0.00154	0.29	VFPLVLR	K	R	1	0	0	0	2	843.545			775258	42	48	Empty	true
Maldi TPA Nichols	Uncategorized Sample	TPA	merged TPA.txt (3706224)	Uncharacterized protein TP_0922 OS=Treponema pallidum (strain Nichols) GN=TP_0922 PE=4 SV=1	Y922_TREPA	Uniprot Treponema Pallidum strain Nichols 140618.fasta	32895.7	1	13	14	15	0.00154	0.29	VFPLVLRR	K	A	1	0	0	0	2	999.646			138625	42	49	Empty	true
Maldi TPA Nichols	Uncategorized Sample	TPA	merged TPA.txt (3706224)	Periplasmic serine protease, putative OS=Treponema pallidum (strain Nichols) GN=TP_0546 PE=4 SV=1	O83557_TREPA	Uniprot Treponema Pallidum strain Nichols 140618.fasta	73321.3	1	8	8	8	0.00082	0.129	AGTSAARSPAAMIK	R	G	1	0	0	0	2	1331.71			427380	249	262	Empty	true
Maldi TPA Nichols	Uncategorized Sample	TPA	merged TPA.txt (3706224)	Periplasmic serine protease, putative OS=Treponema pallidum (strain Nichols) GN=TP_0546 PE=4 SV=1	O83557_TREPA	Uniprot Treponema Pallidum strain Nichols 140618.fasta	73321.3	1	8	8	8	0.00082	0.129	AYIKLPSDNTVK	R	V	1	0	0	0	2	1348.75			269564	319	330	Empty	true
Maldi TPA Nichols	Uncategorized Sample	TPA	merged TPA.txt (3706224)	Periplasmic serine protease, putative OS=Treponema pallidum (strain Nichols) GN=TP_0546 PE=4 SV=1	O83557_TREPA	Uniprot Treponema Pallidum strain Nichols 140618.fasta	73321.3	1	8	8	8	0.00082	0.129	DWTERSLHR	K	A	1	0	0	0	2	1199.59			179850	219	227	Empty	true
Maldi TPA Nichols	Uncategorized Sample	TPA	merged TPA.txt (3706224)	Periplasmic serine protease, putative OS=Treponema pallidum (strain Nichols) GN=TP_0546 PE=4 SV=1	O83557_TREPA	Uniprot Treponema Pallidum strain Nichols 140618.fasta	73321.3	1	8	8	8	0.00082	0.129	KAGYIDTFMR	R	L	1	0	0	0	2	1217.6			2478620	646	655	Empty	true
Maldi TPA Nichols	Uncategorized Sample	TPA	merged TPA.txt (3706224)	Periplasmic serine protease, putative OS=Treponema pallidum (strain Nichols) GN=TP_0546 PE=4 SV=1	O83557_TREPA	Uniprot Treponema Pallidum strain Nichols 140618.fasta	73321.3	1	8	8	8	0.00082	0.129	LAGYRLRDK	R	S	1	0	0	0	2	1091.63			977329	536	544	Empty	true
Maldi TPA Nichols	Uncategorized Sample	TPA	merged TPA.txt (3706224)	Periplasmic serine protease, putative OS=Treponema pallidum (strain Nichols) GN=TP_0546 PE=4 SV=1	O83557_TREPA	Uniprot Treponema Pallidum strain Nichols 140618.fasta	73321.3	1	8	8	8	0.00082	0.129	LRAVKTASLCLR	R	S	1	0	0	0	2	1387.82			87069	93	104	Empty	true
Maldi TPA Nichols	Uncategorized Sample	TPA	merged TPA.txt (3706224)	Periplasmic serine protease, putative OS=Treponema pallidum (strain Nichols) GN=TP_0546 PE=4 SV=1	O83557_TREPA	Uniprot Treponema Pallidum strain Nichols 140618.fasta	73321.3	1	8	8	8	0.00082	0.129	VEHGRGFADR	R	V	1	0	0	0	2	1143.57			266549	275	284	Empty	true
Maldi TPA Nichols	Uncategorized Sample	TPA	merged TPA.txt (3706224)	Periplasmic serine protease, putative OS=Treponema pallidum (strain Nichols) GN=TP_0546 PE=4 SV=1	O83557_TREPA	Uniprot Treponema Pallidum strain Nichols 140618.fasta	73321.3	1	8	8	8	0.00082	0.129	VIGSGFFIDK	R	R	1	0	0	0	2	1082.59			416310	285	294	Empty	true
Maldi TPA Nichols	Uncategorized Sample	TPA	merged TPA.txt (3706224)	Treponemal membrane protein A OS=Treponema pallidum (strain Nichols) GN=tmpA PE=4 SV=1	R9UVD1_TREPA,TMPA_TREPA	Uniprot Treponema Pallidum strain Nichols 140618.fasta	37285.5	0.989	3	3	4	0.00041	0.087	ALLVESAHADR	R	R	2	0	0	0	2	1181.63			2039360	39	49	Empty	true
Maldi TPA Nichols	Uncategorized Sample	TPA	merged TPA.txt (3706224)	Treponemal membrane protein A OS=Treponema pallidum (strain Nichols) GN=tmpA PE=4 SV=1	R9UVD1_TREPA,TMPA_TREPA	Uniprot Treponema Pallidum strain Nichols 140618.fasta	37285.5	0.989	3	3	4	0.00041	0.087	LLPDMKAR	R	A	1	0	0	0	2	959.534			37722	176	183	Empty	true
Maldi TPA Nichols	Uncategorized Sample	TPA	merged TPA.txt (3706224)	Treponemal membrane protein A OS=Treponema pallidum (strain Nichols) GN=tmpA PE=4 SV=1	R9UVD1_TREPA,TMPA_TREPA	Uniprot Treponema Pallidum strain Nichols 140618.fasta	37285.5	0.989	3	3	4	0.00041	0.087	VQSRGVEDGGR	R	S	1	0	0	0	2	1159.58			166185	322	332	Empty	true
Maldi TPA Nichols	Uncategorized Sample	TPA	merged TPA.txt (3706224)	30S ribosomal protein S4 OS=Treponema pallidum (strain Nichols) GN=rpsD PE=3 SV=1	R9UVI6_TREPA,RS4_TREPA	Uniprot Treponema Pallidum strain Nichols 140618.fasta	23409.6	1	4	4	5	0.000513	0.181	FAYGMSER	R	Q	1	0	0	0	2	960.424			198311	62	69	Empty	true
Maldi TPA Nichols	Uncategorized Sample	TPA	merged TPA.txt (3706224)	30S ribosomal protein S4 OS=Treponema pallidum (strain Nichols) GN=rpsD PE=3 SV=1	R9UVI6_TREPA,RS4_TREPA	Uniprot Treponema Pallidum strain Nichols 140618.fasta	23409.6	1	4	4	5	0.000513	0.181	GIHSIIRHNLTLSQGQR	K	G	1	0	0	0	2	1930.07			4817	149	165	Empty	true
Maldi TPA Nichols	Uncategorized Sample	TPA	merged TPA.txt (3706224)	30S ribosomal protein S4 OS=Treponema pallidum (strain Nichols) GN=rpsD PE=3 SV=1	R9UVI6_TREPA,RS4_TREPA	Uniprot Treponema Pallidum strain Nichols 140618.fasta	23409.6	1	4	4	5	0.000513	0.181	QKFRFAYGMSER	K	Q	2	0	0	0	2	1519.75			1066370	58	69	Empty	true
Maldi TPA Nichols	Uncategorized Sample	TPA	merged TPA.txt (3706224)	30S ribosomal protein S4 OS=Treponema pallidum (strain Nichols) GN=rpsD PE=3 SV=1	R9UVI6_TREPA,RS4_TREPA	Uniprot Treponema Pallidum strain Nichols 140618.fasta	23409.6	1	4	4	5	0.000513	0.181	RLDNTVFR	R	M	1	0	0	0	2	1020.56			683344	96	103	Empty	true
Maldi TPA Nichols	Uncategorized Sample	TPA	merged TPA.txt (3706224)	UDP-N-acetylenolpyruvoylglucosamine reductase OS=Treponema pallidum (strain Nichols) GN=murB PE=3 SV=1	MURB_TREPA,R9US63_TREPA	Uniprot Treponema Pallidum strain Nichols 140618.fasta	38595.8	0.957	2	2	2	0.000205	0.0565	IGGAAQFWAEPR	R	S	1	0	0	0	2	1302.66			582419	26	37	Empty	true
Maldi TPA Nichols	Uncategorized Sample	TPA	merged TPA.txt (3706224)	UDP-N-acetylenolpyruvoylglucosamine reductase OS=Treponema pallidum (strain Nichols) GN=murB PE=3 SV=1	MURB_TREPA,R9US63_TREPA	Uniprot Treponema Pallidum strain Nichols 140618.fasta	38595.8	0.957	2	2	2	0.000205	0.0565	TLVLHPVR	R	S	1	0	0	0	2	934.583			109981	154	161	Empty	true
Maldi TPA Nichols	Uncategorized Sample	TPA	merged TPA.txt (3706224)	Uncharacterized protein OS=Treponema pallidum (strain Nichols) GN=TPANIC_0920 PE=4 SV=1	R9UU96_TREPA,Y920_TREPA	Uniprot Treponema Pallidum strain Nichols 140618.fasta	90164	0.979	3	3	3	0.000308	0.0556	AGTCAAGLLFR	R	Y	1	0	0	0	2	1136.59			84145	149	159	Empty	true
Maldi TPA Nichols	Uncategorized Sample	TPA	merged TPA.txt (3706224)	Uncharacterized protein OS=Treponema pallidum (strain Nichols) GN=TPANIC_0920 PE=4 SV=1	R9UU96_TREPA,Y920_TREPA	Uniprot Treponema Pallidum strain Nichols 140618.fasta	90164	0.979	3	3	3	0.000308	0.0556	VVAERDAFLSNLCGHLALAQNR	R	H	1	0	0	0	2	2454.27			7628	377	398	Empty	true
Maldi TPA Nichols	Uncategorized Sample	TPA	merged TPA.txt (3706224)	Uncharacterized protein OS=Treponema pallidum (strain Nichols) GN=TPANIC_0920 PE=4 SV=1	R9UU96_TREPA,Y920_TREPA	Uniprot Treponema Pallidum strain Nichols 140618.fasta	90164	0.979	3	3	3	0.000308	0.0556	VVLALRRLDPER	R	T	1	0	0	0	2	1436.87			121361	459	470	Empty	true
Maldi TPA Nichols	Uncategorized Sample	TPA	merged TPA.txt (3706224)	IIISP family Type III (Virulence-related) secretory pathway protein OS=Treponema pallidum (strain Nichols) GN=flhB PE=4 SV=1	FLHB_TREPA,R9UWI4_TREPA	Uniprot Treponema Pallidum strain Nichols 140618.fasta	43041.1	0.999	4	4	4	0.00041	0.0984	KISPDVIR	K	F	1	0	0	0	2	927.562			81646	143	150	Empty	true
Maldi TPA Nichols	Uncategorized Sample	TPA	merged TPA.txt (3706224)	IIISP family Type III (Virulence-related) secretory pathway protein OS=Treponema pallidum (strain Nichols) GN=flhB PE=4 SV=1	FLHB_TREPA,R9UWI4_TREPA	Uniprot Treponema Pallidum strain Nichols 140618.fasta	43041.1	0.999	4	4	4	0.00041	0.0984	KQMQSLVR	R	E	1	0	0	0	2	1005.55			934682	265	272	Empty	true
Maldi TPA Nichols	Uncategorized Sample	TPA	merged TPA.txt (3706224)	IIISP family Type III (Virulence-related) secretory pathway protein OS=Treponema pallidum (strain Nichols) GN=flhB PE=4 SV=1	FLHB_TREPA,R9UWI4_TREPA	Uniprot Treponema Pallidum strain Nichols 140618.fasta	43041.1	0.999	4	4	4	0.00041	0.0984	KQMQSLVRESAR	R	N	1	0	0	0	2	1448.76			30080	265	276	Empty	true
Maldi TPA Nichols	Uncategorized Sample	TPA	merged TPA.txt (3706224)	IIISP family Type III (Virulence-related) secretory pathway protein OS=Treponema pallidum (strain Nichols) GN=flhB PE=4 SV=1	FLHB_TREPA,R9UWI4_TREPA	Uniprot Treponema Pallidum strain Nichols 140618.fasta	43041.1	0.999	4	4	4	0.00041	0.0984	LAKEAGILIEENKPLAR	R	A	1	0	0	0	2	1865.09			127570	322	338	Empty	true
Maldi TPA Nichols	Uncategorized Sample	TPA	merged TPA.txt (3706224)	Lon protease OS=Treponema pallidum (strain Nichols) GN=lon2 PE=3 SV=1	LON_TREPA,R9UT76_TREPA	Uniprot Treponema Pallidum strain Nichols 140618.fasta	97731.8	0.995	4	4	4	0.00041	0.0477	APVFMIDEVDKIGSGAR	K	G	1	0	0	0	2	1804.93			4780	501	517	Empty	true
Maldi TPA Nichols	Uncategorized Sample	TPA	merged TPA.txt (3706224)	Lon protease OS=Treponema pallidum (strain Nichols) GN=lon2 PE=3 SV=1	LON_TREPA,R9UT76_TREPA	Uniprot Treponema Pallidum strain Nichols 140618.fasta	97731.8	0.995	4	4	4	0.00041	0.0477	GGIKEIIMPKANVR	R	D	1	0	0	0	2	1541.88			24900	817	830	Empty	true
Maldi TPA Nichols	Uncategorized Sample	TPA	merged TPA.txt (3706224)	Lon protease OS=Treponema pallidum (strain Nichols) GN=lon2 PE=3 SV=1	LON_TREPA,R9UT76_TREPA	Uniprot Treponema Pallidum strain Nichols 140618.fasta	97731.8	0.995	4	4	4	0.00041	0.0477	LTGQMGAVMK	K	E	1	0	0	0	2	1067.52			410055	713	722	Empty	true
Maldi TPA Nichols	Uncategorized Sample	TPA	merged TPA.txt (3706224)	Lon protease OS=Treponema pallidum (strain Nichols) GN=lon2 PE=3 SV=1	LON_TREPA,R9UT76_TREPA	Uniprot Treponema Pallidum strain Nichols 140618.fasta	97731.8	0.995	4	4	4	0.00041	0.0477	RGGIKEIIMPK	R	A	1	0	0	0	2	1241.74			3510050	816	826	Empty	true
Maldi TPA Nichols	Uncategorized Sample	TPA	merged TPA.txt (3706224)	Amino acid ABC transporter, ATP-binding protein (Abc) OS=Treponema pallidum (strain Nichols) GN=metN PE=3 SV=1	O83157_TREPA	Uniprot Treponema Pallidum strain Nichols 140618.fasta	29737.5	0.991	3	3	3	0.000308	0.0892	GAALRAQRR	R	R	1	0	0	0	2	998.597			103595	70	78	Empty	true
Maldi TPA Nichols	Uncategorized Sample	TPA	merged TPA.txt (3706224)	Amino acid ABC transporter, ATP-binding protein (Abc) OS=Treponema pallidum (strain Nichols) GN=metN PE=3 SV=1	O83157_TREPA	Uniprot Treponema Pallidum strain Nichols 140618.fasta	29737.5	0.991	3	3	3	0.000308	0.0892	VDLLRGAALR	R	A	1	0	0	0	2	1083.66			113389	65	74	Empty	true
Maldi TPA Nichols	Uncategorized Sample	TPA	merged TPA.txt (3706224)	Amino acid ABC transporter, ATP-binding protein (Abc) OS=Treponema pallidum (strain Nichols) GN=metN PE=3 SV=1	O83157_TREPA	Uniprot Treponema Pallidum strain Nichols 140618.fasta	29737.5	0.991	3	3	3	0.000308	0.0892	VTQLFAAPRR	R	L	1	0	0	0	2	1158.67			38712	221	230	Empty	true
Maldi TPA Nichols	Uncategorized Sample	TPA	merged TPA.txt (3706224)	DNA repair protein RecN OS=Treponema pallidum (strain Nichols) GN=recN PE=3 SV=1	R9UVV8_TREPA,RECN_TREPA	Uniprot Treponema Pallidum strain Nichols 140618.fasta	63570.4	0.946	2	2	3	0.000308	0.0454	KDENEAWVSAVFR	R	C	1	0	0	0	2	1550.76			413757	57	69	Empty	true
Maldi TPA Nichols	Uncategorized Sample	TPA	merged TPA.txt (3706224)	DNA repair protein RecN OS=Treponema pallidum (strain Nichols) GN=recN PE=3 SV=1	R9UVV8_TREPA,RECN_TREPA	Uniprot Treponema Pallidum strain Nichols 140618.fasta	63570.4	0.946	2	2	3	0.000308	0.0454	LCDVMQRVDAAIR	K	G	2	0	0	0	2	1562.78			767606	225	237	Empty	true
Maldi TPA Nichols	Uncategorized Sample	TPA	merged TPA.txt (3706224)	Penicillin-binding protein OS=Treponema pallidum (strain Nichols) GN=pbp1 PE=4 SV=1	O83513_TREPA	Uniprot Treponema Pallidum strain Nichols 140618.fasta	71408.1	1	5	5	7	0.000718	0.0545	KSLNISQR	K	S	1	0	0	0	2	945.548			492211	48	55	Empty	true
Maldi TPA Nichols	Uncategorized Sample	TPA	merged TPA.txt (3706224)	Penicillin-binding protein OS=Treponema pallidum (strain Nichols) GN=pbp1 PE=4 SV=1	O83513_TREPA	Uniprot Treponema Pallidum strain Nichols 140618.fasta	71408.1	1	5	5	7	0.000718	0.0545	KSLNISQRSK	K	V	1	0	0	0	2	1160.67			90539	48	57	Empty	true
Maldi TPA Nichols	Uncategorized Sample	TPA	merged TPA.txt (3706224)	Penicillin-binding protein OS=Treponema pallidum (strain Nichols) GN=pbp1 PE=4 SV=1	O83513_TREPA	Uniprot Treponema Pallidum strain Nichols 140618.fasta	71408.1	1	5	5	7	0.000718	0.0545	LAEDALGPR	K	I	3	0	0	0	2	941.505			937235	255	263	Empty	true
Maldi TPA Nichols	Uncategorized Sample	TPA	merged TPA.txt (3706224)	Penicillin-binding protein OS=Treponema pallidum (strain Nichols) GN=pbp1 PE=4 SV=1	O83513_TREPA	Uniprot Treponema Pallidum strain Nichols 140618.fasta	71408.1	1	5	5	7	0.000718	0.0545	RIQKLAEDALGPR	R	I	1	0	0	0	2	1466.84			714057	251	263	Empty	true
Maldi TPA Nichols	Uncategorized Sample	TPA	merged TPA.txt (3706224)	Penicillin-binding protein OS=Treponema pallidum (strain Nichols) GN=pbp1 PE=4 SV=1	O83513_TREPA	Uniprot Treponema Pallidum strain Nichols 140618.fasta	71408.1	1	5	5	7	0.000718	0.0545	TGTAEVGFHNR	K	W	1	0	0	0	2	1188.58			19558	539	549	Empty	true
Maldi TPA Nichols	Uncategorized Sample	TPA	merged TPA.txt (3706224)	Periplasmic serine protease DO (HtrA-1) OS=Treponema pallidum (strain Nichols) GN=htrA1 PE=4 SV=1	O83752_TREPA	Uniprot Treponema Pallidum strain Nichols 140618.fasta	42185.6	0.996	5	5	5	0.000513	0.106	ATVVGVDR	K	E	1	0	0	0	2	816.457			891310	141	148	Empty	true
Maldi TPA Nichols	Uncategorized Sample	TPA	merged TPA.txt (3706224)	Periplasmic serine protease DO (HtrA-1) OS=Treponema pallidum (strain Nichols) GN=htrA1 PE=4 SV=1	O83752_TREPA	Uniprot Treponema Pallidum strain Nichols 140618.fasta	42185.6	0.996	5	5	5	0.000513	0.106	IVSELIRYGR	R	V	1	0	0	0	2	1205.7			1547970	269	278	Empty	true
Maldi TPA Nichols	Uncategorized Sample	TPA	merged TPA.txt (3706224)	Periplasmic serine protease DO (HtrA-1) OS=Treponema pallidum (strain Nichols) GN=htrA1 PE=4 SV=1	O83752_TREPA	Uniprot Treponema Pallidum strain Nichols 140618.fasta	42185.6	0.996	5	5	5	0.000513	0.106	KPDDEVR	K	V	1	0	0	0	2	858.432			699781	370	376	Empty	true
Maldi TPA Nichols	Uncategorized Sample	TPA	merged TPA.txt (3706224)	Periplasmic serine protease DO (HtrA-1) OS=Treponema pallidum (strain Nichols) GN=htrA1 PE=4 SV=1	O83752_TREPA	Uniprot Treponema Pallidum strain Nichols 140618.fasta	42185.6	0.996	5	5	5	0.000513	0.106	MRNKVR	-	V	1	0	0	0	2	819.462			902325	1	6	Empty	true
Maldi TPA Nichols	Uncategorized Sample	TPA	merged TPA.txt (3706224)	Periplasmic serine protease DO (HtrA-1) OS=Treponema pallidum (strain Nichols) GN=htrA1 PE=4 SV=1	O83752_TREPA	Uniprot Treponema Pallidum strain Nichols 140618.fasta	42185.6	0.996	5	5	5	0.000513	0.106	RGSPAAQAGLR	K	G	1	0	0	0	2	1083.6			95833	314	324	Empty	true
Maldi TPA Nichols	Uncategorized Sample	TPA	merged TPA.txt (3706224)	50S ribosomal protein L14 OS=Treponema pallidum (strain Nichols) GN=rplN PE=3 SV=1	R9UVX3_TREPA,RL14_TREPA	Uniprot Treponema Pallidum strain Nichols 140618.fasta	13358.4	0.992	4	4	4	0.00041	0.369	DALPTSVIKKGSVEK	K	A	1	0	0	0	2	1571.9			4291750	45	59	Empty	true
Maldi TPA Nichols	Uncategorized Sample	TPA	merged TPA.txt (3706224)	50S ribosomal protein L14 OS=Treponema pallidum (strain Nichols) GN=rplN PE=3 SV=1	R9UVX3_TREPA,RL14_TREPA	Uniprot Treponema Pallidum strain Nichols 140618.fasta	13358.4	0.992	4	4	4	0.00041	0.369	KGSVEKAVIVR	K	V	1	0	0	0	2	1185.73			260289	54	64	Empty	true
Maldi TPA Nichols	Uncategorized Sample	TPA	merged TPA.txt (3706224)	50S ribosomal protein L14 OS=Treponema pallidum (strain Nichols) GN=rplN PE=3 SV=1	R9UVX3_TREPA,RL14_TREPA	Uniprot Treponema Pallidum strain Nichols 140618.fasta	13358.4	0.992	4	4	4	0.00041	0.369	RIFGPVARELR	K	D	1	0	0	0	2	1313.78			114469	97	107	Empty	true
Maldi TPA Nichols	Uncategorized Sample	TPA	merged TPA.txt (3706224)	50S ribosomal protein L14 OS=Treponema pallidum (strain Nichols) GN=rplN PE=3 SV=1	R9UVX3_TREPA,RL14_TREPA	Uniprot Treponema Pallidum strain Nichols 140618.fasta	13358.4	0.992	4	4	4	0.00041	0.369	RYASVGDIIVVAVK	R	D	1	0	0	0	2	1489.87			2371040	31	44	Empty	true
Maldi TPA Nichols	Uncategorized Sample	TPA	merged TPA.txt (3706224)	50S ribosomal protein L6 OS=Treponema pallidum (strain Nichols) GN=rplF PE=3 SV=1	R9UVY0_TREPA,RL6_TREPA	Uniprot Treponema Pallidum strain Nichols 140618.fasta	19423.8	0.981	2	2	2	0.000205	0.106	LRLPEAYKGK	R	G	1	0	0	0	2	1174.69			1143480	151	160	Empty	true
Maldi TPA Nichols	Uncategorized Sample	TPA	merged TPA.txt (3706224)	50S ribosomal protein L6 OS=Treponema pallidum (strain Nichols) GN=rplF PE=3 SV=1	R9UVY0_TREPA,RL6_TREPA	Uniprot Treponema Pallidum strain Nichols 140618.fasta	19423.8	0.981	2	2	2	0.000205	0.106	VGEFAAQLR	R	R	1	0	0	0	2	990.537			129725	141	149	Empty	true
Maldi TPA Nichols	Uncategorized Sample	TPA	merged TPA.txt (3706224)	Amino acid ABC transporter, periplasmic binding protein (HisJ) OS=Treponema pallidum (strain Nichols) GN=TP_0308 PE=4 SV=1	O83330_TREPA	Uniprot Treponema Pallidum strain Nichols 140618.fasta	36059.6	0.998	4	4	5	0.000513	0.128	GDILPMRSSHR	R	Q	1	0	0	0	2	1268.65			658000	186	196	Empty	true
Maldi TPA Nichols	Uncategorized Sample	TPA	merged TPA.txt (3706224)	Amino acid ABC transporter, periplasmic binding protein (HisJ) OS=Treponema pallidum (strain Nichols) GN=TP_0308 PE=4 SV=1	O83330_TREPA	Uniprot Treponema Pallidum strain Nichols 140618.fasta	36059.6	0.998	4	4	5	0.000513	0.128	HCLMQVPSR	M	R	1	0	0	0	1	1127.54			107716	2	10	Empty	true
Maldi TPA Nichols	Uncategorized Sample	TPA	merged TPA.txt (3706224)	Amino acid ABC transporter, periplasmic binding protein (HisJ) OS=Treponema pallidum (strain Nichols) GN=TP_0308 PE=4 SV=1	O83330_TREPA	Uniprot Treponema Pallidum strain Nichols 140618.fasta	36059.6	0.998	4	4	5	0.000513	0.128	HRSAMLEALRTR	R	A	2	0	0	0	2	1456.78			103326	229	240	Empty	true
Maldi TPA Nichols	Uncategorized Sample	TPA	merged TPA.txt (3706224)	Amino acid ABC transporter, periplasmic binding protein (HisJ) OS=Treponema pallidum (strain Nichols) GN=TP_0308 PE=4 SV=1	O83330_TREPA	Uniprot Treponema Pallidum strain Nichols 140618.fasta	36059.6	0.998	4	4	5	0.000513	0.128	RDGALRVQR	R	C	1	0	0	0	2	1070.62			288354	11	19	Empty	true
Maldi TPA Nichols	Uncategorized Sample	TPA	merged TPA.txt (3706224)	50S ribosomal protein L4 OS=Treponema pallidum (strain Nichols) GN=rplD PE=3 SV=1	R9USG6_TREPA,RL4_TREPA	Uniprot Treponema Pallidum strain Nichols 140618.fasta	24179.7	0.966	3	3	4	0.00041	0.102	LAMKSLLSLK	R	A	2	0	0	0	2	1103.69			395227	107	116	Empty	true
Maldi TPA Nichols	Uncategorized Sample	TPA	merged TPA.txt (3706224)	50S ribosomal protein L4 OS=Treponema pallidum (strain Nichols) GN=rplD PE=3 SV=1	R9USG6_TREPA,RL4_TREPA	Uniprot Treponema Pallidum strain Nichols 140618.fasta	24179.7	0.966	3	3	4	0.00041	0.102	TRDLIQVLR	K	H	1	0	0	0	2	1113.67			80507	135	143	Empty	true
Maldi TPA Nichols	Uncategorized Sample	TPA	merged TPA.txt (3706224)	50S ribosomal protein L4 OS=Treponema pallidum (strain Nichols) GN=rplD PE=3 SV=1	R9USG6_TREPA,RL4_TREPA	Uniprot Treponema Pallidum strain Nichols 140618.fasta	24179.7	0.966	3	3	4	0.00041	0.102	VKRLAMK	K	S	1	0	0	0	2	861.534			148635	104	110	Empty	true
Maldi TPA Nichols	Uncategorized Sample	TPA	merged TPA.txt (3706224)	Putative exoribonuclease II OS=Treponema pallidum (strain Nichols) GN=rnb PE=4 SV=1	O83783_TREPA,R9UTY6_TREPA	Uniprot Treponema Pallidum strain Nichols 140618.fasta	78074	0.999	6	6	9	0.000923	0.0956	GRGAVDICFPDVHMR	K	V	1	0	0	0	2	1729.83			2380240	418	432	Empty	true
Maldi TPA Nichols	Uncategorized Sample	TPA	merged TPA.txt (3706224)	Putative exoribonuclease II OS=Treponema pallidum (strain Nichols) GN=rnb PE=4 SV=1	O83783_TREPA,R9UTY6_TREPA	Uniprot Treponema Pallidum strain Nichols 140618.fasta	78074	0.999	6	6	9	0.000923	0.0956	LAQADEAAR	K	Q	2	0	0	0	2	944.48			1181590	592	600	Empty	true
Maldi TPA Nichols	Uncategorized Sample	TPA	merged TPA.txt (3706224)	Putative exoribonuclease II OS=Treponema pallidum (strain Nichols) GN=rnb PE=4 SV=1	O83783_TREPA,R9UTY6_TREPA	Uniprot Treponema Pallidum strain Nichols 140618.fasta	78074	0.999	6	6	9	0.000923	0.0956	NMAPTAQEGMHR	R	V	1	0	0	0	2	1358.59			144337	166	177	Empty	true
Maldi TPA Nichols	Uncategorized Sample	TPA	merged TPA.txt (3706224)	Putative exoribonuclease II OS=Treponema pallidum (strain Nichols) GN=rnb PE=4 SV=1	O83783_TREPA,R9UTY6_TREPA	Uniprot Treponema Pallidum strain Nichols 140618.fasta	78074	0.999	6	6	9	0.000923	0.0956	QALKQAFIQELR	R	R	1	0	0	0	2	1444.83			511047	147	158	Empty	true
Maldi TPA Nichols	Uncategorized Sample	TPA	merged TPA.txt (3706224)	Putative exoribonuclease II OS=Treponema pallidum (strain Nichols) GN=rnb PE=4 SV=1	O83783_TREPA,R9UTY6_TREPA	Uniprot Treponema Pallidum strain Nichols 140618.fasta	78074	0.999	6	6	9	0.000923	0.0956	RPACVHAIER	K	G	1	0	0	0	2	1208.63			69883	15	24	Empty	true
Maldi TPA Nichols	Uncategorized Sample	TPA	merged TPA.txt (3706224)	Putative exoribonuclease II OS=Treponema pallidum (strain Nichols) GN=rnb PE=4 SV=1	O83783_TREPA,R9UTY6_TREPA	Uniprot Treponema Pallidum strain Nichols 140618.fasta	78074	0.999	6	6	9	0.000923	0.0956	VMLRVVRVR	R	L	3	0	0	0	2	1143.71			5204000	663	671	Empty	true
Maldi TPA Nichols	Uncategorized Sample	TPA	merged TPA.txt (3706224)	Ribonucleoside-diphosphate reductase OS=Treponema pallidum (strain Nichols) GN=nrdA PE=3 SV=1	R9UUH3_TREPA,RIR1_TREPA	Uniprot Treponema Pallidum strain Nichols 140618.fasta	95989.1	1	7	8	8	0.00082	0.0757	AAIEASMTIAREK	R	G	1	0	0	0	2	1390.74			129661	664	676	Empty	true
Maldi TPA Nichols	Uncategorized Sample	TPA	merged TPA.txt (3706224)	Ribonucleoside-diphosphate reductase OS=Treponema pallidum (strain Nichols) GN=nrdA PE=3 SV=1	R9UUH3_TREPA,RIR1_TREPA	Uniprot Treponema Pallidum strain Nichols 140618.fasta	95989.1	1	7	8	8	0.00082	0.0757	DKLFTYSSLDMILR	R	R	1	0	0	0	2	1701.89			191789	236	249	Empty	true
Maldi TPA Nichols	Uncategorized Sample	TPA	merged TPA.txt (3706224)	Ribonucleoside-diphosphate reductase OS=Treponema pallidum (strain Nichols) GN=nrdA PE=3 SV=1	R9UUH3_TREPA,RIR1_TREPA	Uniprot Treponema Pallidum strain Nichols 140618.fasta	95989.1	1	7	8	8	0.00082	0.0757	INRAAIEASMTIAR	R	E	1	0	0	0	2	1532.82			129175	661	674	Empty	true
Maldi TPA Nichols	Uncategorized Sample	TPA	merged TPA.txt (3706224)	Ribonucleoside-diphosphate reductase OS=Treponema pallidum (strain Nichols) GN=nrdA PE=3 SV=1	R9UUH3_TREPA,RIR1_TREPA	Uniprot Treponema Pallidum strain Nichols 140618.fasta	95989.1	1	7	8	8	0.00082	0.0757	KGMLMPR	K	V	2	0	0	0	2	848.448			250461	752	758	Empty	true
Maldi TPA Nichols	Uncategorized Sample	TPA	merged TPA.txt (3706224)	Ribonucleoside-diphosphate reductase OS=Treponema pallidum (strain Nichols) GN=nrdA PE=3 SV=1	R9UUH3_TREPA,RIR1_TREPA	Uniprot Treponema Pallidum strain Nichols 140618.fasta	95989.1	1	7	8	8	0.00082	0.0757	QLFEMNR	R	A	1	0	0	0	2	953.451			83941	51	57	Empty	true
Maldi TPA Nichols	Uncategorized Sample	TPA	merged TPA.txt (3706224)	Ribonucleoside-diphosphate reductase OS=Treponema pallidum (strain Nichols) GN=nrdA PE=3 SV=1	R9UUH3_TREPA,RIR1_TREPA	Uniprot Treponema Pallidum strain Nichols 140618.fasta	95989.1	1	7	8	8	0.00082	0.0757	RGYVSEDWQR	K	L	1	0	0	0	2	1295.61			5585	696	705	Empty	true	R9UVA5_TREPA,OBG_TREPA
Maldi TPA Nichols	Uncategorized Sample	TPA	merged TPA.txt (3706224)	Ribonucleoside-diphosphate reductase OS=Treponema pallidum (strain Nichols) GN=nrdA PE=3 SV=1	R9UUH3_TREPA,RIR1_TREPA	Uniprot Treponema Pallidum strain Nichols 140618.fasta	95989.1	1	7	8	8	0.00082	0.0757	RTIPIKELVR	K	L	1	0	0	0	2	1224.78			205904	489	498	Empty	true
Maldi TPA Nichols	Uncategorized Sample	TPA	merged TPA.txt (3706224)	Pyruvate, phosphate dikinase OS=Treponema pallidum (strain Nichols) GN=ppdK PE=4 SV=1	PPDK_TREPA,R9UWL1_TREPA	Uniprot Treponema Pallidum strain Nichols 140618.fasta	100301	0.999	6	6	6	0.000615	0.0522	GLSREELQER	K	I	1	0	0	0	2	1216.63			6180	637	646	Empty	true
Maldi TPA Nichols	Uncategorized Sample	TPA	merged TPA.txt (3706224)	Pyruvate, phosphate dikinase OS=Treponema pallidum (strain Nichols) GN=ppdK PE=4 SV=1	PPDK_TREPA,R9UWL1_TREPA	Uniprot Treponema Pallidum strain Nichols 140618.fasta	100301	0.999	6	6	6	0.000615	0.0522	LRSALSPYLRK	K	F	1	0	0	0	2	1303.78			69776	61	71	Empty	true
Maldi TPA Nichols	Uncategorized Sample	TPA	merged TPA.txt (3706224)	Pyruvate, phosphate dikinase OS=Treponema pallidum (strain Nichols) GN=ppdK PE=4 SV=1	PPDK_TREPA,R9UWL1_TREPA	Uniprot Treponema Pallidum strain Nichols 140618.fasta	100301	0.999	6	6	6	0.000615	0.0522	RLDRGLLGIR	K	G	1	0	0	0	2	1168.73			271725	19	28	Empty	true
Maldi TPA Nichols	Uncategorized Sample	TPA	merged TPA.txt (3706224)	Pyruvate, phosphate dikinase OS=Treponema pallidum (strain Nichols) GN=ppdK PE=4 SV=1	PPDK_TREPA,R9UWL1_TREPA	Uniprot Treponema Pallidum strain Nichols 140618.fasta	100301	0.999	6	6	6	0.000615	0.0522	SALSPYLR	R	K	1	0	0	0	2	906.504			90902	63	70	Empty	true
Maldi TPA Nichols	Uncategorized Sample	TPA	merged TPA.txt (3706224)	Pyruvate, phosphate dikinase OS=Treponema pallidum (strain Nichols) GN=ppdK PE=4 SV=1	PPDK_TREPA,R9UWL1_TREPA	Uniprot Treponema Pallidum strain Nichols 140618.fasta	100301	0.999	6	6	6	0.000615	0.0522	SLYGEKLRSALSPYLR	R	K	1	0	0	0	2	1853.03			9123	55	70	Empty	true
Maldi TPA Nichols	Uncategorized Sample	TPA	merged TPA.txt (3706224)	Pyruvate, phosphate dikinase OS=Treponema pallidum (strain Nichols) GN=ppdK PE=4 SV=1	PPDK_TREPA,R9UWL1_TREPA	Uniprot Treponema Pallidum strain Nichols 140618.fasta	100301	0.999	6	6	6	0.000615	0.0522	VAKMGGQDTR	R	C	1	0	0	0	2	1062.54			121673	401	410	Empty	true
Maldi TPA Nichols	Uncategorized Sample	TPA	merged TPA.txt (3706224)	DedA protein (DedA) OS=Treponema pallidum (strain Nichols) GN=dedA PE=4 SV=1	O83758_TREPA	Uniprot Treponema Pallidum strain Nichols 140618.fasta	23452.4	0.957	3	3	3	0.000308	0.14	IVTLLSR	K	Y	1	0	0	0	2	801.519			208288	100	106	Empty	true
Maldi TPA Nichols	Uncategorized Sample	TPA	merged TPA.txt (3706224)	DedA protein (DedA) OS=Treponema pallidum (strain Nichols) GN=dedA PE=4 SV=1	O83758_TREPA	Uniprot Treponema Pallidum strain Nichols 140618.fasta	23452.4	0.957	3	3	3	0.000308	0.14	RQKTTGDGVR	R	I	1	0	0	0	2	1117.61			102574	192	201	Empty	true
Maldi TPA Nichols	Uncategorized Sample	TPA	merged TPA.txt (3706224)	DedA protein (DedA) OS=Treponema pallidum (strain Nichols) GN=dedA PE=4 SV=1	O83758_TREPA	Uniprot Treponema Pallidum strain Nichols 140618.fasta	23452.4	0.957	3	3	3	0.000308	0.14	TTGDGVRITHDDVQTNVGVR	K	-	1	0	0	0	2	2140.07			105522	195	214	Empty	true
Maldi TPA Nichols	Uncategorized Sample	TPA	merged TPA.txt (3706224)	A/G-specific adenine glycosylase, putative OS=Treponema pallidum (strain Nichols) GN=mutY PE=4 SV=1	O83363_TREPA	Uniprot Treponema Pallidum strain Nichols 140618.fasta	31719.8	0.993	4	4	4	0.00041	0.126	ATVFLETNIR	K	A	1	0	0	0	2	1163.64			260889	140	149	Empty	true
Maldi TPA Nichols	Uncategorized Sample	TPA	merged TPA.txt (3706224)	A/G-specific adenine glycosylase, putative OS=Treponema pallidum (strain Nichols) GN=mutY PE=4 SV=1	O83363_TREPA	Uniprot Treponema Pallidum strain Nichols 140618.fasta	31719.8	0.993	4	4	4	0.00041	0.126	ELLSLVR	R	C	1	0	0	0	2	829.514			525909	167	173	Empty	true
Maldi TPA Nichols	Uncategorized Sample	TPA	merged TPA.txt (3706224)	A/G-specific adenine glycosylase, putative OS=Treponema pallidum (strain Nichols) GN=mutY PE=4 SV=1	O83363_TREPA	Uniprot Treponema Pallidum strain Nichols 140618.fasta	31719.8	0.993	4	4	4	0.00041	0.126	KITNPNRR	R	S	1	0	0	0	2	998.585			199469	198	205	Empty	true
Maldi TPA Nichols	Uncategorized Sample	TPA	merged TPA.txt (3706224)	A/G-specific adenine glycosylase, putative OS=Treponema pallidum (strain Nichols) GN=mutY PE=4 SV=1	O83363_TREPA	Uniprot Treponema Pallidum strain Nichols 140618.fasta	31719.8	0.993	4	4	4	0.00041	0.126	LSFEHERLSR	K	A	1	0	0	0	2	1273.66			43921	246	255	Empty	true
Maldi TPA Nichols	Uncategorized Sample	TPA	merged TPA.txt (3706224)	Translation initiation factor IF-2 OS=Treponema pallidum (strain Nichols) GN=infB PE=3 SV=1	IF2_TREPA,R9UX04_TREPA	Uniprot Treponema Pallidum strain Nichols 140618.fasta	90924.8	0.999	5	5	5	0.000513	0.0665	AGNLASGAR	K	L	1	0	0	0	2	816.432			77338	117	125	Empty	true
Maldi TPA Nichols	Uncategorized Sample	TPA	merged TPA.txt (3706224)	Translation initiation factor IF-2 OS=Treponema pallidum (strain Nichols) GN=infB PE=3 SV=1	IF2_TREPA,R9UX04_TREPA	Uniprot Treponema Pallidum strain Nichols 140618.fasta	90924.8	0.999	5	5	5	0.000513	0.0665	FSRSDRQR	R	S	1	0	0	0	2	1051.54			284213	129	136	Empty	true
Maldi TPA Nichols	Uncategorized Sample	TPA	merged TPA.txt (3706224)	Translation initiation factor IF-2 OS=Treponema pallidum (strain Nichols) GN=infB PE=3 SV=1	IF2_TREPA,R9UX04_TREPA	Uniprot Treponema Pallidum strain Nichols 140618.fasta	90924.8	0.999	5	5	5	0.000513	0.0665	GEGRPFARDFSR	R	G	1	0	0	0	2	1394.69			121295	155	166	Empty	true
Maldi TPA Nichols	Uncategorized Sample	TPA	merged TPA.txt (3706224)	Translation initiation factor IF-2 OS=Treponema pallidum (strain Nichols) GN=infB PE=3 SV=1	IF2_TREPA,R9UX04_TREPA	Uniprot Treponema Pallidum strain Nichols 140618.fasta	90924.8	0.999	5	5	5	0.000513	0.0665	NKEKLAAVPR	K	S	1	0	0	0	2	1125.67			99193	239	248	Empty	true
Maldi TPA Nichols	Uncategorized Sample	TPA	merged TPA.txt (3706224)	Translation initiation factor IF-2 OS=Treponema pallidum (strain Nichols) GN=infB PE=3 SV=1	IF2_TREPA,R9UX04_TREPA	Uniprot Treponema Pallidum strain Nichols 140618.fasta	90924.8	0.999	5	5	5	0.000513	0.0665	TPGDASQATISAAPEDK	R	K	1	0	0	0	2	1658.79			246891	19	35	Empty	true
Maldi TPA Nichols	Uncategorized Sample	TPA	merged TPA.txt (3706224)	GTPase Era OS=Treponema pallidum (strain Nichols) GN=era PE=3 SV=1	ERA_TREPA,R9UWY1_TREPA	Uniprot Treponema Pallidum strain Nichols 140618.fasta	35743	0.985	2	2	2	0.000205	0.0658	KGAVIRAIR	K	L	1	0	0	0	2	983.647			144205	272	280	Empty	true
Maldi TPA Nichols	Uncategorized Sample	TPA	merged TPA.txt (3706224)	GTPase Era OS=Treponema pallidum (strain Nichols) GN=era PE=3 SV=1	ERA_TREPA,R9UWY1_TREPA	Uniprot Treponema Pallidum strain Nichols 140618.fasta	35743	0.985	2	2	2	0.000205	0.0658	QGSVLRAGSLGR	R	A	1	0	0	0	2	1200.68			296966	147	158	Empty	true
Maldi TPA Nichols	Uncategorized Sample	TPA	merged TPA.txt (3706224)	Lysine--tRNA ligase OS=Treponema pallidum (strain Nichols) GN=lysS1 PE=3 SV=1	R9UTL9_TREPA,SYK_TREPA	Uniprot Treponema Pallidum strain Nichols 140618.fasta	60901.2	0.997	3	3	3	0.000308	0.0682	IYEDYDKSER	K	V	1	0	0	0	2	1317.6			118535	334	343	Empty	true
Maldi TPA Nichols	Uncategorized Sample	TPA	merged TPA.txt (3706224)	Lysine--tRNA ligase OS=Treponema pallidum (strain Nichols) GN=lysS1 PE=3 SV=1	R9UTL9_TREPA,SYK_TREPA	Uniprot Treponema Pallidum strain Nichols 140618.fasta	60901.2	0.997	3	3	3	0.000308	0.0682	QTSAVKLSWR	R	V	1	0	0	0	2	1175.65			8954	218	227	Empty	true
Maldi TPA Nichols	Uncategorized Sample	TPA	merged TPA.txt (3706224)	Lysine--tRNA ligase OS=Treponema pallidum (strain Nichols) GN=lysS1 PE=3 SV=1	R9UTL9_TREPA,SYK_TREPA	Uniprot Treponema Pallidum strain Nichols 140618.fasta	60901.2	0.997	3	3	3	0.000308	0.0682	SERVAWGIHAAKSEHEFMR	K	H	1	0	0	0	2	2257.09			11546	341	359	Empty	true
Maldi TPA Nichols	Uncategorized Sample	TPA	merged TPA.txt (3706224)	Bifunctional aldehyde oxidase/xanthine dehydrogenase OS=Treponema pallidum (strain Nichols) GN=coxL PE=4 SV=1	O83118_TREPA	Uniprot Treponema Pallidum strain Nichols 140618.fasta	81777.3	0.999	4	4	8	0.00082	0.0486	HAAFSMVNAVR	K	K	1	0	0	0	2	1202.61			217230	402	412	Empty	true
Maldi TPA Nichols	Uncategorized Sample	TPA	merged TPA.txt (3706224)	Bifunctional aldehyde oxidase/xanthine dehydrogenase OS=Treponema pallidum (strain Nichols) GN=coxL PE=4 SV=1	O83118_TREPA	Uniprot Treponema Pallidum strain Nichols 140618.fasta	81777.3	0.999	4	4	8	0.00082	0.0486	KCVRAIQR	R	Q	1	0	0	0	2	1030.59			769769	518	525	Empty	true
Maldi TPA Nichols	Uncategorized Sample	TPA	merged TPA.txt (3706224)	Bifunctional aldehyde oxidase/xanthine dehydrogenase OS=Treponema pallidum (strain Nichols) GN=coxL PE=4 SV=1	O83118_TREPA	Uniprot Treponema Pallidum strain Nichols 140618.fasta	81777.3	0.999	4	4	8	0.00082	0.0486	TGSVYAQLVR	R	A	5	0	0	0	2	1093.6			1499560	34	43	Empty	true
Maldi TPA Nichols	Uncategorized Sample	TPA	merged TPA.txt (3706224)	Bifunctional aldehyde oxidase/xanthine dehydrogenase OS=Treponema pallidum (strain Nichols) GN=coxL PE=4 SV=1	O83118_TREPA	Uniprot Treponema Pallidum strain Nichols 140618.fasta	81777.3	0.999	4	4	8	0.00082	0.0486	VFARLVR	R	K	1	0	0	0	2	860.546			617541	511	517	Empty	true
Maldi TPA Nichols	Uncategorized Sample	TPA	merged TPA.txt (3706224)	IIISP family Type III (Virulence-related) secretory pathway protein OS=Treponema pallidum (strain Nichols) GN=fliI PE=4 SV=1	FLII_TREPA,R9UUG4_TREPA	Uniprot Treponema Pallidum strain Nichols 140618.fasta	47852	0.995	5	5	24	0.00246	0.145	LPITRQMVTGVR	R	V	1	0	0	0	2	1386.79			268782	138	149	Empty	true
Maldi TPA Nichols	Uncategorized Sample	TPA	merged TPA.txt (3706224)	IIISP family Type III (Virulence-related) secretory pathway protein OS=Treponema pallidum (strain Nichols) GN=fliI PE=4 SV=1	FLII_TREPA,R9UUG4_TREPA	Uniprot Treponema Pallidum strain Nichols 140618.fasta	47852	0.995	5	5	24	0.00246	0.145	NTDADVSVIALIGER	R	G	20	0	0	0	2	1572.82			4282260000000	183	197	Empty	true
Maldi TPA Nichols	Uncategorized Sample	TPA	merged TPA.txt (3706224)	IIISP family Type III (Virulence-related) secretory pathway protein OS=Treponema pallidum (strain Nichols) GN=fliI PE=4 SV=1	FLII_TREPA,R9UUG4_TREPA	Uniprot Treponema Pallidum strain Nichols 140618.fasta	47852	0.995	5	5	24	0.00246	0.145	RALAVYAEVEDLVR	R	V	1	0	0	0	2	1603.88			168480	376	389	Empty	true
Maldi TPA Nichols	Uncategorized Sample	TPA	merged TPA.txt (3706224)	IIISP family Type III (Virulence-related) secretory pathway protein OS=Treponema pallidum (strain Nichols) GN=fliI PE=4 SV=1	FLII_TREPA,R9UUG4_TREPA	Uniprot Treponema Pallidum strain Nichols 140618.fasta	47852	0.995	5	5	24	0.00246	0.145	VLDSLLAVGCGQR	R	L	1	0	0	0	2	1387.74			87047	150	162	Empty	true
Maldi TPA Nichols	Uncategorized Sample	TPA	merged TPA.txt (3706224)	IIISP family Type III (Virulence-related) secretory pathway protein OS=Treponema pallidum (strain Nichols) GN=fliI PE=4 SV=1	FLII_TREPA,R9UUG4_TREPA	Uniprot Treponema Pallidum strain Nichols 140618.fasta	47852	0.995	5	5	24	0.00246	0.145	VLGADMKEAVR	R	I	1	0	0	0	2	1188.64			325176	362	372	Empty	true
Maldi TPA Nichols	Uncategorized Sample	TPA	merged TPA.txt (3706224)	Capsular polysaccharide biosynthesis protein (Cap5D) OS=Treponema pallidum (strain Nichols) GN=capD PE=4 SV=1	O83116_TREPA	Uniprot Treponema Pallidum strain Nichols 140618.fasta	59305.7	0.974	3	3	3	0.000308	0.0353	QRYMPNSEA	K	-	1	0	0	0	2	1111.48			1010930	530	538	Empty	true
Maldi TPA Nichols	Uncategorized Sample	TPA	merged TPA.txt (3706224)	Capsular polysaccharide biosynthesis protein (Cap5D) OS=Treponema pallidum (strain Nichols) GN=capD PE=4 SV=1	O83116_TREPA	Uniprot Treponema Pallidum strain Nichols 140618.fasta	59305.7	0.974	3	3	3	0.000308	0.0353	RLQEEGVGSR	R	T	1	0	0	0	2	1130.59			606303	232	241	Empty	true
Maldi TPA Nichols	Uncategorized Sample	TPA	merged TPA.txt (3706224)	Capsular polysaccharide biosynthesis protein (Cap5D) OS=Treponema pallidum (strain Nichols) GN=capD PE=4 SV=1	O83116_TREPA	Uniprot Treponema Pallidum strain Nichols 140618.fasta	59305.7	0.974	3	3	3	0.000308	0.0353	YMPNSEA	R	-	1	0	0	0	2	827.324			3873160	532	538	Empty	true
Maldi TPA Nichols	Uncategorized Sample	TPA	merged TPA.txt (3706224)	Uncharacterized protein OS=Treponema pallidum (strain Nichols) GN=TPANIC_1014 PE=4 SV=1	R9UY85_TREPA,Y1014_TREPA	Uniprot Treponema Pallidum strain Nichols 140618.fasta	71127.8	0.998	5	5	12	0.00123	0.0947	ADLFGTYSAASTHAR	R	T	4	0	0	0	2	1567.75			7541770	303	317	Empty	true
Maldi TPA Nichols	Uncategorized Sample	TPA	merged TPA.txt (3706224)	Uncharacterized protein OS=Treponema pallidum (strain Nichols) GN=TPANIC_1014 PE=4 SV=1	R9UY85_TREPA,Y1014_TREPA	Uniprot Treponema Pallidum strain Nichols 140618.fasta	71127.8	0.998	5	5	12	0.00123	0.0947	AGQLLQQQGKTVAAR	R	A	5	0	0	0	2	1568.89			1207410000000	621	635	Empty	true
Maldi TPA Nichols	Uncategorized Sample	TPA	merged TPA.txt (3706224)	Uncharacterized protein OS=Treponema pallidum (strain Nichols) GN=TPANIC_1014 PE=4 SV=1	R9UY85_TREPA,Y1014_TREPA	Uniprot Treponema Pallidum strain Nichols 140618.fasta	71127.8	0.998	5	5	12	0.00123	0.0947	ESSQYLSIAK	R	R	1	0	0	0	2	1125.58			520770	74	83	Empty	true
Maldi TPA Nichols	Uncategorized Sample	TPA	merged TPA.txt (3706224)	Uncharacterized protein OS=Treponema pallidum (strain Nichols) GN=TPANIC_1014 PE=4 SV=1	R9UY85_TREPA,Y1014_TREPA	Uniprot Treponema Pallidum strain Nichols 140618.fasta	71127.8	0.998	5	5	12	0.00123	0.0947	QMELSASAAALR	R	T	1	0	0	0	2	1247.64			48958	85	96	Empty	true
Maldi TPA Nichols	Uncategorized Sample	TPA	merged TPA.txt (3706224)	Uncharacterized protein OS=Treponema pallidum (strain Nichols) GN=TPANIC_1014 PE=4 SV=1	R9UY85_TREPA,Y1014_TREPA	Uniprot Treponema Pallidum strain Nichols 140618.fasta	71127.8	0.998	5	5	12	0.00123	0.0947	VGELHAAFR	R	L	1	0	0	0	2	999.537			1315770	254	262	Empty	true
Maldi TPA Nichols	Uncategorized Sample	TPA	merged TPA.txt (3706224)	DNA polymerase, bacteriophage-type OS=Treponema pallidum (strain Nichols) GN=udg PE=4 SV=1	O83257_TREPA	Uniprot Treponema Pallidum strain Nichols 140618.fasta	30603.2	1	3	3	5	0.000513	0.112	AQSTADACVR	R	S	3	0	0	0	2	1078.49			2148810	71	80	Empty	true
Maldi TPA Nichols	Uncategorized Sample	TPA	merged TPA.txt (3706224)	DNA polymerase, bacteriophage-type OS=Treponema pallidum (strain Nichols) GN=udg PE=4 SV=1	O83257_TREPA	Uniprot Treponema Pallidum strain Nichols 140618.fasta	30603.2	1	3	3	5	0.000513	0.112	ARLLQLK	R	Q	1	0	0	0	2	841.562			962293	264	270	Empty	true
Maldi TPA Nichols	Uncategorized Sample	TPA	merged TPA.txt (3706224)	DNA polymerase, bacteriophage-type OS=Treponema pallidum (strain Nichols) GN=udg PE=4 SV=1	O83257_TREPA	Uniprot Treponema Pallidum strain Nichols 140618.fasta	30603.2	1	3	3	5	0.000513	0.112	LSPMHAGDRESIAR	R	F	1	0	0	0	2	1555.76			29011	15	28	Empty	true
Maldi TPA Nichols	Uncategorized Sample	TPA	merged TPA.txt (3706224)	Putative membrane protein OS=Treponema pallidum (strain Nichols) GN=TP_0496 PE=4 SV=1	O83509_TREPA	Uniprot Treponema Pallidum strain Nichols 140618.fasta	37762.7	0.952	2	2	2	0.000205	0.0517	AAEILQR	K	R	1	0	0	0	2	800.462			492268	88	94	Empty	true
Maldi TPA Nichols	Uncategorized Sample	TPA	merged TPA.txt (3706224)	Putative membrane protein OS=Treponema pallidum (strain Nichols) GN=TP_0496 PE=4 SV=1	O83509_TREPA	Uniprot Treponema Pallidum strain Nichols 140618.fasta	37762.7	0.952	2	2	2	0.000205	0.0517	SGHQSFFPGR	R	R	1	0	0	0	2	1119.53			3790460	23	32	Empty	true
Maldi TPA Nichols	Uncategorized Sample	TPA	merged TPA.txt (3706224)	Uncharacterized protein OS=Treponema pallidum (strain Nichols) GN=TP_0494 PE=4 SV=1	O83507_TREPA	Uniprot Treponema Pallidum strain Nichols 140618.fasta	31433.2	0.98	3	3	3	0.000308	0.0916	ARVDAEVR	K	G	1	0	0	0	2	915.501			2526190	146	153	Empty	true
Maldi TPA Nichols	Uncategorized Sample	TPA	merged TPA.txt (3706224)	Uncharacterized protein OS=Treponema pallidum (strain Nichols) GN=TP_0494 PE=4 SV=1	O83507_TREPA	Uniprot Treponema Pallidum strain Nichols 140618.fasta	31433.2	0.98	3	3	3	0.000308	0.0916	ELTENKAR	R	V	1	0	0	0	2	960.511			1660810	140	147	Empty	true
Maldi TPA Nichols	Uncategorized Sample	TPA	merged TPA.txt (3706224)	Uncharacterized protein OS=Treponema pallidum (strain Nichols) GN=TP_0494 PE=4 SV=1	O83507_TREPA	Uniprot Treponema Pallidum strain Nichols 140618.fasta	31433.2	0.98	3	3	3	0.000308	0.0916	SKQGVGIVPVR	K	G	1	0	0	0	2	1139.69			654480	187	197	Empty	true
Maldi TPA Nichols	Uncategorized Sample	TPA	merged TPA.txt (3706224)	Uncharacterized protein OS=Treponema pallidum (strain Nichols) GN=TPANIC_0910 PE=4 SV=1	R9UXY0_TREPA,Y910_TREPA	Uniprot Treponema Pallidum strain Nichols 140618.fasta	33813.9	1	5	5	10	0.00103	0.124	KFPEQKR	K	A	2	0	0	0	2	932.531			1274310000000	131	137	Empty	true
Maldi TPA Nichols	Uncategorized Sample	TPA	merged TPA.txt (3706224)	Uncharacterized protein OS=Treponema pallidum (strain Nichols) GN=TPANIC_0910 PE=4 SV=1	R9UXY0_TREPA,Y910_TREPA	Uniprot Treponema Pallidum strain Nichols 140618.fasta	33813.9	1	5	5	10	0.00103	0.124	KTVARLCALLR	K	E	1	0	0	0	2	1300.79			770076	265	275	Empty	true
Maldi TPA Nichols	Uncategorized Sample	TPA	merged TPA.txt (3706224)	Uncharacterized protein OS=Treponema pallidum (strain Nichols) GN=TPANIC_0910 PE=4 SV=1	R9UXY0_TREPA,Y910_TREPA	Uniprot Treponema Pallidum strain Nichols 140618.fasta	33813.9	1	5	5	10	0.00103	0.124	NGAVRVVLTEVPR	M	T	5	0	0	0	1	1409.82			2166830	2	14	Empty	true
Maldi TPA Nichols	Uncategorized Sample	TPA	merged TPA.txt (3706224)	Uncharacterized protein OS=Treponema pallidum (strain Nichols) GN=TPANIC_0910 PE=4 SV=1	R9UXY0_TREPA,Y910_TREPA	Uniprot Treponema Pallidum strain Nichols 140618.fasta	33813.9	1	5	5	10	0.00103	0.124	VPQPMHK	R	G	1	0	0	0	2	836.445			399744	50	56	Empty	true
Maldi TPA Nichols	Uncategorized Sample	TPA	merged TPA.txt (3706224)	Uncharacterized protein OS=Treponema pallidum (strain Nichols) GN=TPANIC_0910 PE=4 SV=1	R9UXY0_TREPA,Y910_TREPA	Uniprot Treponema Pallidum strain Nichols 140618.fasta	33813.9	1	5	5	10	0.00103	0.124	VVLTEVPR	R	T	1	0	0	0	2	912.551			245136	7	14	Empty	true
Maldi TPA Nichols	Uncategorized Sample	TPA	merged TPA.txt (3706224)	Nucleoside diphosphate kinase OS=Treponema pallidum (strain Nichols) GN=ndk PE=3 SV=1	NDK_TREPA,R9UUJ5_TREPA	Uniprot Treponema Pallidum strain Nichols 140618.fasta	16657.3	0.987	2	2	3	0.000308	0.0805	FERKGLVLTALR	R	L	1	0	0	0	2	1402.85			16397	27	38	Empty	true
Maldi TPA Nichols	Uncategorized Sample	TPA	merged TPA.txt (3706224)	Nucleoside diphosphate kinase OS=Treponema pallidum (strain Nichols) GN=ndk PE=3 SV=1	NDK_TREPA,R9UUJ5_TREPA	Uniprot Treponema Pallidum strain Nichols 140618.fasta	16657.3	0.987	2	2	3	0.000308	0.0805	GLVLTALR	K	L	2	0	0	0	2	842.546			151270000000	31	38	Empty	true
Maldi TPA Nichols	Uncategorized Sample	TPA	merged TPA.txt (3706224)	Aminopeptidase P OS=Treponema pallidum (strain Nichols) GN=pepP PE=4 SV=1	O83579_TREPA	Uniprot Treponema Pallidum strain Nichols 140618.fasta	83721.8	1	4	4	4	0.00041	0.0478	AGVQEVAGR	R	T	1	0	0	0	2	886.474			909926	309	317	Empty	true
Maldi TPA Nichols	Uncategorized Sample	TPA	merged TPA.txt (3706224)	Aminopeptidase P OS=Treponema pallidum (strain Nichols) GN=pepP PE=4 SV=1	O83579_TREPA	Uniprot Treponema Pallidum strain Nichols 140618.fasta	83721.8	1	4	4	4	0.00041	0.0478	ALKNDTER	K	A	1	0	0	0	2	946.495			286124	418	425	Empty	true
Maldi TPA Nichols	Uncategorized Sample	TPA	merged TPA.txt (3706224)	Aminopeptidase P OS=Treponema pallidum (strain Nichols) GN=pepP PE=4 SV=1	O83579_TREPA	Uniprot Treponema Pallidum strain Nichols 140618.fasta	83721.8	1	4	4	4	0.00041	0.0478	AMDGVRGR	K	L	1	0	0	0	2	877.431			568831	28	35	Empty	true
Maldi TPA Nichols	Uncategorized Sample	TPA	merged TPA.txt (3706224)	Aminopeptidase P OS=Treponema pallidum (strain Nichols) GN=pepP PE=4 SV=1	O83579_TREPA	Uniprot Treponema Pallidum strain Nichols 140618.fasta	83721.8	1	4	4	4	0.00041	0.0478	GGKSACALQSAR	R	D	1	0	0	0	2	1205.61			190880	372	383	Empty	true
Maldi TPA Nichols	Uncategorized Sample	TPA	merged TPA.txt (3706224)	Uncharacterized protein OS=Treponema pallidum (strain Nichols) GN=TPANIC_0766 PE=4 SV=1	R9UTY2_TREPA,Y766_TREPA	Uniprot Treponema Pallidum strain Nichols 140618.fasta	32877.8	0.991	2	2	2	0.000205	0.0819	ALMVEMDYSVR	R	A	1	0	0	0	2	1329.62			346009	153	163	Empty	true
Maldi TPA Nichols	Uncategorized Sample	TPA	merged TPA.txt (3706224)	Uncharacterized protein OS=Treponema pallidum (strain Nichols) GN=TPANIC_0766 PE=4 SV=1	R9UTY2_TREPA,Y766_TREPA	Uniprot Treponema Pallidum strain Nichols 140618.fasta	32877.8	0.991	2	2	2	0.000205	0.0819	IEAHATVIGARTR	R	G	1	0	0	0	2	1394.79			4150250	49	61	Empty	true
Maldi TPA Nichols	Uncategorized Sample	TPA	merged TPA.txt (3706224)	LicC protein (LicC) OS=Treponema pallidum (strain Nichols) GN=TP_0107 PE=4 SV=1	O83145_TREPA	Uniprot Treponema Pallidum strain Nichols 140618.fasta	61046.6	0.999	2	2	2	0.000205	0.0514	IPGEGTELLVNR	R	F	1	0	0	0	2	1297.71			43703	271	282	Empty	true
Maldi TPA Nichols	Uncategorized Sample	TPA	merged TPA.txt (3706224)	LicC protein (LicC) OS=Treponema pallidum (strain Nichols) GN=TP_0107 PE=4 SV=1	O83145_TREPA	Uniprot Treponema Pallidum strain Nichols 140618.fasta	61046.6	0.999	2	2	2	0.000205	0.0514	TGLYDKITAVKIGGR	K	S	1	0	0	0	2	1591.92			468415	130	144	Empty	true
Maldi TPA Nichols	Uncategorized Sample	TPA	merged TPA.txt (3706224)	Putative sugar ABC superfamily ATP binding cassette transporter, ABC protein OS=Treponema pallidum (strain Nichols) GN=TP_0142 PE=3 SV=1	O83178_TREPA	Uniprot Treponema Pallidum strain Nichols 140618.fasta	24066.3	0.98	2	2	2	0.000205	0.0409	ISLSFSLR	R	Q	1	0	0	0	2	922.536			845980	21	28	Empty	true
Maldi TPA Nichols	Uncategorized Sample	TPA	merged TPA.txt (3706224)	Putative sugar ABC superfamily ATP binding cassette transporter, ABC protein OS=Treponema pallidum (strain Nichols) GN=TP_0142 PE=3 SV=1	O83178_TREPA	Uniprot Treponema Pallidum strain Nichols 140618.fasta	24066.3	0.98	2	2	2	0.000205	0.0409	RISLSFSLR	K	Q	1	0	0	0	2	1078.64			401339	20	28	Empty	true
Maldi TPA Nichols	Uncategorized Sample	TPA	merged TPA.txt (3706224)	Fructose-bisphosphate aldolase OS=Treponema pallidum (strain Nichols) GN=fbaB PE=4 SV=1	ALF_TREPA,R9UWD9_TREPA	Uniprot Treponema Pallidum strain Nichols 140618.fasta	36189.7	1	5	5	6	0.000615	0.0873	KLYMHKNK	K	E	1	0	0	0	2	1061.59			703402	316	323	Empty	true
Maldi TPA Nichols	Uncategorized Sample	TPA	merged TPA.txt (3706224)	Fructose-bisphosphate aldolase OS=Treponema pallidum (strain Nichols) GN=fbaB PE=4 SV=1	ALF_TREPA,R9UWD9_TREPA	Uniprot Treponema Pallidum strain Nichols 140618.fasta	36189.7	1	5	5	6	0.000615	0.0873	LAMTAAIR	R	R	2	0	0	0	2	862.482			814705	284	291	Empty	true
Maldi TPA Nichols	Uncategorized Sample	TPA	merged TPA.txt (3706224)	Fructose-bisphosphate aldolase OS=Treponema pallidum (strain Nichols) GN=fbaB PE=4 SV=1	ALF_TREPA,R9UWD9_TREPA	Uniprot Treponema Pallidum strain Nichols 140618.fasta	36189.7	1	5	5	6	0.000615	0.0873	LAMTAAIRR	R	V	1	0	0	0	2	1018.58			199958	284	292	Empty	true
Maldi TPA Nichols	Uncategorized Sample	TPA	merged TPA.txt (3706224)	Fructose-bisphosphate aldolase OS=Treponema pallidum (strain Nichols) GN=fbaB PE=4 SV=1	ALF_TREPA,R9UWD9_TREPA	Uniprot Treponema Pallidum strain Nichols 140618.fasta	36189.7	1	5	5	6	0.000615	0.0873	LAMTAAIRRVLTTK	R	V	1	0	0	0	2	1544.93			471513	284	297	Empty	true
Maldi TPA Nichols	Uncategorized Sample	TPA	merged TPA.txt (3706224)	Fructose-bisphosphate aldolase OS=Treponema pallidum (strain Nichols) GN=fbaB PE=4 SV=1	ALF_TREPA,R9UWD9_TREPA	Uniprot Treponema Pallidum strain Nichols 140618.fasta	36189.7	1	5	5	6	0.000615	0.0873	RVLTTKVDEFDPR	R	K	1	0	0	0	2	1575.85			2837730	292	304	Empty	true
Maldi TPA Nichols	Uncategorized Sample	TPA	merged TPA.txt (3706224)	Uncharacterized protein OS=Treponema pallidum (strain Nichols) GN=TPANIC_0793 PE=4 SV=1	R9UWQ7_TREPA,Y793_TREPA	Uniprot Treponema Pallidum strain Nichols 140618.fasta	63114.8	1	8	8	8	0.00082	0.145	ISKKDSGESK	K	Q	1	0	0	0	2	1078.57			409406	363	372	Empty	true
Maldi TPA Nichols	Uncategorized Sample	TPA	merged TPA.txt (3706224)	Uncharacterized protein OS=Treponema pallidum (strain Nichols) GN=TPANIC_0793 PE=4 SV=1	R9UWQ7_TREPA,Y793_TREPA	Uniprot Treponema Pallidum strain Nichols 140618.fasta	63114.8	1	8	8	8	0.00082	0.145	KDSGESKQK	K	D	1	0	0	0	2	1006.52			515376	366	374	Empty	true
Maldi TPA Nichols	Uncategorized Sample	TPA	merged TPA.txt (3706224)	Uncharacterized protein OS=Treponema pallidum (strain Nichols) GN=TPANIC_0793 PE=4 SV=1	R9UWQ7_TREPA,Y793_TREPA	Uniprot Treponema Pallidum strain Nichols 140618.fasta	63114.8	1	8	8	8	0.00082	0.145	MRTLTELDKK	-	V	1	0	0	0	2	1234.68			161183	1	10	Empty	true
Maldi TPA Nichols	Uncategorized Sample	TPA	merged TPA.txt (3706224)	Uncharacterized protein OS=Treponema pallidum (strain Nichols) GN=TPANIC_0793 PE=4 SV=1	R9UWQ7_TREPA,Y793_TREPA	Uniprot Treponema Pallidum strain Nichols 140618.fasta	63114.8	1	8	8	8	0.00082	0.145	MYVTDTLSSVR	R	T	1	0	0	0	2	1287.62			1666640	163	173	Empty	true
Maldi TPA Nichols	Uncategorized Sample	TPA	merged TPA.txt (3706224)	Uncharacterized protein OS=Treponema pallidum (strain Nichols) GN=TPANIC_0793 PE=4 SV=1	R9UWQ7_TREPA,Y793_TREPA	Uniprot Treponema Pallidum strain Nichols 140618.fasta	63114.8	1	8	8	8	0.00082	0.145	QALDIYNR	R	T	1	0	0	0	2	992.516			612105	41	48	Empty	true
Maldi TPA Nichols	Uncategorized Sample	TPA	merged TPA.txt (3706224)	Uncharacterized protein OS=Treponema pallidum (strain Nichols) GN=TPANIC_0793 PE=4 SV=1	R9UWQ7_TREPA,Y793_TREPA	Uniprot Treponema Pallidum strain Nichols 140618.fasta	63114.8	1	8	8	8	0.00082	0.145	QKDETAGMERVFR	K	H	1	0	0	0	2	1582.76			181790	373	385	Empty	true
Maldi TPA Nichols	Uncategorized Sample	TPA	merged TPA.txt (3706224)	Uncharacterized protein OS=Treponema pallidum (strain Nichols) GN=TPANIC_0793 PE=4 SV=1	R9UWQ7_TREPA,Y793_TREPA	Uniprot Treponema Pallidum strain Nichols 140618.fasta	63114.8	1	8	8	8	0.00082	0.145	SSTPHARKTAGTR	R	A	1	0	0	0	2	1369.73			302347	333	345	Empty	true
Maldi TPA Nichols	Uncategorized Sample	TPA	merged TPA.txt (3706224)	Uncharacterized protein OS=Treponema pallidum (strain Nichols) GN=TPANIC_0793 PE=4 SV=1	R9UWQ7_TREPA,Y793_TREPA	Uniprot Treponema Pallidum strain Nichols 140618.fasta	63114.8	1	8	8	8	0.00082	0.145	VCEKIVRSISLNR	R	F	1	0	0	0	2	1573.88			997270	118	130	Empty	true
Maldi TPA Nichols	Uncategorized Sample	TPA	merged TPA.txt (3706224)	Protein translocase subunit SecY OS=Treponema pallidum (strain Nichols) GN=secY PE=3 SV=1	O83238_TREPA,R9UVY8_TREPA	Uniprot Treponema Pallidum strain Nichols 140618.fasta	48909.9	1	4	4	8	0.00082	0.0683	KQGVFAAVFRIR	M	E	1	0	0	0	1	1391.83			242994	2	13	Empty	true
Maldi TPA Nichols	Uncategorized Sample	TPA	merged TPA.txt (3706224)	Protein translocase subunit SecY OS=Treponema pallidum (strain Nichols) GN=secY PE=3 SV=1	O83238_TREPA,R9UVY8_TREPA	Uniprot Treponema Pallidum strain Nichols 140618.fasta	48909.9	1	4	4	8	0.00082	0.0683	QGVFAAVFR	K	I	4	0	0	0	2	994.547			5826450	3	11	Empty	true
Maldi TPA Nichols	Uncategorized Sample	TPA	merged TPA.txt (3706224)	Protein translocase subunit SecY OS=Treponema pallidum (strain Nichols) GN=secY PE=3 SV=1	O83238_TREPA,R9UVY8_TREPA	Uniprot Treponema Pallidum strain Nichols 140618.fasta	48909.9	1	4	4	8	0.00082	0.0683	QREGLGGRGK	R	V	1	0	0	0	2	1057.59			738082	424	433	Empty	true
Maldi TPA Nichols	Uncategorized Sample	TPA	merged TPA.txt (3706224)	Protein translocase subunit SecY OS=Treponema pallidum (strain Nichols) GN=secY PE=3 SV=1	O83238_TREPA,R9UVY8_TREPA	Uniprot Treponema Pallidum strain Nichols 140618.fasta	48909.9	1	4	4	8	0.00082	0.0683	RRVQFWTR	R	V	2	0	0	0	2	1148.64			877237	111	118	Empty	true
Maldi TPA Nichols	Uncategorized Sample	TPA	merged TPA.txt (3706224)	Tryptophan--tRNA ligase OS=Treponema pallidum (strain Nichols) GN=trpS PE=3 SV=1	R9UX52_TREPA,SYW_TREPA	Uniprot Treponema Pallidum strain Nichols 140618.fasta	37563	0.995	4	4	4	0.00041	0.104	AGRVGDTEVKDALAR	R	A	1	0	0	0	2	1557.83			96677	263	277	Empty	true
Maldi TPA Nichols	Uncategorized Sample	TPA	merged TPA.txt (3706224)	Tryptophan--tRNA ligase OS=Treponema pallidum (strain Nichols) GN=trpS PE=3 SV=1	R9UX52_TREPA,SYW_TREPA	Uniprot Treponema Pallidum strain Nichols 140618.fasta	37563	0.995	4	4	4	0.00041	0.104	ALNTFLEPIR	R	A	1	0	0	0	2	1173.66			320318	278	287	Empty	true
Maldi TPA Nichols	Uncategorized Sample	TPA	merged TPA.txt (3706224)	Tryptophan--tRNA ligase OS=Treponema pallidum (strain Nichols) GN=trpS PE=3 SV=1	R9UX52_TREPA,SYW_TREPA	Uniprot Treponema Pallidum strain Nichols 140618.fasta	37563	0.995	4	4	4	0.00041	0.104	VGDTEVKDALAR	R	A	1	0	0	0	2	1273.67			427439	266	277	Empty	true
Maldi TPA Nichols	Uncategorized Sample	TPA	merged TPA.txt (3706224)	Tryptophan--tRNA ligase OS=Treponema pallidum (strain Nichols) GN=trpS PE=3 SV=1	R9UX52_TREPA,SYW_TREPA	Uniprot Treponema Pallidum strain Nichols 140618.fasta	37563	0.995	4	4	4	0.00041	0.104	VRAMYTDPAR	K	T	1	0	0	0	2	1195.59			11618	217	226	Empty	true
Maldi TPA Nichols	Uncategorized Sample	TPA	merged TPA.txt (3706224)	Glucose-6-phosphate 1-dehydrogenase OS=Treponema pallidum (strain Nichols) GN=zwf PE=3 SV=1	G6PD_TREPA,R9UVY6_TREPA	Uniprot Treponema Pallidum strain Nichols 140618.fasta	58033.8	0.998	2	2	2	0.000205	0.033	ETVQNILVTR	K	F	1	0	0	0	2	1172.66			347382	195	204	Empty	true
Maldi TPA Nichols	Uncategorized Sample	TPA	merged TPA.txt (3706224)	Glucose-6-phosphate 1-dehydrogenase OS=Treponema pallidum (strain Nichols) GN=zwf PE=3 SV=1	G6PD_TREPA,R9UVY6_TREPA	Uniprot Treponema Pallidum strain Nichols 140618.fasta	58033.8	0.998	2	2	2	0.000205	0.033	LRDEIVK	R	V	1	0	0	0	2	872.52			179194	273	279	Empty	true
Maldi TPA Nichols	Uncategorized Sample	TPA	merged TPA.txt (3706224)	50S ribosomal protein L31 OS=Treponema pallidum (strain Nichols) GN=rpmE PE=3 SV=1	R9USJ8_TREPA,RL31_TREPA	Uniprot Treponema Pallidum strain Nichols 140618.fasta	7598.9	0.99	3	3	3	0.000308	0.343	LVDSAGRIDRFNR	K	R	1	0	0	0	2	1518.81			364760	49	61	Empty	true
Maldi TPA Nichols	Uncategorized Sample	TPA	merged TPA.txt (3706224)	50S ribosomal protein L31 OS=Treponema pallidum (strain Nichols) GN=rpmE PE=3 SV=1	R9USJ8_TREPA,RL31_TREPA	Uniprot Treponema Pallidum strain Nichols 140618.fasta	7598.9	0.99	3	3	3	0.000308	0.343	MKKGLHPR	-	Y	1	0	0	0	2	982.562			44795	1	8	Empty	true
Maldi TPA Nichols	Uncategorized Sample	TPA	merged TPA.txt (3706224)	50S ribosomal protein L31 OS=Treponema pallidum (strain Nichols) GN=rpmE PE=3 SV=1	R9USJ8_TREPA,RL31_TREPA	Uniprot Treponema Pallidum strain Nichols 140618.fasta	7598.9	0.99	3	3	3	0.000308	0.343	QKLVDSAGR	K	I	1	0	0	0	2	973.543			74792	47	55	Empty	true
Maldi TPA Nichols	Uncategorized Sample	TPA	merged TPA.txt (3706224)	Elongation factor G OS=Treponema pallidum (strain Nichols) GN=fusA2 PE=3 SV=1	EFG1_TREPA,R9UWN2_TREPA	Uniprot Treponema Pallidum strain Nichols 140618.fasta	76831.9	0.998	2	2	2	0.000205	0.0302	KGAELFNVRAR	K	K	1	0	0	0	2	1260.72			120992	335	345	Empty	true
Maldi TPA Nichols	Uncategorized Sample	TPA	merged TPA.txt (3706224)	Elongation factor G OS=Treponema pallidum (strain Nichols) GN=fusA2 PE=3 SV=1	EFG1_TREPA,R9UWN2_TREPA	Uniprot Treponema Pallidum strain Nichols 140618.fasta	76831.9	0.998	2	2	2	0.000205	0.0302	QTGGSGQFGR	K	V	1	0	0	0	2	994.47			281675	496	505	Empty	true
Maldi TPA Nichols	Uncategorized Sample	TPA	merged TPA.txt (3706224)	Thioredoxin OS=Treponema pallidum (strain Nichols) GN=TPANIC_0919 PE=3 SV=1	R9UVS2_TREPA,THIO_TREPA	Uniprot Treponema Pallidum strain Nichols 140618.fasta	11391.2	0.999	3	3	3	0.000308	0.19	ALLDISSGNVRK	M	T	1	0	0	0	1	1272.73			304082	2	13	Empty	true
Maldi TPA Nichols	Uncategorized Sample	TPA	merged TPA.txt (3706224)	Thioredoxin OS=Treponema pallidum (strain Nichols) GN=TPANIC_0919 PE=3 SV=1	R9UVS2_TREPA,THIO_TREPA	Uniprot Treponema Pallidum strain Nichols 140618.fasta	11391.2	0.999	3	3	3	0.000308	0.19	ILTLIQK	K	N	1	0	0	0	2	828.556			1354930	97	103	Empty	true
Maldi TPA Nichols	Uncategorized Sample	TPA	merged TPA.txt (3706224)	Thioredoxin OS=Treponema pallidum (strain Nichols) GN=TPANIC_0919 PE=3 SV=1	R9UVS2_TREPA,THIO_TREPA	Uniprot Treponema Pallidum strain Nichols 140618.fasta	11391.2	0.999	3	3	3	0.000308	0.19	MALLDISSGNVRK	-	T	1	0	0	0	2	1403.77			149666	1	13	Empty	true
Maldi TPA Nichols	Uncategorized Sample	TPA	merged TPA.txt (3706224)	ATP-dependent Clp protease subunit A (ClpA) OS=Treponema pallidum (strain Nichols) GN=clpA2 PE=3 SV=1	O83779_TREPA	Uniprot Treponema Pallidum strain Nichols 140618.fasta	89329.9	1	10	10	12	0.00123	0.12	ADFRNVILIMTSNAGAR	K	N	1	0	0	0	2	1864.97			83602	639	655	Empty	true
Maldi TPA Nichols	Uncategorized Sample	TPA	merged TPA.txt (3706224)	ATP-dependent Clp protease subunit A (ClpA) OS=Treponema pallidum (strain Nichols) GN=clpA2 PE=3 SV=1	O83779_TREPA	Uniprot Treponema Pallidum strain Nichols 140618.fasta	89329.9	1	10	10	12	0.00123	0.12	ARRGELAPLIGR	R	T	1	0	0	0	2	1308.79			81241	221	232	Empty	true
Maldi TPA Nichols	Uncategorized Sample	TPA	merged TPA.txt (3706224)	ATP-dependent Clp protease subunit A (ClpA) OS=Treponema pallidum (strain Nichols) GN=clpA2 PE=3 SV=1	O83779_TREPA	Uniprot Treponema Pallidum strain Nichols 140618.fasta	89329.9	1	10	10	12	0.00123	0.12	KDQALAR	R	R	1	0	0	0	2	801.458			104167	374	380	Empty	true
Maldi TPA Nichols	Uncategorized Sample	TPA	merged TPA.txt (3706224)	ATP-dependent Clp protease subunit A (ClpA) OS=Treponema pallidum (strain Nichols) GN=clpA2 PE=3 SV=1	O83779_TREPA	Uniprot Treponema Pallidum strain Nichols 140618.fasta	89329.9	1	10	10	12	0.00123	0.12	KDQALARR	R	F	2	0	0	0	2	957.559			1707840	374	381	Empty	true
Maldi TPA Nichols	Uncategorized Sample	TPA	merged TPA.txt (3706224)	ATP-dependent Clp protease subunit A (ClpA) OS=Treponema pallidum (strain Nichols) GN=clpA2 PE=3 SV=1	O83779_TREPA	Uniprot Treponema Pallidum strain Nichols 140618.fasta	89329.9	1	10	10	12	0.00123	0.12	LIEVIAR	R	V	2	0	0	0	2	813.519			3876890	133	139	Empty	true
Maldi TPA Nichols	Uncategorized Sample	TPA	merged TPA.txt (3706224)	ATP-dependent Clp protease subunit A (ClpA) OS=Treponema pallidum (strain Nichols) GN=clpA2 PE=3 SV=1	O83779_TREPA	Uniprot Treponema Pallidum strain Nichols 140618.fasta	89329.9	1	10	10	12	0.00123	0.12	MSGMSTARLIEVIARVNGIR	R	H	1	0	0	0	2	2190.18			139382	125	144	Empty	true
Maldi TPA Nichols	Uncategorized Sample	TPA	merged TPA.txt (3706224)	ATP-dependent Clp protease subunit A (ClpA) OS=Treponema pallidum (strain Nichols) GN=clpA2 PE=3 SV=1	O83779_TREPA	Uniprot Treponema Pallidum strain Nichols 140618.fasta	89329.9	1	10	10	12	0.00123	0.12	RAVLYCEANK	K	K	1	0	0	0	2	1223.62			345849	89	98	Empty	true
Maldi TPA Nichols	Uncategorized Sample	TPA	merged TPA.txt (3706224)	ATP-dependent Clp protease subunit A (ClpA) OS=Treponema pallidum (strain Nichols) GN=clpA2 PE=3 SV=1	O83779_TREPA	Uniprot Treponema Pallidum strain Nichols 140618.fasta	89329.9	1	10	10	12	0.00123	0.12	RLAEELEK	K	K	1	0	0	0	2	987.547			1332550	310	317	Empty	true
Maldi TPA Nichols	Uncategorized Sample	TPA	merged TPA.txt (3706224)	ATP-dependent Clp protease subunit A (ClpA) OS=Treponema pallidum (strain Nichols) GN=clpA2 PE=3 SV=1	O83779_TREPA	Uniprot Treponema Pallidum strain Nichols 140618.fasta	89329.9	1	10	10	12	0.00123	0.12	RTDADTHR	K	Y	1	0	0	0	2	971.465			275253	199	206	Empty	true
Maldi TPA Nichols	Uncategorized Sample	TPA	merged TPA.txt (3706224)	ATP-dependent Clp protease subunit A (ClpA) OS=Treponema pallidum (strain Nichols) GN=clpA2 PE=3 SV=1	O83779_TREPA	Uniprot Treponema Pallidum strain Nichols 140618.fasta	89329.9	1	10	10	12	0.00123	0.12	YTVLEKYTVNLTER	R	A	1	0	0	0	2	1728.92			380910	207	220	Empty	true
Maldi TPA Nichols	Uncategorized Sample	TPA	merged TPA.txt (3706224)	Pyrroline-5-carboxylate reductase OS=Treponema pallidum (strain Nichols) GN=proC PE=3 SV=1	P5CR_TREPA,R9UU11_TREPA	Uniprot Treponema Pallidum strain Nichols 140618.fasta	27644.7	0.997	3	3	3	0.000308	0.137	GVIIAEAR	R	H	1	0	0	0	2	828.494			1415760	129	136	Empty	true
Maldi TPA Nichols	Uncategorized Sample	TPA	merged TPA.txt (3706224)	Pyrroline-5-carboxylate reductase OS=Treponema pallidum (strain Nichols) GN=proC PE=3 SV=1	P5CR_TREPA,R9UU11_TREPA	Uniprot Treponema Pallidum strain Nichols 140618.fasta	27644.7	0.997	3	3	3	0.000308	0.137	GVLALEEQGLRR	R	A	1	0	0	0	2	1340.76			1450280	239	250	Empty	true
Maldi TPA Nichols	Uncategorized Sample	TPA	merged TPA.txt (3706224)	Pyrroline-5-carboxylate reductase OS=Treponema pallidum (strain Nichols) GN=proC PE=3 SV=1	P5CR_TREPA,R9UU11_TREPA	Uniprot Treponema Pallidum strain Nichols 140618.fasta	27644.7	0.997	3	3	3	0.000308	0.137	HTLHHDEHAALLAVLR	R	T	1	0	0	0	2	1832.99			47621	137	152	Empty	true
Maldi TPA Nichols	Uncategorized Sample	TPA	merged TPA.txt (3706224)	Uncharacterized protein OS=Treponema pallidum (strain Nichols) GN=TPANIC_0425 PE=4 SV=1	R9UT32_TREPA	Uniprot Treponema Pallidum strain Nichols 140618.fasta	15180.5	0.965	2	2	3	0.000308	0.157	ERADRLR	R	W	1	0	0	0	2	915.512			550340	32	38	Empty	true
Maldi TPA Nichols	Uncategorized Sample	TPA	merged TPA.txt (3706224)	Uncharacterized protein OS=Treponema pallidum (strain Nichols) GN=TPANIC_0425 PE=4 SV=1	R9UT32_TREPA	Uniprot Treponema Pallidum strain Nichols 140618.fasta	15180.5	0.965	2	2	3	0.000308	0.157	QCPVAQESVARAAR	R	V	2	0	0	0	2	1542.78			427498	47	60	Empty	true
Maldi TPA Nichols	Uncategorized Sample	TPA	merged TPA.txt (3706224)	Chromosome partition protein Smc OS=Treponema pallidum (strain Nichols) GN=smc PE=3 SV=1	O83382_TREPA	Uniprot Treponema Pallidum strain Nichols 140618.fasta	105927	1	7	7	8	0.00082	0.0776	AQLERHAARQR	R	T	1	0	0	0	2	1335.74			3261840	528	538	Empty	true
Maldi TPA Nichols	Uncategorized Sample	TPA	merged TPA.txt (3706224)	Chromosome partition protein Smc OS=Treponema pallidum (strain Nichols) GN=smc PE=3 SV=1	O83382_TREPA	Uniprot Treponema Pallidum strain Nichols 140618.fasta	105927	1	7	7	8	0.00082	0.0776	DALQTQVEEAQQTLSAR	R	I	1	0	0	0	2	1887.94			67888	257	273	Empty	true
Maldi TPA Nichols	Uncategorized Sample	TPA	merged TPA.txt (3706224)	Chromosome partition protein Smc OS=Treponema pallidum (strain Nichols) GN=smc PE=3 SV=1	O83382_TREPA	Uniprot Treponema Pallidum strain Nichols 140618.fasta	105927	1	7	7	8	0.00082	0.0776	DRDLGLLR	R	L	1	0	0	0	2	957.548			130208	227	234	Empty	true
Maldi TPA Nichols	Uncategorized Sample	TPA	merged TPA.txt (3706224)	Chromosome partition protein Smc OS=Treponema pallidum (strain Nichols) GN=smc PE=3 SV=1	O83382_TREPA	Uniprot Treponema Pallidum strain Nichols 140618.fasta	105927	1	7	7	8	0.00082	0.0776	IGEINDMEKR	R	V	1	0	0	0	2	1220.59			2457540	274	283	Empty	true
Maldi TPA Nichols	Uncategorized Sample	TPA	merged TPA.txt (3706224)	Chromosome partition protein Smc OS=Treponema pallidum (strain Nichols) GN=smc PE=3 SV=1	O83382_TREPA	Uniprot Treponema Pallidum strain Nichols 140618.fasta	105927	1	7	7	8	0.00082	0.0776	KLEKTAENLR	R	H	1	0	0	0	2	1201.69			1075380	181	190	Empty	true
Maldi TPA Nichols	Uncategorized Sample	TPA	merged TPA.txt (3706224)	Chromosome partition protein Smc OS=Treponema pallidum (strain Nichols) GN=smc PE=3 SV=1	O83382_TREPA	Uniprot Treponema Pallidum strain Nichols 140618.fasta	105927	1	7	7	8	0.00082	0.0776	RVDALQK	K	E	1	0	0	0	2	829.489			1319430	283	289	Empty	true
Maldi TPA Nichols	Uncategorized Sample	TPA	merged TPA.txt (3706224)	Chromosome partition protein Smc OS=Treponema pallidum (strain Nichols) GN=smc PE=3 SV=1	O83382_TREPA	Uniprot Treponema Pallidum strain Nichols 140618.fasta	105927	1	7	7	8	0.00082	0.0776	TLESLRVDQAR	K	L	2	0	0	0	2	1287.7			356714	557	567	Empty	true
Maldi TPA Nichols	Uncategorized Sample	TPA	merged TPA.txt (3706224)	Putative CAP family transcription factor OS=Treponema pallidum (strain Nichols) GN=TPANIC_0995 PE=4 SV=1	O83960_TREPA,R9UUI7_TREPA	Uniprot Treponema Pallidum strain Nichols 140618.fasta	50424.7	0.959	2	2	3	0.000308	0.0448	IYISYDITLQR	K	T	1	0	0	0	2	1384.75			193310	233	243	Empty	true
Maldi TPA Nichols	Uncategorized Sample	TPA	merged TPA.txt (3706224)	Putative CAP family transcription factor OS=Treponema pallidum (strain Nichols) GN=TPANIC_0995 PE=4 SV=1	O83960_TREPA,R9UUI7_TREPA	Uniprot Treponema Pallidum strain Nichols 140618.fasta	50424.7	0.959	2	2	3	0.000308	0.0448	LNEIASVFR	R	F	2	0	0	0	2	1048.58			386480	38	46	Empty	true
Maldi TPA Nichols	Uncategorized Sample	TPA	merged TPA.txt (3706224)	Uncharacterized protein OS=Treponema pallidum (strain Nichols) GN=TP_0455 PE=4 SV=1	O83468_TREPA	Uniprot Treponema Pallidum strain Nichols 140618.fasta	38896.1	0.977	3	3	3	0.000308	0.0838	MLSRDAGRSR	K	R	1	0	0	0	2	1164.59			141777	233	242	Empty	true
Maldi TPA Nichols	Uncategorized Sample	TPA	merged TPA.txt (3706224)	Uncharacterized protein OS=Treponema pallidum (strain Nichols) GN=TP_0455 PE=4 SV=1	O83468_TREPA	Uniprot Treponema Pallidum strain Nichols 140618.fasta	38896.1	0.977	3	3	3	0.000308	0.0838	TFSVDFSIR	R	T	1	0	0	0	2	1071.55			65257	84	92	Empty	true
Maldi TPA Nichols	Uncategorized Sample	TPA	merged TPA.txt (3706224)	Uncharacterized protein OS=Treponema pallidum (strain Nichols) GN=TP_0455 PE=4 SV=1	O83468_TREPA	Uniprot Treponema Pallidum strain Nichols 140618.fasta	38896.1	0.977	3	3	3	0.000308	0.0838	VIEYVLNAR	R	Q	1	0	0	0	2	1076.61			236108	208	216	Empty	true
Maldi TPA Nichols	Uncategorized Sample	TPA	merged TPA.txt (3706224)	Oligoendopeptidase F, putative OS=Treponema pallidum (strain Nichols) GN=TP_1026 PE=4 SV=1	O83989_TREPA	Uniprot Treponema Pallidum strain Nichols 140618.fasta	68794.7	0.997	3	3	3	0.000308	0.0679	AWRALETQYLPR	K	R	1	0	0	0	2	1503.81			385896	453	464	Empty	true
Maldi TPA Nichols	Uncategorized Sample	TPA	merged TPA.txt (3706224)	Oligoendopeptidase F, putative OS=Treponema pallidum (strain Nichols) GN=TP_1026 PE=4 SV=1	O83989_TREPA	Uniprot Treponema Pallidum strain Nichols 140618.fasta	68794.7	0.997	3	3	3	0.000308	0.0679	LLRSDYDMQDIAR	R	Y	1	0	0	0	2	1595.78			171795	224	236	Empty	true
Maldi TPA Nichols	Uncategorized Sample	TPA	merged TPA.txt (3706224)	Oligoendopeptidase F, putative OS=Treponema pallidum (strain Nichols) GN=TP_1026 PE=4 SV=1	O83989_TREPA	Uniprot Treponema Pallidum strain Nichols 140618.fasta	68794.7	0.997	3	3	3	0.000308	0.0679	YGGQHYLSCGGLWMR	R	Q	1	0	0	0	2	1800.79			50610	467	481	Empty	true
Maldi TPA Nichols	Uncategorized Sample	TPA	merged TPA.txt (3706224)	Patatin family phospholipase OS=Treponema pallidum (strain Nichols) GN=TP_1033 PE=4 SV=1	O83996_TREPA	Uniprot Treponema Pallidum strain Nichols 140618.fasta	33568.3	0.997	4	4	4	0.00041	0.145	AVLDVFFAR	R	G	1	0	0	0	2	1037.58			27029	282	290	Empty	true
Maldi TPA Nichols	Uncategorized Sample	TPA	merged TPA.txt (3706224)	Patatin family phospholipase OS=Treponema pallidum (strain Nichols) GN=TP_1033 PE=4 SV=1	O83996_TREPA	Uniprot Treponema Pallidum strain Nichols 140618.fasta	33568.3	0.997	4	4	4	0.00041	0.145	GYAAVQHAR	R	A	1	0	0	0	2	972.501			269378	273	281	Empty	true
Maldi TPA Nichols	Uncategorized Sample	TPA	merged TPA.txt (3706224)	Patatin family phospholipase OS=Treponema pallidum (strain Nichols) GN=TP_1033 PE=4 SV=1	O83996_TREPA	Uniprot Treponema Pallidum strain Nichols 140618.fasta	33568.3	0.997	4	4	4	0.00041	0.145	LGKLVQLGVSLNTLVR	R	G	1	0	0	0	2	1710.06			240343	95	110	Empty	true
Maldi TPA Nichols	Uncategorized Sample	TPA	merged TPA.txt (3706224)	Patatin family phospholipase OS=Treponema pallidum (strain Nichols) GN=TP_1033 PE=4 SV=1	O83996_TREPA	Uniprot Treponema Pallidum strain Nichols 140618.fasta	33568.3	0.997	4	4	4	0.00041	0.145	WSLVLSGGGAR	K	G	1	0	0	0	2	1102.6			289483	3	13	Empty	true
Maldi TPA Nichols	Uncategorized Sample	TPA	merged TPA.txt (3706224)	Uncharacterized protein OS=Treponema pallidum (strain Nichols) GN=TP_0567 PE=4 SV=2	O06690_TREPA	Uniprot Treponema Pallidum strain Nichols 140618.fasta	23469.1	0.972	2	2	2	0.000205	0.0874	RLEALGER	K	A	1	0	0	0	2	943.532			509034	72	79	Empty	true
Maldi TPA Nichols	Uncategorized Sample	TPA	merged TPA.txt (3706224)	Uncharacterized protein OS=Treponema pallidum (strain Nichols) GN=TP_0567 PE=4 SV=2	O06690_TREPA	Uniprot Treponema Pallidum strain Nichols 140618.fasta	23469.1	0.972	2	2	2	0.000205	0.0874	VSQELDERLR	R	A	1	0	0	0	2	1244.66			667574	100	109	Empty	true
Maldi TPA Nichols	Uncategorized Sample	TPA	merged TPA.txt (3706224)	Uncharacterized protein OS=Treponema pallidum (strain Nichols) GN=TPANIC_0083 PE=4 SV=1	R9US35_TREPA	Uniprot Treponema Pallidum strain Nichols 140618.fasta	46060.8	0.999	3	3	5	0.000513	0.0611	DELGMVR	K	Y	3	0	0	0	2	835.398			5109530	100	106	Empty	true
Maldi TPA Nichols	Uncategorized Sample	TPA	merged TPA.txt (3706224)	Uncharacterized protein OS=Treponema pallidum (strain Nichols) GN=TPANIC_0083 PE=4 SV=1	R9US35_TREPA	Uniprot Treponema Pallidum strain Nichols 140618.fasta	46060.8	0.999	3	3	5	0.000513	0.0611	SSLAKEGR	R	F	1	0	0	0	2	847.463			823495	49	56	Empty	true
Maldi TPA Nichols	Uncategorized Sample	TPA	merged TPA.txt (3706224)	Uncharacterized protein OS=Treponema pallidum (strain Nichols) GN=TPANIC_0083 PE=4 SV=1	R9US35_TREPA	Uniprot Treponema Pallidum strain Nichols 140618.fasta	46060.8	0.999	3	3	5	0.000513	0.0611	YQSQDPFVR	R	S	1	0	0	0	2	1139.55			14458	107	115	Empty	true
Maldi TPA Nichols	Uncategorized Sample	TPA	merged TPA.txt (3706224)	DNA-directed DNA polymerase I OS=Treponema pallidum (strain Nichols) GN=polA PE=3 SV=1	DPO1_TREPA,R9US76_TREPA	Uniprot Treponema Pallidum strain Nichols 140618.fasta	112219	0.999	6	6	6	0.000615	0.0481	GVTDPVELK	R	R	1	0	0	0	2	957.525			483922	373	381	Empty	true
Maldi TPA Nichols	Uncategorized Sample	TPA	merged TPA.txt (3706224)	DNA-directed DNA polymerase I OS=Treponema pallidum (strain Nichols) GN=polA PE=3 SV=1	DPO1_TREPA,R9US76_TREPA	Uniprot Treponema Pallidum strain Nichols 140618.fasta	112219	0.999	6	6	6	0.000615	0.0481	IAMIAIQR	K	A	1	0	0	0	2	915.544			153078	927	934	Empty	true
Maldi TPA Nichols	Uncategorized Sample	TPA	merged TPA.txt (3706224)	DNA-directed DNA polymerase I OS=Treponema pallidum (strain Nichols) GN=polA PE=3 SV=1	DPO1_TREPA,R9US76_TREPA	Uniprot Treponema Pallidum strain Nichols 140618.fasta	112219	0.999	6	6	6	0.000615	0.0481	IAMIAIQRAFAR	K	R	1	0	0	0	2	1360.79			831938	927	938	Empty	true
Maldi TPA Nichols	Uncategorized Sample	TPA	merged TPA.txt (3706224)	DNA-directed DNA polymerase I OS=Treponema pallidum (strain Nichols) GN=polA PE=3 SV=1	DPO1_TREPA,R9US76_TREPA	Uniprot Treponema Pallidum strain Nichols 140618.fasta	112219	0.999	6	6	6	0.000615	0.0481	QDVMLAR	R	S	1	0	0	0	2	848.43			1345300	360	366	Empty	true
Maldi TPA Nichols	Uncategorized Sample	TPA	merged TPA.txt (3706224)	DNA-directed DNA polymerase I OS=Treponema pallidum (strain Nichols) GN=polA PE=3 SV=1	DPO1_TREPA,R9US76_TREPA	Uniprot Treponema Pallidum strain Nichols 140618.fasta	112219	0.999	6	6	6	0.000615	0.0481	QDVMLARSAGHYR	R	G	1	0	0	0	2	1519.74			121828	360	372	Empty	true
Maldi TPA Nichols	Uncategorized Sample	TPA	merged TPA.txt (3706224)	DNA-directed DNA polymerase I OS=Treponema pallidum (strain Nichols) GN=polA PE=3 SV=1	DPO1_TREPA,R9US76_TREPA	Uniprot Treponema Pallidum strain Nichols 140618.fasta	112219	0.999	6	6	6	0.000615	0.0481	YFVAVFDSLTPTFR	R	H	1	0	0	0	2	1662.85			8335	57	70	Empty	true
Maldi TPA Nichols	Uncategorized Sample	TPA	merged TPA.txt (3706224)	Uncharacterized protein OS=Treponema pallidum (strain Nichols) GN=TPANIC_0095 PE=4 SV=1	R9US67_TREPA,Y095_TREPA	Uniprot Treponema Pallidum strain Nichols 140618.fasta	72381.4	1	2	2	6	0.000615	0.034	LGMADLALR	R	W	5	0	0	0	2	959.534			187020	441	449	Empty	true
Maldi TPA Nichols	Uncategorized Sample	TPA	merged TPA.txt (3706224)	Uncharacterized protein OS=Treponema pallidum (strain Nichols) GN=TPANIC_0095 PE=4 SV=1	R9US67_TREPA,Y095_TREPA	Uniprot Treponema Pallidum strain Nichols 140618.fasta	72381.4	1	2	2	6	0.000615	0.034	MTSTQARIREAVR	-	A	1	0	0	0	2	1534.81			663027	1	13	Empty	true
Maldi TPA Nichols	Uncategorized Sample	TPA	merged TPA.txt (3706224)	Glycine--tRNA ligase OS=Treponema pallidum (strain Nichols) GN=glyS PE=3 SV=1	R9UWE7_TREPA,SYG_TREPA	Uniprot Treponema Pallidum strain Nichols 140618.fasta	52676.6	0.992	4	4	4	0.00041	0.0649	DGLVDLAR	K	A	1	0	0	0	2	858.468			172768	375	382	Empty	true
Maldi TPA Nichols	Uncategorized Sample	TPA	merged TPA.txt (3706224)	Glycine--tRNA ligase OS=Treponema pallidum (strain Nichols) GN=glyS PE=3 SV=1	R9UWE7_TREPA,SYG_TREPA	Uniprot Treponema Pallidum strain Nichols 140618.fasta	52676.6	0.992	4	4	4	0.00041	0.0649	KDGLVDLARAVR	K	D	1	0	0	0	2	1312.77			225524	374	385	Empty	true
Maldi TPA Nichols	Uncategorized Sample	TPA	merged TPA.txt (3706224)	Glycine--tRNA ligase OS=Treponema pallidum (strain Nichols) GN=glyS PE=3 SV=1	R9UWE7_TREPA,SYG_TREPA	Uniprot Treponema Pallidum strain Nichols 140618.fasta	52676.6	0.992	4	4	4	0.00041	0.0649	LRDSMAQRR	R	V	1	0	0	0	2	1132.6			59047	434	442	Empty	true
Maldi TPA Nichols	Uncategorized Sample	TPA	merged TPA.txt (3706224)	Glycine--tRNA ligase OS=Treponema pallidum (strain Nichols) GN=glyS PE=3 SV=1	R9UWE7_TREPA,SYG_TREPA	Uniprot Treponema Pallidum strain Nichols 140618.fasta	52676.6	0.992	4	4	4	0.00041	0.0649	YGVRMNHMR	K	W	1	0	0	0	2	1163.56			207547	222	230	Empty	true
Maldi TPA Nichols	Uncategorized Sample	TPA	merged TPA.txt (3706224)	Uncharacterized protein OS=Treponema pallidum (strain Nichols) GN=TP_0348 PE=4 SV=1	O83368_TREPA	Uniprot Treponema Pallidum strain Nichols 140618.fasta	50956.6	0.967	3	3	3	0.000308	0.0576	AAKSAPPRTLYSK	R	G	1	0	0	0	2	1389.78			141078	373	385	Empty	true
Maldi TPA Nichols	Uncategorized Sample	TPA	merged TPA.txt (3706224)	Uncharacterized protein OS=Treponema pallidum (strain Nichols) GN=TP_0348 PE=4 SV=1	O83368_TREPA	Uniprot Treponema Pallidum strain Nichols 140618.fasta	50956.6	0.967	3	3	3	0.000308	0.0576	MRLVRSR	-	L	1	0	0	0	2	917.546			74646	1	7	Empty	true
Maldi TPA Nichols	Uncategorized Sample	TPA	merged TPA.txt (3706224)	Uncharacterized protein OS=Treponema pallidum (strain Nichols) GN=TP_0348 PE=4 SV=1	O83368_TREPA	Uniprot Treponema Pallidum strain Nichols 140618.fasta	50956.6	0.967	3	3	3	0.000308	0.0576	VIHRLLR	K	N	1	0	0	0	2	906.6			338353	406	412	Empty	true
Maldi TPA Nichols	Uncategorized Sample	TPA	merged TPA.txt (3706224)	Uncharacterized protein OS=Treponema pallidum (strain Nichols) GN=TPANIC_0481 PE=4 SV=1	R9UWT4_TREPA	Uniprot Treponema Pallidum strain Nichols 140618.fasta	82681.9	1	13	13	15	0.00154	0.166	AADELQNKAR	R	D	1	0	0	0	2	1115.58			112408	733	742	Empty	true
Maldi TPA Nichols	Uncategorized Sample	TPA	merged TPA.txt (3706224)	Uncharacterized protein OS=Treponema pallidum (strain Nichols) GN=TPANIC_0481 PE=4 SV=1	R9UWT4_TREPA	Uniprot Treponema Pallidum strain Nichols 140618.fasta	82681.9	1	13	13	15	0.00154	0.166	AVIAEGER	R	F	1	0	0	0	2	844.452			135192	663	670	Empty	true
Maldi TPA Nichols	Uncategorized Sample	TPA	merged TPA.txt (3706224)	Uncharacterized protein OS=Treponema pallidum (strain Nichols) GN=TPANIC_0481 PE=4 SV=1	R9UWT4_TREPA	Uniprot Treponema Pallidum strain Nichols 140618.fasta	82681.9	1	13	13	15	0.00154	0.166	DHSVELKMGAR	K	I	1	0	0	0	2	1242.63			506416	579	589	Empty	true
Maldi TPA Nichols	Uncategorized Sample	TPA	merged TPA.txt (3706224)	Uncharacterized protein OS=Treponema pallidum (strain Nichols) GN=TPANIC_0481 PE=4 SV=1	R9UWT4_TREPA	Uniprot Treponema Pallidum strain Nichols 140618.fasta	82681.9	1	13	13	15	0.00154	0.166	EFAAAVKADGARIAR	R	A	2	0	0	0	2	1545.85			756738	376	390	Empty	true
Maldi TPA Nichols	Uncategorized Sample	TPA	merged TPA.txt (3706224)	Uncharacterized protein OS=Treponema pallidum (strain Nichols) GN=TPANIC_0481 PE=4 SV=1	R9UWT4_TREPA	Uniprot Treponema Pallidum strain Nichols 140618.fasta	82681.9	1	13	13	15	0.00154	0.166	ISDSVLRAAPFEPR	R	V	1	0	0	0	2	1557.84			234235	590	603	Empty	true
Maldi TPA Nichols	Uncategorized Sample	TPA	merged TPA.txt (3706224)	Uncharacterized protein OS=Treponema pallidum (strain Nichols) GN=TPANIC_0481 PE=4 SV=1	R9UWT4_TREPA	Uniprot Treponema Pallidum strain Nichols 140618.fasta	82681.9	1	13	13	15	0.00154	0.166	KALGEVTKR	R	A	1	0	0	0	2	1001.61			821317	724	732	Empty	true
Maldi TPA Nichols	Uncategorized Sample	TPA	merged TPA.txt (3706224)	Uncharacterized protein OS=Treponema pallidum (strain Nichols) GN=TPANIC_0481 PE=4 SV=1	R9UWT4_TREPA	Uniprot Treponema Pallidum strain Nichols 140618.fasta	82681.9	1	13	13	15	0.00154	0.166	MGARISDSVLR	K	A	1	0	0	0	2	1204.65			160180	586	596	Empty	true
Maldi TPA Nichols	Uncategorized Sample	TPA	merged TPA.txt (3706224)	Uncharacterized protein OS=Treponema pallidum (strain Nichols) GN=TPANIC_0481 PE=4 SV=1	R9UWT4_TREPA	Uniprot Treponema Pallidum strain Nichols 140618.fasta	82681.9	1	13	13	15	0.00154	0.166	MSDDSTPKTPSRR	-	I	1	0	0	0	2	1493.7			241649	1	13	Empty	true
Maldi TPA Nichols	Uncategorized Sample	TPA	merged TPA.txt (3706224)	Uncharacterized protein OS=Treponema pallidum (strain Nichols) GN=TPANIC_0481 PE=4 SV=1	R9UWT4_TREPA	Uniprot Treponema Pallidum strain Nichols 140618.fasta	82681.9	1	13	13	15	0.00154	0.166	NVPSVLLR	R	N	2	0	0	0	2	897.552			449244	472	479	Empty	true
Maldi TPA Nichols	Uncategorized Sample	TPA	merged TPA.txt (3706224)	Uncharacterized protein OS=Treponema pallidum (strain Nichols) GN=TPANIC_0481 PE=4 SV=1	R9UWT4_TREPA	Uniprot Treponema Pallidum strain Nichols 140618.fasta	82681.9	1	13	13	15	0.00154	0.166	QIAFEATVR	R	V	1	0	0	0	2	1034.56			296102	618	626	Empty	true
Maldi TPA Nichols	Uncategorized Sample	TPA	merged TPA.txt (3706224)	Uncharacterized protein OS=Treponema pallidum (strain Nichols) GN=TPANIC_0481 PE=4 SV=1	R9UWT4_TREPA	Uniprot Treponema Pallidum strain Nichols 140618.fasta	82681.9	1	13	13	15	0.00154	0.166	RIHIPADR	R	A	1	0	0	0	2	977.564			154474	42	49	Empty	true
Maldi TPA Nichols	Uncategorized Sample	TPA	merged TPA.txt (3706224)	Uncharacterized protein OS=Treponema pallidum (strain Nichols) GN=TPANIC_0481 PE=4 SV=1	R9UWT4_TREPA	Uniprot Treponema Pallidum strain Nichols 140618.fasta	82681.9	1	13	13	15	0.00154	0.166	TAQSLTTRKR	K	L	1	0	0	0	2	1161.67			148292	452	461	Empty	true
Maldi TPA Nichols	Uncategorized Sample	TPA	merged TPA.txt (3706224)	Uncharacterized protein OS=Treponema pallidum (strain Nichols) GN=TPANIC_0481 PE=4 SV=1	R9UWT4_TREPA	Uniprot Treponema Pallidum strain Nichols 140618.fasta	82681.9	1	13	13	15	0.00154	0.166	TLHRFFCKR	R	Y	1	0	0	0	2	1264.67			433520	22	30	Empty	true
Maldi TPA Nichols	Uncategorized Sample	TPA	merged TPA.txt (3706224)	Uncharacterized protein OS=Treponema pallidum (strain Nichols) GN=TPANIC_0968 PE=4 SV=1	R9UY47_TREPA,Y968_TREPA	Uniprot Treponema Pallidum strain Nichols 140618.fasta	60061.9	1	8	8	9	0.000923	0.176	DLYAVRVGAVVSMGTR	R	K	1	0	0	0	2	1709.9			124577	347	362	Empty	true
Maldi TPA Nichols	Uncategorized Sample	TPA	merged TPA.txt (3706224)	Uncharacterized protein OS=Treponema pallidum (strain Nichols) GN=TPANIC_0968 PE=4 SV=1	R9UY47_TREPA,Y968_TREPA	Uniprot Treponema Pallidum strain Nichols 140618.fasta	60061.9	1	8	8	9	0.000923	0.176	EFHMGDAR	R	L	2	0	0	0	2	978.41			1155380	232	239	Empty	true
Maldi TPA Nichols	Uncategorized Sample	TPA	merged TPA.txt (3706224)	Uncharacterized protein OS=Treponema pallidum (strain Nichols) GN=TPANIC_0968 PE=4 SV=1	R9UY47_TREPA,Y968_TREPA	Uniprot Treponema Pallidum strain Nichols 140618.fasta	60061.9	1	8	8	9	0.000923	0.176	GVVGGNRLAR	R	A	1	0	0	0	2	998.585			195982	493	502	Empty	true
Maldi TPA Nichols	Uncategorized Sample	TPA	merged TPA.txt (3706224)	Uncharacterized protein OS=Treponema pallidum (strain Nichols) GN=TPANIC_0968 PE=4 SV=1	R9UY47_TREPA,Y968_TREPA	Uniprot Treponema Pallidum strain Nichols 140618.fasta	60061.9	1	8	8	9	0.000923	0.176	LDLAKVERAAAR	R	G	1	0	0	0	2	1312.77			525224	481	492	Empty	true
Maldi TPA Nichols	Uncategorized Sample	TPA	merged TPA.txt (3706224)	Uncharacterized protein OS=Treponema pallidum (strain Nichols) GN=TPANIC_0968 PE=4 SV=1	R9UY47_TREPA,Y968_TREPA	Uniprot Treponema Pallidum strain Nichols 140618.fasta	60061.9	1	8	8	9	0.000923	0.176	LEALRPGAR	R	A	1	0	0	0	2	982.579			97247	83	91	Empty	true
Maldi TPA Nichols	Uncategorized Sample	TPA	merged TPA.txt (3706224)	Uncharacterized protein OS=Treponema pallidum (strain Nichols) GN=TPANIC_0968 PE=4 SV=1	R9UY47_TREPA,Y968_TREPA	Uniprot Treponema Pallidum strain Nichols 140618.fasta	60061.9	1	8	8	9	0.000923	0.176	LRSAGTYVLGSELEIR	R	G	1	0	0	0	2	1763.97			116529	108	123	Empty	true
Maldi TPA Nichols	Uncategorized Sample	TPA	merged TPA.txt (3706224)	Uncharacterized protein OS=Treponema pallidum (strain Nichols) GN=TPANIC_0968 PE=4 SV=1	R9UY47_TREPA,Y968_TREPA	Uniprot Treponema Pallidum strain Nichols 140618.fasta	60061.9	1	8	8	9	0.000923	0.176	QLFAAQETALR	K	T	1	0	0	0	2	1247.67			64717	464	474	Empty	true
Maldi TPA Nichols	Uncategorized Sample	TPA	merged TPA.txt (3706224)	Uncharacterized protein OS=Treponema pallidum (strain Nichols) GN=TPANIC_0968 PE=4 SV=1	R9UY47_TREPA,Y968_TREPA	Uniprot Treponema Pallidum strain Nichols 140618.fasta	60061.9	1	8	8	9	0.000923	0.176	RDFLLQLAEAVPR	R	E	1	0	0	0	2	1527.86			1381040	299	311	Empty	true
Maldi TPA Nichols	Uncategorized Sample	TPA	merged TPA.txt (3706224)	Putative membrane protein OS=Treponema pallidum (strain Nichols) GN=TPANIC_0752 PE=4 SV=1	R9UVB5_TREPA,Y752_TREPA	Uniprot Treponema Pallidum strain Nichols 140618.fasta	43042.1	0.993	4	4	5	0.000513	0.134	DAALYALGTER	R	V	1	0	0	0	2	1179.6			936086	93	103	Empty	true
Maldi TPA Nichols	Uncategorized Sample	TPA	merged TPA.txt (3706224)	Putative membrane protein OS=Treponema pallidum (strain Nichols) GN=TPANIC_0752 PE=4 SV=1	R9UVB5_TREPA,Y752_TREPA	Uniprot Treponema Pallidum strain Nichols 140618.fasta	43042.1	0.993	4	4	5	0.000513	0.134	KEALSLFAQYLELHDAHER	K	A	1	0	0	0	2	2270.16			2003930	68	86	Empty	true
Maldi TPA Nichols	Uncategorized Sample	TPA	merged TPA.txt (3706224)	Putative membrane protein OS=Treponema pallidum (strain Nichols) GN=TPANIC_0752 PE=4 SV=1	R9UVB5_TREPA,Y752_TREPA	Uniprot Treponema Pallidum strain Nichols 140618.fasta	43042.1	0.993	4	4	5	0.000513	0.134	RGFGFQLHTVR	R	R	2	0	0	0	2	1317.72			617090	336	346	Empty	true
Maldi TPA Nichols	Uncategorized Sample	TPA	merged TPA.txt (3706224)	Putative membrane protein OS=Treponema pallidum (strain Nichols) GN=TPANIC_0752 PE=4 SV=1	R9UVB5_TREPA,Y752_TREPA	Uniprot Treponema Pallidum strain Nichols 140618.fasta	43042.1	0.993	4	4	5	0.000513	0.134	SETVVLQDAK	K	L	1	0	0	0	2	1089.58			593356	246	255	Empty	true
Maldi TPA Nichols	Uncategorized Sample	TPA	merged TPA.txt (3706224)	Formate hydrogenlyase transcriptional activator (FhlA) OS=Treponema pallidum (strain Nichols) GN=TP_0082 PE=4 SV=1	O88098_TREPA	Uniprot Treponema Pallidum strain Nichols 140618.fasta	66419.4	1	10	10	11	0.00113	0.112	KTNTIPCTR	R	H	1	0	0	0	2	1090.57			311640	43	51	Empty	true
Maldi TPA Nichols	Uncategorized Sample	TPA	merged TPA.txt (3706224)	Formate hydrogenlyase transcriptional activator (FhlA) OS=Treponema pallidum (strain Nichols) GN=TP_0082 PE=4 SV=1	O88098_TREPA	Uniprot Treponema Pallidum strain Nichols 140618.fasta	66419.4	1	10	10	11	0.00113	0.112	LQHHTIDLTK	R	R	2	0	0	0	2	1205.66			1346710	133	142	Empty	true
Maldi TPA Nichols	Uncategorized Sample	TPA	merged TPA.txt (3706224)	Formate hydrogenlyase transcriptional activator (FhlA) OS=Treponema pallidum (strain Nichols) GN=TP_0082 PE=4 SV=1	O88098_TREPA	Uniprot Treponema Pallidum strain Nichols 140618.fasta	66419.4	1	10	10	11	0.00113	0.112	LYPIFNARKR	R	I	1	0	0	0	2	1277.75			188594	31	40	Empty	true
Maldi TPA Nichols	Uncategorized Sample	TPA	merged TPA.txt (3706224)	Formate hydrogenlyase transcriptional activator (FhlA) OS=Treponema pallidum (strain Nichols) GN=TP_0082 PE=4 SV=1	O88098_TREPA	Uniprot Treponema Pallidum strain Nichols 140618.fasta	66419.4	1	10	10	11	0.00113	0.112	LYPIHNARK	R	R	1	0	0	0	2	1111.64			397357	31	39	Empty	true
Maldi TPA Nichols	Uncategorized Sample	TPA	merged TPA.txt (3706224)	Formate hydrogenlyase transcriptional activator (FhlA) OS=Treponema pallidum (strain Nichols) GN=TP_0082 PE=4 SV=1	O88098_TREPA	Uniprot Treponema Pallidum strain Nichols 140618.fasta	66419.4	1	10	10	11	0.00113	0.112	LYPIMNARKR	R	I	1	0	0	0	2	1261.72			64884	31	40	Empty	true
Maldi TPA Nichols	Uncategorized Sample	TPA	merged TPA.txt (3706224)	Formate hydrogenlyase transcriptional activator (FhlA) OS=Treponema pallidum (strain Nichols) GN=TP_0082 PE=4 SV=1	O88098_TREPA	Uniprot Treponema Pallidum strain Nichols 140618.fasta	66419.4	1	10	10	11	0.00113	0.112	LYPITNAR	R	K	1	0	0	0	2	947.531			285263	31	38	Empty	true
Maldi TPA Nichols	Uncategorized Sample	TPA	merged TPA.txt (3706224)	Formate hydrogenlyase transcriptional activator (FhlA) OS=Treponema pallidum (strain Nichols) GN=TP_0082 PE=4 SV=1	O88098_TREPA	Uniprot Treponema Pallidum strain Nichols 140618.fasta	66419.4	1	10	10	11	0.00113	0.112	NLLERAALLAR	R	G	1	0	0	0	2	1239.75			231721	480	490	Empty	true
Maldi TPA Nichols	Uncategorized Sample	TPA	merged TPA.txt (3706224)	Formate hydrogenlyase transcriptional activator (FhlA) OS=Treponema pallidum (strain Nichols) GN=TP_0082 PE=4 SV=1	O88098_TREPA	Uniprot Treponema Pallidum strain Nichols 140618.fasta	66419.4	1	10	10	11	0.00113	0.112	QDLARILSQK	R	S	1	0	0	0	2	1171.68			129306	144	153	Empty	true
Maldi TPA Nichols	Uncategorized Sample	TPA	merged TPA.txt (3706224)	Formate hydrogenlyase transcriptional activator (FhlA) OS=Treponema pallidum (strain Nichols) GN=TP_0082 PE=4 SV=1	O88098_TREPA	Uniprot Treponema Pallidum strain Nichols 140618.fasta	66419.4	1	10	10	11	0.00113	0.112	VGGERSVSVSVR	R	I	1	0	0	0	2	1231.68			136513	382	393	Empty	true
Maldi TPA Nichols	Uncategorized Sample	TPA	merged TPA.txt (3706224)	Formate hydrogenlyase transcriptional activator (FhlA) OS=Treponema pallidum (strain Nichols) GN=TP_0082 PE=4 SV=1	O88098_TREPA	Uniprot Treponema Pallidum strain Nichols 140618.fasta	66419.4	1	10	10	11	0.00113	0.112	VSCARLYPIHNAR	R	K	1	0	0	0	2	1556.81			257145	26	38	Empty	true
Maldi TPA Nichols	Uncategorized Sample	TPA	merged TPA.txt (3706224)	Glutamate--tRNA ligase OS=Treponema pallidum (strain Nichols) GN=gltX PE=3 SV=1	R9UV54_TREPA,SYE_TREPA	Uniprot Treponema Pallidum strain Nichols 140618.fasta	59839.7	0.999	4	4	5	0.000513	0.0428	ILGASRSCAR	R	I	1	0	0	0	2	1090.58			102703	509	518	Empty	true
Maldi TPA Nichols	Uncategorized Sample	TPA	merged TPA.txt (3706224)	Glutamate--tRNA ligase OS=Treponema pallidum (strain Nichols) GN=gltX PE=3 SV=1	R9UV54_TREPA,SYE_TREPA	Uniprot Treponema Pallidum strain Nichols 140618.fasta	59839.7	0.999	4	4	5	0.000513	0.0428	LDVAQVR	R	A	1	0	0	0	2	800.462			10198	441	447	Empty	true
Maldi TPA Nichols	Uncategorized Sample	TPA	merged TPA.txt (3706224)	Glutamate--tRNA ligase OS=Treponema pallidum (strain Nichols) GN=gltX PE=3 SV=1	R9UV54_TREPA,SYE_TREPA	Uniprot Treponema Pallidum strain Nichols 140618.fasta	59839.7	0.999	4	4	5	0.000513	0.0428	RLDVAQVR	K	A	2	0	0	0	2	956.564			1097240	440	447	Empty	true
Maldi TPA Nichols	Uncategorized Sample	TPA	merged TPA.txt (3706224)	Glutamate--tRNA ligase OS=Treponema pallidum (strain Nichols) GN=gltX PE=3 SV=1	R9UV54_TREPA,SYE_TREPA	Uniprot Treponema Pallidum strain Nichols 140618.fasta	59839.7	0.999	4	4	5	0.000513	0.0428	RLDVAQVRAVLVR	K	A	1	0	0	0	2	1494.92			498239	440	452	Empty	true
Maldi TPA Nichols	Uncategorized Sample	TPA	merged TPA.txt (3706224)	DNA-directed RNA polymerase subunit beta OS=Treponema pallidum (strain Nichols) GN=rpoB PE=3 SV=1	R9UW34_TREPA,RPOB_TREPA	Uniprot Treponema Pallidum strain Nichols 140618.fasta	132450	1	8	8	8	0.00082	0.0942	AKQDGTVAYVSSEK	K	I	1	0	0	0	2	1482.74			964194	689	702	Empty	true
Maldi TPA Nichols	Uncategorized Sample	TPA	merged TPA.txt (3706224)	DNA-directed RNA polymerase subunit beta OS=Treponema pallidum (strain Nichols) GN=rpoB PE=3 SV=1	R9UW34_TREPA,RPOB_TREPA	Uniprot Treponema Pallidum strain Nichols 140618.fasta	132450	1	8	8	8	0.00082	0.0942	ALMGSNMQRQGVPLIFPEPPRVGTGMEEK	R	C	1	0	0	0	2	3201.59			4593	650	678	Empty	true
Maldi TPA Nichols	Uncategorized Sample	TPA	merged TPA.txt (3706224)	DNA-directed RNA polymerase subunit beta OS=Treponema pallidum (strain Nichols) GN=rpoB PE=3 SV=1	R9UW34_TREPA,RPOB_TREPA	Uniprot Treponema Pallidum strain Nichols 140618.fasta	132450	1	8	8	8	0.00082	0.0942	GTFIINGAER	R	V	1	0	0	0	2	1077.57			141350	141	150	Empty	true
Maldi TPA Nichols	Uncategorized Sample	TPA	merged TPA.txt (3706224)	DNA-directed RNA polymerase subunit beta OS=Treponema pallidum (strain Nichols) GN=rpoB PE=3 SV=1	R9UW34_TREPA,RPOB_TREPA	Uniprot Treponema Pallidum strain Nichols 140618.fasta	132450	1	8	8	8	0.00082	0.0942	HGNKGIVAR	R	I	1	0	0	0	2	951.548			295953	938	946	Empty	true
Maldi TPA Nichols	Uncategorized Sample	TPA	merged TPA.txt (3706224)	DNA-directed RNA polymerase subunit beta OS=Treponema pallidum (strain Nichols) GN=rpoB PE=3 SV=1	R9UW34_TREPA,RPOB_TREPA	Uniprot Treponema Pallidum strain Nichols 140618.fasta	132450	1	8	8	8	0.00082	0.0942	KDLIYAKLDK	K	K	1	0	0	0	2	1206.71			55467	196	205	Empty	true
Maldi TPA Nichols	Uncategorized Sample	TPA	merged TPA.txt (3706224)	DNA-directed RNA polymerase subunit beta OS=Treponema pallidum (strain Nichols) GN=rpoB PE=3 SV=1	R9UW34_TREPA,RPOB_TREPA	Uniprot Treponema Pallidum strain Nichols 140618.fasta	132450	1	8	8	8	0.00082	0.0942	LNALGPGGLSR	R	E	1	0	0	0	2	1054.6			530674	501	511	Empty	true
Maldi TPA Nichols	Uncategorized Sample	TPA	merged TPA.txt (3706224)	DNA-directed RNA polymerase subunit beta OS=Treponema pallidum (strain Nichols) GN=rpoB PE=3 SV=1	R9UW34_TREPA,RPOB_TREPA	Uniprot Treponema Pallidum strain Nichols 140618.fasta	132450	1	8	8	8	0.00082	0.0942	MNIGQILESELGLAGLR	R	L	1	0	0	0	2	1829.98			39925	975	991	Empty	true
Maldi TPA Nichols	Uncategorized Sample	TPA	merged TPA.txt (3706224)	DNA-directed RNA polymerase subunit beta OS=Treponema pallidum (strain Nichols) GN=rpoB PE=3 SV=1	R9UW34_TREPA,RPOB_TREPA	Uniprot Treponema Pallidum strain Nichols 140618.fasta	132450	1	8	8	8	0.00082	0.0942	RKDIYMGDIPK	R	M	1	0	0	0	2	1335.71			2730470	126	136	Empty	true
Maldi TPA Nichols	Uncategorized Sample	TPA	merged TPA.txt (3706224)	Cysteine--tRNA ligase OS=Treponema pallidum (strain Nichols) GN=cysS PE=3 SV=1	R9UUZ4_TREPA,SYC_TREPA	Uniprot Treponema Pallidum strain Nichols 140618.fasta	58402.6	1	4	4	5	0.000513	0.0519	ARAHARQTR	R	D	1	0	0	0	2	1066.6			487175	481	489	Empty	true
Maldi TPA Nichols	Uncategorized Sample	TPA	merged TPA.txt (3706224)	Cysteine--tRNA ligase OS=Treponema pallidum (strain Nichols) GN=cysS PE=3 SV=1	R9UUZ4_TREPA,SYC_TREPA	Uniprot Treponema Pallidum strain Nichols 140618.fasta	58402.6	1	4	4	5	0.000513	0.0519	DFPRADEIR	R	R	1	0	0	0	2	1118.56			573058	490	498	Empty	true
Maldi TPA Nichols	Uncategorized Sample	TPA	merged TPA.txt (3706224)	Cysteine--tRNA ligase OS=Treponema pallidum (strain Nichols) GN=cysS PE=3 SV=1	R9UUZ4_TREPA,SYC_TREPA	Uniprot Treponema Pallidum strain Nichols 140618.fasta	58402.6	1	4	4	5	0.000513	0.0519	QTRDFPRADEIR	R	R	2	0	0	0	2	1503.77			546667	487	498	Empty	true
Maldi TPA Nichols	Uncategorized Sample	TPA	merged TPA.txt (3706224)	Cysteine--tRNA ligase OS=Treponema pallidum (strain Nichols) GN=cysS PE=3 SV=1	R9UUZ4_TREPA,SYC_TREPA	Uniprot Treponema Pallidum strain Nichols 140618.fasta	58402.6	1	4	4	5	0.000513	0.0519	VARVVDAAR	R	A	1	0	0	0	2	956.563			187376	359	367	Empty	true
Maldi TPA Nichols	Uncategorized Sample	TPA	merged TPA.txt (3706224)	Pheromone shutdown protein (TraB) OS=Treponema pallidum (strain Nichols) GN=traB PE=4 SV=1	O83919_TREPA	Uniprot Treponema Pallidum strain Nichols 140618.fasta	43074.9	1	5	5	6	0.000615	0.104	LADDIVTFR	R	G	1	0	0	0	2	1049.56			277171	350	358	Empty	true
Maldi TPA Nichols	Uncategorized Sample	TPA	merged TPA.txt (3706224)	Pheromone shutdown protein (TraB) OS=Treponema pallidum (strain Nichols) GN=traB PE=4 SV=1	O83919_TREPA	Uniprot Treponema Pallidum strain Nichols 140618.fasta	43074.9	1	5	5	6	0.000615	0.104	QWQEYDLAR	R	V	1	0	0	0	2	1208.57			128458	64	72	Empty	true
Maldi TPA Nichols	Uncategorized Sample	TPA	merged TPA.txt (3706224)	Pheromone shutdown protein (TraB) OS=Treponema pallidum (strain Nichols) GN=traB PE=4 SV=1	O83919_TREPA	Uniprot Treponema Pallidum strain Nichols 140618.fasta	43074.9	1	5	5	6	0.000615	0.104	RLSSGTGVR	K	L	1	0	0	0	2	932.527			389118	94	102	Empty	true
Maldi TPA Nichols	Uncategorized Sample	TPA	merged TPA.txt (3706224)	Pheromone shutdown protein (TraB) OS=Treponema pallidum (strain Nichols) GN=traB PE=4 SV=1	O83919_TREPA	Uniprot Treponema Pallidum strain Nichols 140618.fasta	43074.9	1	5	5	6	0.000615	0.104	RLSSGTGVRLGDEVK	K	A	2	0	0	0	2	1573.87			1484640	94	108	Empty	true
Maldi TPA Nichols	Uncategorized Sample	TPA	merged TPA.txt (3706224)	Pheromone shutdown protein (TraB) OS=Treponema pallidum (strain Nichols) GN=traB PE=4 SV=1	O83919_TREPA	Uniprot Treponema Pallidum strain Nichols 140618.fasta	43074.9	1	5	5	6	0.000615	0.104	SIEVTLRR	R	A	1	0	0	0	2	973.579			138856	127	134	Empty	true
Maldi TPA Nichols	Uncategorized Sample	TPA	merged TPA.txt (3706224)	DNA mismatch repair protein MutL OS=Treponema pallidum (strain Nichols) GN=mutL PE=3 SV=1	R9USN3_TREPA	Uniprot Treponema Pallidum strain Nichols 140618.fasta	71232.3	0.982	3	3	3	0.000308	0.0586	ATGAALRQNAGAGCLRSGK	R	G	1	0	0	0	2	1858.97			787741	7	25	Empty	true
Maldi TPA Nichols	Uncategorized Sample	TPA	merged TPA.txt (3706224)	DNA mismatch repair protein MutL OS=Treponema pallidum (strain Nichols) GN=mutL PE=3 SV=1	R9USN3_TREPA	Uniprot Treponema Pallidum strain Nichols 140618.fasta	71232.3	0.982	3	3	3	0.000308	0.0586	IIFDTLQR	R	N	1	0	0	0	2	1005.57			219594	502	509	Empty	true
Maldi TPA Nichols	Uncategorized Sample	TPA	merged TPA.txt (3706224)	DNA mismatch repair protein MutL OS=Treponema pallidum (strain Nichols) GN=mutL PE=3 SV=1	R9USN3_TREPA	Uniprot Treponema Pallidum strain Nichols 140618.fasta	71232.3	0.982	3	3	3	0.000308	0.0586	VEQLFENFPAR	R	K	1	0	0	0	2	1349.68			7770490	192	202	Empty	true
Maldi TPA Nichols	Uncategorized Sample	TPA	merged TPA.txt (3706224)	Uncharacterized protein OS=Treponema pallidum (strain Nichols) GN=TPANIC_0110 PE=4 SV=1	R9US82_TREPA,Y110_TREPA	Uniprot Treponema Pallidum strain Nichols 140618.fasta	65151.8	0.996	4	4	6	0.000615	0.0901	EASAALVVIK	K	D	3	0	0	0	2	1000.6			3311260	300	309	Empty	true
Maldi TPA Nichols	Uncategorized Sample	TPA	merged TPA.txt (3706224)	Uncharacterized protein OS=Treponema pallidum (strain Nichols) GN=TPANIC_0110 PE=4 SV=1	R9US82_TREPA,Y110_TREPA	Uniprot Treponema Pallidum strain Nichols 140618.fasta	65151.8	0.996	4	4	6	0.000615	0.0901	RMDVALATLSGPHK	K	T	1	0	0	0	2	1495.81			82467	193	206	Empty	true
Maldi TPA Nichols	Uncategorized Sample	TPA	merged TPA.txt (3706224)	Uncharacterized protein OS=Treponema pallidum (strain Nichols) GN=TPANIC_0110 PE=4 SV=1	R9US82_TREPA,Y110_TREPA	Uniprot Treponema Pallidum strain Nichols 140618.fasta	65151.8	0.996	4	4	6	0.000615	0.0901	TELYQAARAIEWMK	K	V	1	0	0	0	2	1709.87			3701670	207	220	Empty	true
Maldi TPA Nichols	Uncategorized Sample	TPA	merged TPA.txt (3706224)	Uncharacterized protein OS=Treponema pallidum (strain Nichols) GN=TPANIC_0110 PE=4 SV=1	R9US82_TREPA,Y110_TREPA	Uniprot Treponema Pallidum strain Nichols 140618.fasta	65151.8	0.996	4	4	6	0.000615	0.0901	TFTKVFYDKMGELR	K	K	1	0	0	0	2	1750.88			85569	119	132	Empty	true
Maldi TPA Nichols	Uncategorized Sample	TPA	merged TPA.txt (3706224)	D-alanine--D-alanine ligase OS=Treponema pallidum (strain Nichols) GN=ddl PE=3 SV=1	DDL_TREPA,R9UX83_TREPA	Uniprot Treponema Pallidum strain Nichols 140618.fasta	42726.9	0.946	2	2	2	0.000205	0.0758	FVARTLCLQHTVMLIGITR	R	R	1	0	0	0	2	2245.23			496091	24	42	Empty	true
Maldi TPA Nichols	Uncategorized Sample	TPA	merged TPA.txt (3706224)	D-alanine--D-alanine ligase OS=Treponema pallidum (strain Nichols) GN=ddl PE=3 SV=1	DDL_TREPA,R9UX83_TREPA	Uniprot Treponema Pallidum strain Nichols 140618.fasta	42726.9	0.946	2	2	2	0.000205	0.0758	MVHVTLLYGGR	-	S	1	0	0	0	2	1245.68			99276	1	11	Empty	true
Maldi TPA Nichols	Uncategorized Sample	TPA	merged TPA.txt (3706224)	Uncharacterized protein OS=Treponema pallidum (strain Nichols) GN=TP_0544 PE=4 SV=1	O83555_TREPA	Uniprot Treponema Pallidum strain Nichols 140618.fasta	68204.7	0.998	4	4	6	0.000615	0.0691	DLSVTQLVIK	R	R	1	0	0	0	2	1115.67			190809	121	130	Empty	true
Maldi TPA Nichols	Uncategorized Sample	TPA	merged TPA.txt (3706224)	Uncharacterized protein OS=Treponema pallidum (strain Nichols) GN=TP_0544 PE=4 SV=1	O83555_TREPA	Uniprot Treponema Pallidum strain Nichols 140618.fasta	68204.7	0.998	4	4	6	0.000615	0.0691	DVRGVVTAIAR	R	S	2	0	0	0	2	1156.68			7113840	51	61	Empty	true
Maldi TPA Nichols	Uncategorized Sample	TPA	merged TPA.txt (3706224)	Uncharacterized protein OS=Treponema pallidum (strain Nichols) GN=TP_0544 PE=4 SV=1	O83555_TREPA	Uniprot Treponema Pallidum strain Nichols 140618.fasta	68204.7	0.998	4	4	6	0.000615	0.0691	QMVKNPAR	R	I	2	0	0	0	2	943.514			328430	443	450	Empty	true
Maldi TPA Nichols	Uncategorized Sample	TPA	merged TPA.txt (3706224)	Uncharacterized protein OS=Treponema pallidum (strain Nichols) GN=TP_0544 PE=4 SV=1	O83555_TREPA	Uniprot Treponema Pallidum strain Nichols 140618.fasta	68204.7	0.998	4	4	6	0.000615	0.0691	SLVAHFQFVSGVNK	K	G	1	0	0	0	2	1532.82			38724	464	477	Empty	true
Maldi TPA Nichols	Uncategorized Sample	TPA	merged TPA.txt (3706224)	50S ribosomal protein L21 OS=Treponema pallidum (strain Nichols) GN=rplU PE=3 SV=1	R9UTW5_TREPA,RL21_TREPA	Uniprot Treponema Pallidum strain Nichols 140618.fasta	11815.7	0.952	3	3	3	0.000308	0.295	AVVGECFRSR	R	K	1	0	0	0	2	1180.59			964952	62	71	Empty	true
Maldi TPA Nichols	Uncategorized Sample	TPA	merged TPA.txt (3706224)	50S ribosomal protein L21 OS=Treponema pallidum (strain Nichols) GN=rplU PE=3 SV=1	R9UTW5_TREPA,RL21_TREPA	Uniprot Treponema Pallidum strain Nichols 140618.fasta	11815.7	0.952	3	3	3	0.000308	0.295	EVLMIGGEGLTR	R	I	1	0	0	0	2	1274.68			2078960	38	49	Empty	true
Maldi TPA Nichols	Uncategorized Sample	TPA	merged TPA.txt (3706224)	50S ribosomal protein L21 OS=Treponema pallidum (strain Nichols) GN=rplU PE=3 SV=1	R9UTW5_TREPA,RL21_TREPA	Uniprot Treponema Pallidum strain Nichols 140618.fasta	11815.7	0.952	3	3	3	0.000308	0.295	LTVSDILGV	R	-	1	0	0	0	2	916.535			243994	97	105	Empty	true
Maldi TPA Nichols	Uncategorized Sample	TPA	merged TPA.txt (3706224)	DNA mismatch repair protein MutS OS=Treponema pallidum (strain Nichols) GN=mutS PE=3 SV=1	MUTS_TREPA,R9USQ4_TREPA	Uniprot Treponema Pallidum strain Nichols 140618.fasta	99707.3	1	6	6	6	0.000615	0.0667	RNGTPMCGVPVHTAR	K	T	1	0	0	0	2	1652.81			282047	55	69	Empty	true
Maldi TPA Nichols	Uncategorized Sample	TPA	merged TPA.txt (3706224)	DNA mismatch repair protein MutS OS=Treponema pallidum (strain Nichols) GN=mutS PE=3 SV=1	MUTS_TREPA,R9USQ4_TREPA	Uniprot Treponema Pallidum strain Nichols 140618.fasta	99707.3	1	6	6	6	0.000615	0.0667	RRSLSNADR	R	F	1	0	0	0	2	1074.58			781510	498	506	Empty	true
Maldi TPA Nichols	Uncategorized Sample	TPA	merged TPA.txt (3706224)	DNA mismatch repair protein MutS OS=Treponema pallidum (strain Nichols) GN=mutS PE=3 SV=1	MUTS_TREPA,R9USQ4_TREPA	Uniprot Treponema Pallidum strain Nichols 140618.fasta	99707.3	1	6	6	6	0.000615	0.0667	RSLASDTPLMR	M	Q	1	0	0	0	1	1262.65			196815	2	12	Empty	true
Maldi TPA Nichols	Uncategorized Sample	TPA	merged TPA.txt (3706224)	DNA mismatch repair protein MutS OS=Treponema pallidum (strain Nichols) GN=mutS PE=3 SV=1	MUTS_TREPA,R9USQ4_TREPA	Uniprot Treponema Pallidum strain Nichols 140618.fasta	99707.3	1	6	6	6	0.000615	0.0667	RSLRGSATQQSSAMTK	K	R	1	0	0	0	2	1724.87			373463	882	897	Empty	true
Maldi TPA Nichols	Uncategorized Sample	TPA	merged TPA.txt (3706224)	DNA mismatch repair protein MutS OS=Treponema pallidum (strain Nichols) GN=mutS PE=3 SV=1	MUTS_TREPA,R9USQ4_TREPA	Uniprot Treponema Pallidum strain Nichols 140618.fasta	99707.3	1	6	6	6	0.000615	0.0667	SLASDTPLMR	R	Q	1	0	0	0	2	1106.55			161865	3	12	Empty	true
Maldi TPA Nichols	Uncategorized Sample	TPA	merged TPA.txt (3706224)	DNA mismatch repair protein MutS OS=Treponema pallidum (strain Nichols) GN=mutS PE=3 SV=1	MUTS_TREPA,R9USQ4_TREPA	Uniprot Treponema Pallidum strain Nichols 140618.fasta	99707.3	1	6	6	6	0.000615	0.0667	VGAADNLAR	R	G	1	0	0	0	2	886.474			191480	669	677	Empty	true
Maldi TPA Nichols	Uncategorized Sample	TPA	merged TPA.txt (3706224)	Antibiotic transport protein, putative OS=Treponema pallidum (strain Nichols) GN=TP_0790 PE=4 SV=1	O83769_TREPA	Uniprot Treponema Pallidum strain Nichols 140618.fasta	97519.9	0.946	2	2	2	0.000205	0.0248	QAVGMLVSAVR	R	D	1	0	0	0	2	1130.63			417585	592	602	Empty	true
Maldi TPA Nichols	Uncategorized Sample	TPA	merged TPA.txt (3706224)	Antibiotic transport protein, putative OS=Treponema pallidum (strain Nichols) GN=TP_0790 PE=4 SV=1	O83769_TREPA	Uniprot Treponema Pallidum strain Nichols 140618.fasta	97519.9	0.946	2	2	2	0.000205	0.0248	TFTGGHEEPAR	K	A	1	0	0	0	2	1201.56			220334	563	573	Empty	true
Maldi TPA Nichols	Uncategorized Sample	TPA	merged TPA.txt (3706224)	ATP-dependent helicase (HrpA) OS=Treponema pallidum (strain Nichols) GN=hrpA PE=1 SV=1	O83538_TREPA	Uniprot Treponema Pallidum strain Nichols 140618.fasta	75455.7	0.994	4	4	5	0.000513	0.0823	AAFLKKSTLR	R	K	2	0	0	0	2	1134.7			545702	643	652	Empty	true
Maldi TPA Nichols	Uncategorized Sample	TPA	merged TPA.txt (3706224)	ATP-dependent helicase (HrpA) OS=Treponema pallidum (strain Nichols) GN=hrpA PE=1 SV=1	O83538_TREPA	Uniprot Treponema Pallidum strain Nichols 140618.fasta	75455.7	0.994	4	4	5	0.000513	0.0823	AHGTFSDPMGDFVSFLR	K	I	1	0	0	0	2	1899.87			107815	479	495	Empty	true
Maldi TPA Nichols	Uncategorized Sample	TPA	merged TPA.txt (3706224)	ATP-dependent helicase (HrpA) OS=Treponema pallidum (strain Nichols) GN=hrpA PE=1 SV=1	O83538_TREPA	Uniprot Treponema Pallidum strain Nichols 140618.fasta	75455.7	0.994	4	4	5	0.000513	0.0823	IVISSATINTAMFSR	R	Y	1	0	0	0	2	1610.86			377304	155	169	Empty	true
Maldi TPA Nichols	Uncategorized Sample	TPA	merged TPA.txt (3706224)	ATP-dependent helicase (HrpA) OS=Treponema pallidum (strain Nichols) GN=hrpA PE=1 SV=1	O83538_TREPA	Uniprot Treponema Pallidum strain Nichols 140618.fasta	75455.7	0.994	4	4	5	0.000513	0.0823	SLNIDFILGLLKR	R	V	1	0	0	0	2	1501.91			2448720	133	145	Empty	true
Maldi TPA Nichols	Uncategorized Sample	TPA	merged TPA.txt (3706224)	Putative membrane protein OS=Treponema pallidum (strain Nichols) GN=TPANIC_0976 PE=4 SV=1	R9UX84_TREPA,Y976_TREPA	Uniprot Treponema Pallidum strain Nichols 140618.fasta	49187.1	0.994	2	2	2	0.000205	0.0523	GVPFDVPTPYVSR	R	R	1	0	0	0	2	1433.74			259513	267	279	Empty	true
Maldi TPA Nichols	Uncategorized Sample	TPA	merged TPA.txt (3706224)	Putative membrane protein OS=Treponema pallidum (strain Nichols) GN=TPANIC_0976 PE=4 SV=1	R9UX84_TREPA,Y976_TREPA	Uniprot Treponema Pallidum strain Nichols 140618.fasta	49187.1	0.994	2	2	2	0.000205	0.0523	SSFSLRLGNTK	R	V	1	0	0	0	2	1209.66			8349	147	157	Empty	true
Maldi TPA Nichols	Uncategorized Sample	TPA	merged TPA.txt (3706224)	2-C-methyl-D-erythritol 4-phosphate cytidylyltransferase OS=Treponema pallidum (strain Nichols) GN=ispDF PE=3 SV=1	R9UUS6_TREPA	Uniprot Treponema Pallidum strain Nichols 140618.fasta	44012.8	0.973	2	2	2	0.000205	0.0434	MTRAALLVTAAGSSAR	-	M	1	0	0	0	2	1575.86			446515	1	16	Empty	true
Maldi TPA Nichols	Uncategorized Sample	TPA	merged TPA.txt (3706224)	2-C-methyl-D-erythritol 4-phosphate cytidylyltransferase OS=Treponema pallidum (strain Nichols) GN=ispDF PE=3 SV=1	R9UUS6_TREPA	Uniprot Treponema Pallidum strain Nichols 140618.fasta	44012.8	0.973	2	2	2	0.000205	0.0434	MTRAALLVTAAGSSARMR	-	R	1	0	0	0	2	1894.99			1012250	1	18	Empty	true
Maldi TPA Nichols	Uncategorized Sample	TPA	merged TPA.txt (3706224)	Uncharacterized protein OS=Treponema pallidum (strain Nichols) GN=TPANIC_0534 PE=4 SV=1	R9UUU1_TREPA,Y534_TREPA	Uniprot Treponema Pallidum strain Nichols 140618.fasta	38992.3	0.999	5	5	5	0.000513	0.152	KDAPSELSSNGAIR	K	R	1	0	0	0	2	1444.74			44233	213	226	Empty	true
Maldi TPA Nichols	Uncategorized Sample	TPA	merged TPA.txt (3706224)	Uncharacterized protein OS=Treponema pallidum (strain Nichols) GN=TPANIC_0534 PE=4 SV=1	R9UUU1_TREPA,Y534_TREPA	Uniprot Treponema Pallidum strain Nichols 140618.fasta	38992.3	0.999	5	5	5	0.000513	0.152	KDAPSELSSNGAIRR	K	C	1	0	0	0	2	1600.84			179175	213	227	Empty	true
Maldi TPA Nichols	Uncategorized Sample	TPA	merged TPA.txt (3706224)	Uncharacterized protein OS=Treponema pallidum (strain Nichols) GN=TPANIC_0534 PE=4 SV=1	R9UUU1_TREPA,Y534_TREPA	Uniprot Treponema Pallidum strain Nichols 140618.fasta	38992.3	0.999	5	5	5	0.000513	0.152	LFSEPAPRSAGAHLVGLIQRR	R	V	1	0	0	0	2	2275.28			1307290	45	65	Empty	true
Maldi TPA Nichols	Uncategorized Sample	TPA	merged TPA.txt (3706224)	Uncharacterized protein OS=Treponema pallidum (strain Nichols) GN=TPANIC_0534 PE=4 SV=1	R9UUU1_TREPA,Y534_TREPA	Uniprot Treponema Pallidum strain Nichols 140618.fasta	38992.3	0.999	5	5	5	0.000513	0.152	WPCIEAVTR	K	G	1	0	0	0	2	1131.56			33349	131	139	Empty	true	O83431_TREPA
Maldi TPA Nichols	Uncategorized Sample	TPA	merged TPA.txt (3706224)	Uncharacterized protein OS=Treponema pallidum (strain Nichols) GN=TPANIC_0534 PE=4 SV=1	R9UUU1_TREPA,Y534_TREPA	Uniprot Treponema Pallidum strain Nichols 140618.fasta	38992.3	0.999	5	5	5	0.000513	0.152	YDYLYLK	R	T	1	0	0	0	2	977.498			282039	95	101	Empty	true
Maldi TPA Nichols	Uncategorized Sample	TPA	merged TPA.txt (3706224)	UvrABC system protein B OS=Treponema pallidum (strain Nichols) GN=uvrB PE=3 SV=1	R9UV19_TREPA,UVRB_TREPA	Uniprot Treponema Pallidum strain Nichols 140618.fasta	76191.4	1	7	7	13	0.00133	0.102	AGECEVLVGINLLR	R	E	1	0	0	0	2	1542.83			99643	491	504	Empty	true
Maldi TPA Nichols	Uncategorized Sample	TPA	merged TPA.txt (3706224)	UvrABC system protein B OS=Treponema pallidum (strain Nichols) GN=uvrB PE=3 SV=1	R9UV19_TREPA,UVRB_TREPA	Uniprot Treponema Pallidum strain Nichols 140618.fasta	76191.4	1	7	7	13	0.00133	0.102	AHGITPRTIKK	R	S	6	0	0	0	2	1221.74			1685340000000	578	588	Empty	true
Maldi TPA Nichols	Uncategorized Sample	TPA	merged TPA.txt (3706224)	UvrABC system protein B OS=Treponema pallidum (strain Nichols) GN=uvrB PE=3 SV=1	R9UV19_TREPA,UVRB_TREPA	Uniprot Treponema Pallidum strain Nichols 140618.fasta	76191.4	1	7	7	13	0.00133	0.102	EAIEETARR	R	R	1	0	0	0	2	1074.55			7976	560	568	Empty	true	R9UUH1_TREPA,Y969_TREPA
Maldi TPA Nichols	Uncategorized Sample	TPA	merged TPA.txt (3706224)	UvrABC system protein B OS=Treponema pallidum (strain Nichols) GN=uvrB PE=3 SV=1	R9UV19_TREPA,UVRB_TREPA	Uniprot Treponema Pallidum strain Nichols 140618.fasta	76191.4	1	7	7	13	0.00133	0.102	KIQMAYNR	R	A	1	0	0	0	2	1039.54			17274	570	577	Empty	true
Maldi TPA Nichols	Uncategorized Sample	TPA	merged TPA.txt (3706224)	UvrABC system protein B OS=Treponema pallidum (strain Nichols) GN=uvrB PE=3 SV=1	R9UV19_TREPA,UVRB_TREPA	Uniprot Treponema Pallidum strain Nichols 140618.fasta	76191.4	1	7	7	13	0.00133	0.102	LAEAARLK	K	T	1	0	0	0	2	871.536			451608	278	285	Empty	true
Maldi TPA Nichols	Uncategorized Sample	TPA	merged TPA.txt (3706224)	UvrABC system protein B OS=Treponema pallidum (strain Nichols) GN=uvrB PE=3 SV=1	R9UV19_TREPA,UVRB_TREPA	Uniprot Treponema Pallidum strain Nichols 140618.fasta	76191.4	1	7	7	13	0.00133	0.102	SLVLTLTK	R	K	1	0	0	0	2	874.561			126875	446	453	Empty	true
Maldi TPA Nichols	Uncategorized Sample	TPA	merged TPA.txt (3706224)	UvrABC system protein B OS=Treponema pallidum (strain Nichols) GN=uvrB PE=3 SV=1	R9UV19_TREPA,UVRB_TREPA	Uniprot Treponema Pallidum strain Nichols 140618.fasta	76191.4	1	7	7	13	0.00133	0.102	TFTVANVIAR	K	V	2	0	0	0	2	1091.62			435928	45	54	Empty	true
Maldi TPA Nichols	Uncategorized Sample	TPA	merged TPA.txt (3706224)	ABC superfamily ATP binding cassette transporter, ABC protein OS=Treponema pallidum (strain Nichols) GN=TP_0786 PE=3 SV=1	O83765_TREPA	Uniprot Treponema Pallidum strain Nichols 140618.fasta	26523.3	0.993	4	4	5	0.000513	0.194	AFQLTHVR	K	N	2	0	0	0	2	971.542			687918	120	127	Empty	true
Maldi TPA Nichols	Uncategorized Sample	TPA	merged TPA.txt (3706224)	ABC superfamily ATP binding cassette transporter, ABC protein OS=Treponema pallidum (strain Nichols) GN=TP_0786 PE=3 SV=1	O83765_TREPA	Uniprot Treponema Pallidum strain Nichols 140618.fasta	26523.3	0.993	4	4	5	0.000513	0.194	AIMQMRRDLSYTEQTER	R	C	1	0	0	0	2	2128.03			1005130	97	113	Empty	true
Maldi TPA Nichols	Uncategorized Sample	TPA	merged TPA.txt (3706224)	ABC superfamily ATP binding cassette transporter, ABC protein OS=Treponema pallidum (strain Nichols) GN=TP_0786 PE=3 SV=1	O83765_TREPA	Uniprot Treponema Pallidum strain Nichols 140618.fasta	26523.3	0.993	4	4	5	0.000513	0.194	KITVEANVRAIMQMR	R	R	1	0	0	0	2	1775.96			59030	88	102	Empty	true
Maldi TPA Nichols	Uncategorized Sample	TPA	merged TPA.txt (3706224)	ABC superfamily ATP binding cassette transporter, ABC protein OS=Treponema pallidum (strain Nichols) GN=TP_0786 PE=3 SV=1	O83765_TREPA	Uniprot Treponema Pallidum strain Nichols 140618.fasta	26523.3	0.993	4	4	5	0.000513	0.194	NQRADTLSGGER	R	K	1	0	0	0	2	1303.63			106457	128	139	Empty	true
Maldi TPA Nichols	Uncategorized Sample	TPA	merged TPA.txt (3706224)	Cysteine desulfurase OS=Treponema pallidum (strain Nichols) GN=sufS PE=3 SV=1	CSD_TREPA,R9UW96_TREPA	Uniprot Treponema Pallidum strain Nichols 140618.fasta	43850.3	0.973	2	2	3	0.000308	0.0446	ADFPLLLRSPR	K	V	2	0	0	0	2	1284.74			4800370	8	18	Empty	true
Maldi TPA Nichols	Uncategorized Sample	TPA	merged TPA.txt (3706224)	Cysteine desulfurase OS=Treponema pallidum (strain Nichols) GN=sufS PE=3 SV=1	CSD_TREPA,R9UW96_TREPA	Uniprot Treponema Pallidum strain Nichols 140618.fasta	43850.3	0.973	2	2	3	0.000308	0.0446	MSGPNYKADFPLLLRSPR	-	V	1	0	0	0	2	2078.09			8719540	1	18	Empty	true
Maldi TPA Nichols	Uncategorized Sample	TPA	merged TPA.txt (3706224)	Uncharacterized protein OS=Treponema pallidum (strain Nichols) GN=TPANIC_0711 PE=4 SV=1	R9UV83_TREPA,Y711_TREPA	Uniprot Treponema Pallidum strain Nichols 140618.fasta	21267.5	0.996	2	2	3	0.000308	0.121	AGSSAAKPTPTK	R	R	2	0	0	0	2	1115.61			1274070000000	119	130	Empty	true
Maldi TPA Nichols	Uncategorized Sample	TPA	merged TPA.txt (3706224)	Uncharacterized protein OS=Treponema pallidum (strain Nichols) GN=TPANIC_0711 PE=4 SV=1	R9UV83_TREPA,Y711_TREPA	Uniprot Treponema Pallidum strain Nichols 140618.fasta	21267.5	0.996	2	2	3	0.000308	0.121	KLTLLNEEILK	R	E	1	0	0	0	2	1313.8			381414	75	85	Empty	true
Maldi TPA Nichols	Uncategorized Sample	TPA	merged TPA.txt (3706224)	Methylated-DNA--[protein]-cysteine S-methyltransferase OS=Treponema pallidum (strain Nichols) GN=ada PE=4 SV=1	O83177_TREPA	Uniprot Treponema Pallidum strain Nichols 140618.fasta	19378.2	0.965	2	2	2	0.000205	0.136	AVGQALHR	R	N	1	0	0	0	2	851.485			219298	127	134	Empty	true
Maldi TPA Nichols	Uncategorized Sample	TPA	merged TPA.txt (3706224)	Methylated-DNA--[protein]-cysteine S-methyltransferase OS=Treponema pallidum (strain Nichols) GN=ada PE=4 SV=1	O83177_TREPA	Uniprot Treponema Pallidum strain Nichols 140618.fasta	19378.2	0.965	2	2	2	0.000205	0.136	NPLLLLIPCHRVISAR	R	A	1	0	0	0	2	1872.1			21858	135	150	Empty	true
Maldi TPA Nichols	Uncategorized Sample	TPA	merged TPA.txt (3706224)	Cyclic nucleotide binding protein OS=Treponema pallidum (strain Nichols) GN=TP_0089 PE=4 SV=1	O83127_TREPA	Uniprot Treponema Pallidum strain Nichols 140618.fasta	46822.9	1	4	4	5	0.000513	0.0852	GTYAEEAR	K	K	2	0	0	0	2	896.411			1298560	163	170	Empty	true
Maldi TPA Nichols	Uncategorized Sample	TPA	merged TPA.txt (3706224)	Cyclic nucleotide binding protein OS=Treponema pallidum (strain Nichols) GN=TP_0089 PE=4 SV=1	O83127_TREPA	Uniprot Treponema Pallidum strain Nichols 140618.fasta	46822.9	1	4	4	5	0.000513	0.0852	KGSYILVEGK	K	A	1	0	0	0	2	1093.63			4111020	11	20	Empty	true
Maldi TPA Nichols	Uncategorized Sample	TPA	merged TPA.txt (3706224)	Cyclic nucleotide binding protein OS=Treponema pallidum (strain Nichols) GN=TP_0089 PE=4 SV=1	O83127_TREPA	Uniprot Treponema Pallidum strain Nichols 140618.fasta	46822.9	1	4	4	5	0.000513	0.0852	RTLAKAR	K	K	1	0	0	0	2	815.521			1387740	398	404	Empty	true
Maldi TPA Nichols	Uncategorized Sample	TPA	merged TPA.txt (3706224)	Cyclic nucleotide binding protein OS=Treponema pallidum (strain Nichols) GN=TP_0089 PE=4 SV=1	O83127_TREPA	Uniprot Treponema Pallidum strain Nichols 140618.fasta	46822.9	1	4	4	5	0.000513	0.0852	YEQFPQLIEK	R	N	1	0	0	0	2	1294.67			451422	85	94	Empty	true
Maldi TPA Nichols	Uncategorized Sample	TPA	merged TPA.txt (3706224)	RNA polymerase sigma factor RpoD OS=Treponema pallidum (strain Nichols) GN=rpoD PE=3 SV=1	R9UT89_TREPA,RPOD_TREPA	Uniprot Treponema Pallidum strain Nichols 140618.fasta	70905.1	1	11	11	11	0.00113	0.155	EISEEMADR	K	R	1	0	0	0	2	1079.47			98171	192	200	Empty	true
Maldi TPA Nichols	Uncategorized Sample	TPA	merged TPA.txt (3706224)	RNA polymerase sigma factor RpoD OS=Treponema pallidum (strain Nichols) GN=rpoD PE=3 SV=1	R9UT89_TREPA,RPOD_TREPA	Uniprot Treponema Pallidum strain Nichols 140618.fasta	70905.1	1	11	11	11	0.00113	0.155	EISEEMADRR	K	R	1	0	0	0	2	1251.56			571732	192	201	Empty	true
Maldi TPA Nichols	Uncategorized Sample	TPA	merged TPA.txt (3706224)	RNA polymerase sigma factor RpoD OS=Treponema pallidum (strain Nichols) GN=rpoD PE=3 SV=1	R9UT89_TREPA,RPOD_TREPA	Uniprot Treponema Pallidum strain Nichols 140618.fasta	70905.1	1	11	11	11	0.00113	0.155	GARQNLLSNAR	R	N	1	0	0	0	2	1199.66			32488	102	112	Empty	true
Maldi TPA Nichols	Uncategorized Sample	TPA	merged TPA.txt (3706224)	RNA polymerase sigma factor RpoD OS=Treponema pallidum (strain Nichols) GN=rpoD PE=3 SV=1	R9UT89_TREPA,RPOD_TREPA	Uniprot Treponema Pallidum strain Nichols 140618.fasta	70905.1	1	11	11	11	0.00113	0.155	KALAVLDPAESGR	K	T	1	0	0	0	2	1326.74			130207	176	188	Empty	true
Maldi TPA Nichols	Uncategorized Sample	TPA	merged TPA.txt (3706224)	RNA polymerase sigma factor RpoD OS=Treponema pallidum (strain Nichols) GN=rpoD PE=3 SV=1	R9UT89_TREPA,RPOD_TREPA	Uniprot Treponema Pallidum strain Nichols 140618.fasta	70905.1	1	11	11	11	0.00113	0.155	MELSRTPAVMR	M	L	1	0	0	0	1	1322.66			303413	2	12	Empty	true
Maldi TPA Nichols	Uncategorized Sample	TPA	merged TPA.txt (3706224)	RNA polymerase sigma factor RpoD OS=Treponema pallidum (strain Nichols) GN=rpoD PE=3 SV=1	R9UT89_TREPA,RPOD_TREPA	Uniprot Treponema Pallidum strain Nichols 140618.fasta	70905.1	1	11	11	11	0.00113	0.155	MMELSRTPAVMR	-	L	1	0	0	0	2	1437.7			1216110	1	12	Empty	true
Maldi TPA Nichols	Uncategorized Sample	TPA	merged TPA.txt (3706224)	RNA polymerase sigma factor RpoD OS=Treponema pallidum (strain Nichols) GN=rpoD PE=3 SV=1	R9UT89_TREPA,RPOD_TREPA	Uniprot Treponema Pallidum strain Nichols 140618.fasta	70905.1	1	11	11	11	0.00113	0.155	QIEAKALK	R	R	1	0	0	0	2	900.551			336856	587	594	Empty	true
Maldi TPA Nichols	Uncategorized Sample	TPA	merged TPA.txt (3706224)	RNA polymerase sigma factor RpoD OS=Treponema pallidum (strain Nichols) GN=rpoD PE=3 SV=1	R9UT89_TREPA,RPOD_TREPA	Uniprot Treponema Pallidum strain Nichols 140618.fasta	70905.1	1	11	11	11	0.00113	0.155	QIEAKALKR	R	L	1	0	0	0	2	1056.65			477860	587	595	Empty	true
Maldi TPA Nichols	Uncategorized Sample	TPA	merged TPA.txt (3706224)	RNA polymerase sigma factor RpoD OS=Treponema pallidum (strain Nichols) GN=rpoD PE=3 SV=1	R9UT89_TREPA,RPOD_TREPA	Uniprot Treponema Pallidum strain Nichols 140618.fasta	70905.1	1	11	11	11	0.00113	0.155	QLMIADLCDMR	K	K	1	0	0	0	2	1397.62			161049	292	302	Empty	true
Maldi TPA Nichols	Uncategorized Sample	TPA	merged TPA.txt (3706224)	RNA polymerase sigma factor RpoD OS=Treponema pallidum (strain Nichols) GN=rpoD PE=3 SV=1	R9UT89_TREPA,RPOD_TREPA	Uniprot Treponema Pallidum strain Nichols 140618.fasta	70905.1	1	11	11	11	0.00113	0.155	RIEYDFENTIDGILSMAR	R	A	1	0	0	0	2	2143.05			403716	344	361	Empty	true
Maldi TPA Nichols	Uncategorized Sample	TPA	merged TPA.txt (3706224)	RNA polymerase sigma factor RpoD OS=Treponema pallidum (strain Nichols) GN=rpoD PE=3 SV=1	R9UT89_TREPA,RPOD_TREPA	Uniprot Treponema Pallidum strain Nichols 140618.fasta	70905.1	1	11	11	11	0.00113	0.155	RLKQAYGEVLR	R	S	1	0	0	0	2	1332.77			391658	202	212	Empty	true
Maldi TPA Nichols	Uncategorized Sample	TPA	merged TPA.txt (3706224)	UDP-N-acetylmuramyl-tripeptide synthetase OS=Treponema pallidum (strain Nichols) GN=murE PE=3 SV=1	MURE_TREPA,R9UY16_TREPA	Uniprot Treponema Pallidum strain Nichols 140618.fasta	59456.8	0.991	3	3	3	0.000308	0.0667	DTQKRAMQGAIASR	R	Y	1	0	0	0	2	1548.79			552435	426	439	Empty	true
Maldi TPA Nichols	Uncategorized Sample	TPA	merged TPA.txt (3706224)	UDP-N-acetylmuramyl-tripeptide synthetase OS=Treponema pallidum (strain Nichols) GN=murE PE=3 SV=1	MURE_TREPA,R9UY16_TREPA	Uniprot Treponema Pallidum strain Nichols 140618.fasta	59456.8	0.991	3	3	3	0.000308	0.0667	RGTGAEQRTAACLER	K	M	1	0	0	0	2	1675.83			844476	275	289	Empty	true
Maldi TPA Nichols	Uncategorized Sample	TPA	merged TPA.txt (3706224)	UDP-N-acetylmuramyl-tripeptide synthetase OS=Treponema pallidum (strain Nichols) GN=murE PE=3 SV=1	MURE_TREPA,R9UY16_TREPA	Uniprot Treponema Pallidum strain Nichols 140618.fasta	59456.8	0.991	3	3	3	0.000308	0.0667	TARELLR	R	A	1	0	0	0	2	858.516			219073	524	530	Empty	true
Maldi TPA Nichols	Uncategorized Sample	TPA	merged TPA.txt (3706224)	Uncharacterized protein OS=Treponema pallidum (strain Nichols) GN=TPANIC_0928 PE=4 SV=1	R9UX46_TREPA	Uniprot Treponema Pallidum strain Nichols 140618.fasta	56367.2	1	4	4	5	0.000513	0.069	DAQEREGMDR	K	R	1	0	0	0	2	1222.51			104638	79	88	Empty	true
Maldi TPA Nichols	Uncategorized Sample	TPA	merged TPA.txt (3706224)	Uncharacterized protein OS=Treponema pallidum (strain Nichols) GN=TPANIC_0928 PE=4 SV=1	R9UX46_TREPA	Uniprot Treponema Pallidum strain Nichols 140618.fasta	56367.2	1	4	4	5	0.000513	0.069	IERGFAIVR	K	T	1	0	0	0	2	1060.63			206951	308	316	Empty	true
Maldi TPA Nichols	Uncategorized Sample	TPA	merged TPA.txt (3706224)	Uncharacterized protein OS=Treponema pallidum (strain Nichols) GN=TPANIC_0928 PE=4 SV=1	R9UX46_TREPA	Uniprot Treponema Pallidum strain Nichols 140618.fasta	56367.2	1	4	4	5	0.000513	0.069	QSDPPLAR	R	I	1	0	0	0	2	883.463			339380	400	407	Empty	true
Maldi TPA Nichols	Uncategorized Sample	TPA	merged TPA.txt (3706224)	Uncharacterized protein OS=Treponema pallidum (strain Nichols) GN=TPANIC_0928 PE=4 SV=1	R9UX46_TREPA	Uniprot Treponema Pallidum strain Nichols 140618.fasta	56367.2	1	4	4	5	0.000513	0.069	YVVLGEER	R	F	2	0	0	0	2	964.51			2381460	200	207	Empty	true
Maldi TPA Nichols	Uncategorized Sample	TPA	merged TPA.txt (3706224)	Uncharacterized protein TP_0923 OS=Treponema pallidum (strain Nichols) GN=TP_0923 PE=4 SV=1	Y923_TREPA	Uniprot Treponema Pallidum strain Nichols 140618.fasta	36116.1	0.993	2	2	2	0.000205	0.0678	ASIGYVINTK	R	L	1	0	0	0	2	1065.59			235417	324	333	Empty	true
Maldi TPA Nichols	Uncategorized Sample	TPA	merged TPA.txt (3706224)	Uncharacterized protein TP_0923 OS=Treponema pallidum (strain Nichols) GN=TP_0923 PE=4 SV=1	Y923_TREPA	Uniprot Treponema Pallidum strain Nichols 140618.fasta	36116.1	0.993	2	2	2	0.000205	0.0678	SRDGLGEQLRLQR	K	Y	1	0	0	0	2	1527.84			12248	302	314	Empty	true
Maldi TPA Nichols	Uncategorized Sample	TPA	merged TPA.txt (3706224)	Protein translocase subunit SecD OS=Treponema pallidum (strain Nichols) GN=secD PE=3 SV=1	R9UVU0_TREPA,SECD_TREPA	Uniprot Treponema Pallidum strain Nichols 140618.fasta	63861.5	1	7	7	12	0.00123	0.0875	EAVLKMKR	R	R	1	0	0	0	2	990.577			245961	130	137	Empty	true
Maldi TPA Nichols	Uncategorized Sample	TPA	merged TPA.txt (3706224)	Protein translocase subunit SecD OS=Treponema pallidum (strain Nichols) GN=secD PE=3 SV=1	R9UVU0_TREPA,SECD_TREPA	Uniprot Treponema Pallidum strain Nichols 140618.fasta	63861.5	1	7	7	12	0.00123	0.0875	GVLAFHLVDDDATQK	R	L	1	0	0	0	2	1628.83			306366	231	245	Empty	true
Maldi TPA Nichols	Uncategorized Sample	TPA	merged TPA.txt (3706224)	Protein translocase subunit SecD OS=Treponema pallidum (strain Nichols) GN=secD PE=3 SV=1	R9UVU0_TREPA,SECD_TREPA	Uniprot Treponema Pallidum strain Nichols 140618.fasta	63861.5	1	7	7	12	0.00123	0.0875	LAIVSDGK	R	I	2	0	0	0	2	802.467			1101150	346	353	Empty	true
Maldi TPA Nichols	Uncategorized Sample	TPA	merged TPA.txt (3706224)	Protein translocase subunit SecD OS=Treponema pallidum (strain Nichols) GN=secD PE=3 SV=1	R9UVU0_TREPA,SECD_TREPA	Uniprot Treponema Pallidum strain Nichols 140618.fasta	63861.5	1	7	7	12	0.00123	0.0875	LAIVSDGKIR	R	S	1	0	0	0	2	1071.65			272404	346	355	Empty	true
Maldi TPA Nichols	Uncategorized Sample	TPA	merged TPA.txt (3706224)	Protein translocase subunit SecD OS=Treponema pallidum (strain Nichols) GN=secD PE=3 SV=1	R9UVU0_TREPA,SECD_TREPA	Uniprot Treponema Pallidum strain Nichols 140618.fasta	63861.5	1	7	7	12	0.00123	0.0875	LAIVSDGKIRSAPAIR	R	E	1	0	0	0	2	1667			3069640	346	361	Empty	true
Maldi TPA Nichols	Uncategorized Sample	TPA	merged TPA.txt (3706224)	Protein translocase subunit SecD OS=Treponema pallidum (strain Nichols) GN=secD PE=3 SV=1	R9UVU0_TREPA,SECD_TREPA	Uniprot Treponema Pallidum strain Nichols 140618.fasta	63861.5	1	7	7	12	0.00123	0.0875	QRALSSREQIK	R	E	1	0	0	0	2	1315.74			316452	37	47	Empty	true
Maldi TPA Nichols	Uncategorized Sample	TPA	merged TPA.txt (3706224)	Protein translocase subunit SecD OS=Treponema pallidum (strain Nichols) GN=secD PE=3 SV=1	R9UVU0_TREPA,SECD_TREPA	Uniprot Treponema Pallidum strain Nichols 140618.fasta	63861.5	1	7	7	12	0.00123	0.0875	RLAIVSDGKIR	R	S	5	0	0	0	2	1227.75			4847930	345	355	Empty	true
Maldi TPA Nichols	Uncategorized Sample	TPA	merged TPA.txt (3706224)	30S ribosomal protein S3 OS=Treponema pallidum (strain Nichols) GN=rpsC PE=3 SV=1	R9USH3_TREPA,RS3_TREPA	Uniprot Treponema Pallidum strain Nichols 140618.fasta	27772.2	0.982	2	2	3	0.000308	0.081	LGGAEMSR	R	T	1	0	0	0	2	836.393			468333	159	166	Empty	true
Maldi TPA Nichols	Uncategorized Sample	TPA	merged TPA.txt (3706224)	30S ribosomal protein S3 OS=Treponema pallidum (strain Nichols) GN=rpsC PE=3 SV=1	R9USH3_TREPA,RS3_TREPA	Uniprot Treponema Pallidum strain Nichols 140618.fasta	27772.2	0.982	2	2	3	0.000308	0.081	RESGQKSDELVR	R	D	2	0	0	0	2	1403.72			108859	227	238	Empty	true
Maldi TPA Nichols	Uncategorized Sample	TPA	merged TPA.txt (3706224)	Heat shock protein, putative OS=Treponema pallidum (strain Nichols) GN=TP_0843 PE=4 SV=1	O83815_TREPA	Uniprot Treponema Pallidum strain Nichols 140618.fasta	31526.7	0.991	3	3	3	0.000308	0.15	ARGYAQKMDSVR	R	-	1	0	0	0	2	1381.7			328109	263	274	Empty	true
Maldi TPA Nichols	Uncategorized Sample	TPA	merged TPA.txt (3706224)	Heat shock protein, putative OS=Treponema pallidum (strain Nichols) GN=TP_0843 PE=4 SV=1	O83815_TREPA	Uniprot Treponema Pallidum strain Nichols 140618.fasta	31526.7	0.991	3	3	3	0.000308	0.15	RILTAYEVLSDPGRR	R	A	1	0	0	0	2	1745.97			264494	73	87	Empty	true
Maldi TPA Nichols	Uncategorized Sample	TPA	merged TPA.txt (3706224)	Heat shock protein, putative OS=Treponema pallidum (strain Nichols) GN=TP_0843 PE=4 SV=1	O83815_TREPA	Uniprot Treponema Pallidum strain Nichols 140618.fasta	31526.7	0.991	3	3	3	0.000308	0.15	VLGVSHRASTPEIK	R	C	1	0	0	0	2	1493.84			782622	26	39	Empty	true
Maldi TPA Nichols	Uncategorized Sample	TPA	merged TPA.txt (3706224)	50S ribosomal protein L17 OS=Treponema pallidum (strain Nichols) GN=rplQ PE=3 SV=1	R9USF3_TREPA,RL17_TREPA	Uniprot Treponema Pallidum strain Nichols 140618.fasta	18666.2	0.955	3	3	3	0.000308	0.22	ITTTKPKAAEVRR	R	A	1	0	0	0	2	1470.88			505787	34	46	Empty	true
Maldi TPA Nichols	Uncategorized Sample	TPA	merged TPA.txt (3706224)	50S ribosomal protein L17 OS=Treponema pallidum (strain Nichols) GN=rplQ PE=3 SV=1	R9USF3_TREPA,RL17_TREPA	Uniprot Treponema Pallidum strain Nichols 140618.fasta	18666.2	0.955	3	3	3	0.000308	0.22	NMVTSLFKFERITTTKPK	R	A	1	0	0	0	2	2157.17			55552	23	40	Empty	true
Maldi TPA Nichols	Uncategorized Sample	TPA	merged TPA.txt (3706224)	50S ribosomal protein L17 OS=Treponema pallidum (strain Nichols) GN=rplQ PE=3 SV=1	R9USF3_TREPA,RL17_TREPA	Uniprot Treponema Pallidum strain Nichols 140618.fasta	18666.2	0.955	3	3	3	0.000308	0.22	VSGTVPDGQSQK	R	I	1	0	0	0	2	1202.6			14631	147	158	Empty	true
Maldi TPA Nichols	Uncategorized Sample	TPA	merged TPA.txt (3706224)	50S ribosomal protein L9 OS=Treponema pallidum (strain Nichols) GN=rplI PE=3 SV=1	R9UUW1_TREPA,RL9_TREPA	Uniprot Treponema Pallidum strain Nichols 140618.fasta	17503.9	0.998	3	3	3	0.000308	0.115	IILNQDVK	K	I	1	0	0	0	2	942.562			152269	3	10	Empty	true
Maldi TPA Nichols	Uncategorized Sample	TPA	merged TPA.txt (3706224)	50S ribosomal protein L9 OS=Treponema pallidum (strain Nichols) GN=rplI PE=3 SV=1	R9UUW1_TREPA,RL9_TREPA	Uniprot Treponema Pallidum strain Nichols 140618.fasta	17503.9	0.998	3	3	3	0.000308	0.115	KIILNQDVK	M	I	1	0	0	0	1	1070.66			530927	2	10	Empty	true
[truncated: 298 more rows]

## Sheet: TPB Maldi
S1 Table. Mass spectrometry data reports for biological (N=3) and technical runs (N=2)
Maldi TPB Nichols, Peptide report created on 07/02/2015
Experiment: Maldi TPB-B Nichols
	Peak List Generator: unknown
		Version: unknown
[truncated: 623 more rows]

## Sheet: TPC Maldi
S1 Table. Mass spectrometry data reports for biological (N=3) and technical runs (N=2)
[truncated: 669 more rows]

[truncated: 3 more sheets: TPA Orbi, TPB Orbi, TPC Orbi]
