# Supplementary material for: Characterizing the Syphilis-Causing Treponema pallidum ssp. pallidum Proteome Using Complementary Mass Spectrometry
Source: PLoS Negl Trop Dis. 2016 Sep 8;10(9):e0004988. doi: 10.1371/journal.pntd.0004988 (PMC5015957; doi:10.1371/journal.pntd.0004988)
Supplement: S2 Table — (XLSX) [file pntd.0004988.s002.xlsx]

## Sheet: Sheet1
S2 Table: Extensive descriptions of all unique T. pallidum proteins identified in this study by mass spectrometry analysis
ORF number	UniProt Accession Number (Proteome UP000014259)	UniProt Accession Number (Reference Proteome UP000000811)	Protein Name	Alternative Protein Name(s)	Gene Names	Predicted Molecular Weight of Mature Protein (kDa)&	Functional description	GO Molecular Function	GO Biological Process	GO Cellular Component/ Cellular Localization	Keywords Molecular function	Keywords Biological Process	Ligand Keywords	KEGG database link	COG or NOG code	COG category code	cDNA/DNA signal ratio from previous transcriptome study (Smajs et al. 2005)	Spectral Count Average (NSAF value)
TP_0001	R9UVF1	O83047	Chromosomal replication initiator protein DnaA		dnaA	53	Plays an important role in the initiation and regulation of chromosomal replication. Binds to the origin of replication; it binds specifically double-stranded DNA at a 9bp consensus (dnaA box): 5'-TTATC[CA]A[CA]A-3'. DnaA binds to ATP and to acidic phospholipids.	DNA replication origin binding; ATP binding	Regulation of DNA replication; DNA replication initiation	Cytoplasm		DNA replication	ATP-binding; DNA-binding; nucleotide-binding	tpw:TPANIC_0001.	COG0593	L	0.649	2.45097
TP_0002	R9URY4	O83048	DNA polymerase III subunit beta		dnaN	41	DNA polymerase III is a complex, multichain enzyme responsible for most of the replicative synthesis in bacteria. This DNA polymerase also exhibits 3' to 5' exonuclease activity. The beta chain is required for initiation of replication once it is clamped onto DNA, it slides freely (bidirectional and ATP-independent) along duplex DNA. Contains a core (composed of alpha, epsilon and theta chains) t…	3'-5' exonuclease activity; DNA binding; DNA-directed DNA polymerase activity	DNA replication	Cytoplasm	DNA-directed DNA polymerase, nucleotidyltransferase; transferase	DNA replication		tpw:TPANIC_0002.	COG0592	L	0.428	1.35247
TP_0003	R9UUQ7	O83049	DNA replication and repair protein RecF		recF	41	The RecF protein is involved in DNA metabolism; it is required for DNA replication and normal SOS inducibility. RecF binds preferentially to single-stranded, linear DNA. It also seems to bind ATP. Belongs to the RecF family.	ATP binding; single-stranded DNA binding	DNA replication; DNA repair; SOS response	Cytoplasm		DNA damage; DNA repair, DNA replication; SOS response	ATP-binding; DNA-binding; nucleotide-binding	tpw:TPANIC_0003.	none	none	0.06	0.5748
TP_0005	R9URW7	O83051	DNA gyrase subunit A		gyrA	90	DNA gyrase negatively supercoils closed circular double-stranded DNA in an ATP-dependent manner and also catalyzes the interconversion of other topological isomers of double-stranded DNA rings, including catenanes and knotted rings. Heterotetramer, composed of two GyrA and two GyrB chains. Within the heterotetramer, GyrA contains the active site tyrosine that forms a covalent intermediate with th…	ATP binding; DNA binding; DNA topoisomerase type II (ATP-hydrolyzing) activity	DNA-dependent DNA replication; DNA topological change; response to antibiotic	Cytoplasm; chromosome	Isomerase; topoisomerase	Antibiotic resistance	ATP binding; DNA binding; nucleotide binding	tpw:TPANIC_0005.	COG0188	L	0.067	2.24116
TP_0007, (TP_0007, TP_0008)	R9URZ2	NA 3)	Uncharacterized protein		TPANIC_0007	35								tpw:TPANIC_0007.	none	none	1.757	7.14592
TP_0011	O83055	O83055	Tpr protein B (TprB)		tprB	68				Outer membrane (P)				tpw:TPANIC_0011.	none	none	0.387	1.37933
TP_0015	R9URX1	O83059	Phenylalanine-tRNA ligase beta subunit	Phenylalanyl-tRNA synthetase beta subunit; PheRS	pheT	67	Protein biosynthesis. Belongs to the phenylalanyl-tRNA synthetase beta subunit family, type 2 subfamily.	ATP binding; magnesium ion binding; phenylalanine-tRNA ligase activity; RNA binding	Phenylalanyl-tRNA aminoacylation	Cytoplasm	Aminoacyl-tRNA synthetase, ligase	Protein biosynthesis	ATP-binding, nucleotide-binding	tpw:TPANIC_0015.	COG0072	J	1.608	1.21504
TP_0016	O83060	O83060	ATP-dependent protease LA	S16 family endopeptidase La	lon1	96		ATP binding; ATP-dependent peptidase activity; serine-type endopeptidase activity	Protein catabolic process		Hydrolase; protease			tpw:TPANIC_0016.	none	none	0.341	1.53395
TP_0017	O83061	O83061	Uncharacterized protein		TPANIC_0017	36	Tetratricopeptide repeat containing protein; contains 1 TPR repeat.							tpw:TPANIC_0017.	none	none	0.882	2.77459
TP_0018	R9UUR7	O83062##	Transcription elongation factor	Putative GreA-associated domains protein; gramicidin S synthase	greA	103	Belongs to the GreA/GreB family. Necessary for efficient RNA polymerase transcription elongation past template-encoded arresting sites. The arresting sites in DNA have the property of trapping a certain fraction of elongating RNA polymerases that pass through, resulting in locked ternary complexes. Cleavage of the nascent transcript by cleavage factors such as GreA or GreB allows the resumption o…	DNA binding; translation elongation factor activity	Regulation of DNA-templated transcription, elongation		Elongation factor	Protein biosynthesis; transcription; transcription regulation	DNA-binding	tpw:TPANIC_0018.	none	none	1.052	1.22381
TP_0020	R9UTF8	O83064	Putative membrane protein	76K protein	TPANIC_0020	79				Inner membrane (P)				tpw:TPANIC_0020.	NOG67684	R	2.206	1.86006
TP_0022	R9UVG4	O83066	Uncharacterized protein		TPANIC_0022	80	Helicase C terminal domain protein.							tpw:TPANIC_0022.	none	none	0.375	2.2737
TP_0023	O83067	O83067	Transporter		TPANIC_0023	48	Belongs to the sodium:neurotransmitter symporter (SNF). NSS family probable amino acid:sodium (Na+) symporter.	Neurotransmitter: sodium symporter activity		Inner membrane (P)		Symport; transport		tpw:TPANIC_0023.	COG0733	P	0.987	4.311
TP_0024	O83068	O83068	Trk family potassium (K+) transporter, NAD+ binding protein		TPANIC_0024	27	Potassium uptake protein.	Cation transmembrane transporter activity	Potassium ion transport					tpw:TPANIC_0024.	COG0569	P	0.632	4.75871
TP_0025	O83069	O83069	M16C subfamily peptidase		TPANIC_0025	114	Belongs to the peptidase M16 family. Metalloenzyme.	Catalytic activity; metal ion binding	Proteolysis					tpw:TPANIC_0025.	COG1026	O	0.46	0.703837
TP_0026	O83070	O83070	Flagellar motor switch protein (FliG-1)		fliG1	38	FliG is one of three proteins (FliG, FliN, FliM) that forms the rotor-mounted switch complex (C ring), located at the base of the basal body. This complex interacts with the CheY and CheZ chemotaxis proteins, in addition to contacting component.	Motor activity	Bacterial-type flagellum-dependent cell motility; chemotaxis	Bacterial-type flagellum; cell projection, cilium, flagellum				tpw:TPANIC_0026.	COG1536	N	1.103	3.94986
TP_0027	O83071	O83071	Hemolysin (HlyC), putative		TPANIC_0027	45	Cystathionine-beta-synthase (CBS) domain protein.	Flavin adenine dinucleotide binding; oxidoreductase activity, acting on CH-OH group of donors		Inner membrane (P)				tpw:TPANIC_0027.	COG1253	P	0.302	2.89015
TP_0029	R9UUS7	O54312	UDP-N-acetylglucosamine 1-carboxyvinyltransferase	Enoylpyruvate transferase; UDP-N-acetylglucosamine enolpyruvyl transferase	murA	46	Cell wall formation. Adds enolpyruvyl to UDP-N-acetylglucosamine. This protein is involved in the pathway peptidoglycan biosynthesis, which is part of cell wall biogenesis. Belongs to the EPSP synthase family. MurA subfamily.	UDP-N-acetylglucosamine 1-carboxyvinyltransferase activity	Cell cycle; cell division; cell wall organization; peptidoglycan biosynthetic process, regulation of cell shape; UDP-N-acetylgalactosamine biosynthetic process	Cytoplasm	Transferase	Cell cycle; cell division; cell shape; cell wall biogenesis/degradation; peptidoglycan synthesis		tpw:TPANIC_0029.	none	none	0.678	1.89359
TP_0030	R9UTG5	P23033	60kDa Chaperonin	Common antigen; CA; GroEL protein; Protein Cpn60; TP4 antigen; TP-4; TPN60	groL, groEL, mopA, Tp4	58	Prevents misfolding and promotes the refolding and proper assembly of unfolded polypeptides generated under stress conditions. Belongs to the chaperonin (HSP60) family.	ATP binding	Protein refolding	Cytoplasm	Chaperone		ATP-binding; nucleotide-binding	tpw:TPANIC_0030.	COG0459	O	9.023	3.94417
TP_0031	R9URY5	O83074	Uncharacterized protein		TPANIC_0031	10				Inner membrane (P)				tpw:TPANIC_0031.	none	none	2.156	3.832
TP_0032	R9UVH3	O83075	Ribosomal RNA small subunit methyltransferase E	16S rRNA m3U1498 methyltransferase	rsmE	29	Specifically methylates the N3 position of the uracil ring of uridine 1498 (m3U1498) in 16S rRNA. Acts on the fully assembled 30S ribosomal subunit. Belongs to the RNA methyltransferase RsmE family.	Methyltransferase activity	rRNA processing	Cytoplasm	Methyltransferase; transferase	rRNA processing	S-adenosyl-L-methionine	tpw:TPANIC_0032.	none	none	0.814	3.35218
TP_0037	R9UVH8	O83080	D-lactate dehydrogenase	d-Specific d-2-hydroxyacid dehydrogenase	ldhA, IdhD	37	Belongs to the D-isomer specific 2-hydroxyacid dehydrogenase family.	D-lactate dehydrogenase activity; NAD binding			Oxidoreductase		NAD	tpw:TPANIC_0037.	COG1052	C	2.313	4.26731
TP_0038	Q56343	Q56343	Putative regulatory protein PfoS/R		pfoR, pfo S/R	37		Protein-N(PI)-phosphohistidine-sugar phosphotransferase activity	Phosphoenolpyruvate-dependent sugar phosphotransferase system; transmembrane carbohydrate transport	Inner membrane (P)				tpw:TPANIC_0038.	none	none	0.793	3.78011
TP_0040	F7IUJ5	F7IUJ5	Methyl-accepting chemotaxis protein (Mcp1)		mcp1	65		Signal transducer activity	Chemotaxis	Inner membrane (P)				tpw:TPANIC_0040.	COG0840	NT	0.697	1.68723
TP_0043	O83083	O83083	Putative lytic transglycosylase		TPANIC_0043	82								tpw:TPANIC_0043.	none	none	0.945	2.27985
TP_0044	R9US21	O83084	tRNA uridine 5-carboxymethylaminomethyl modification enzyme MnmG	Glucose-inhibited division protein A	gidA, mnmG	70	NAD-binding protein involved in the addition of a carboxymethylaminomethyl (cmnm) group at the wobble position (U34) of certain tRNAs, forming tRNA-cmnm5s2U34. Belongs to the MnmG family.	Flavin adenine dinucleotide binding	tRNA wobble uridine modification	Cytoplasm	tRNA processing		FAD	tpw:TPANIC_0044.	COG0445	D	0.485	1.66677
TP_0045	R9UUU2	O83085	Adenosine deaminase	Adenosine aminohydrolase	add	35	Catalyzes the hydrolytic deamination of adenine to hypoxanthine. Plays an important role in the purine salvage pathway and in nitrogen catabolism. Belongs to the adenosine and AMP deaminases family.	Adenosine deaminase activity; nucleotide metabolic process; hydrolase activity; metal ion binding	Hydrolase activity; metal ion binding; deaminase activity; nucleotide metabolic process		Hydrolase	Nucleotide metabolism	Metal binding; zinc	tpw:TPANIC_0045.	COG1816	F	0.356	8.27599
TP_0046	R9UTI2	P45685	Protein tpl		tpl	27	Supposed to have signal peptidase II-like activity. PSP1 C-terminal (polymerase suppressor 1) domain protein.							tpw:TPANIC_0046.	COG1774	S	0.391	3.68284
TP_0048	O83087	O83087	Cell shape determination protein CcmA		TPANIC_0048	15	Cell shape determination protein CcmA, signal peptidase II-like activity. Polymer forming cytoskeletal.							tpw:TPANIC_0048.	none	none	1.14	12.0991
TP_0049	R9US26	O83088#	Uncharacterized protein		TPANIC_0049	11	Signal peptidase II-like activity. Peptidoglycan hydrolase (Peptidase M23) (LytM domain).							tpw:TPANIC_0049.	none	none	1.122	2.65999
TP_0052	O83091	O83091	Release factor glutamine methyltransferase	N5-glutamine methyltransferase PrmC; Protein-(glutamine-N5) MTase PrmC; Protein-glutamine N-methyltransferase PrmC	hemK, prmC	38	Methylates the class 1 translation termination release factors RF1/PrfA and RF2/PrfB on the glutamine residue of the universally conserved GGQ motif. Belongs to the protein N5-glutamine methyltransferase family and PrmC subfamily.	Protein-glutamine N-methyltransferase activity	Peptidyl-glutamine methylation		Methyltransferase		S-adenosyl-L-methionine	tpw:TPANIC_0052.	none	none	1.406	1.63581
TP_0056	O83095	O83095	Oxaloacetate decarboxylase subunit alpha		oadA	64		Oxaloacetate decarboxylase activity	Sodium ion transport		Lysase			tpw:TPANIC_0056.	none	none	1.059	2.05566
TP_0057	O83096	O83096	Oxaloacetate decarboxylase subunit beta		oadB	49		Oxaloacetate decarboxylase activity	Sodium ion transport		Lysase			tpw:TPANIC_0057.	COG1883	C	0.646	4.07747
TP_0060	R9UUW1	O83099	50S ribosomal protein L9		rplI	18	Binds to the 23S rRNA. Belongs to the ribosomal protein L9P family.	rRNA binding; structural constituent of ribosome	Translation	Ribosome	Ribonucleoprotein; ribosomal protein		RNA-binding, rRNA-binding	tpw:TPANIC_0060.	COG0359	J	1.416	4.30208
TP_0061	R9UTJ4	O83100	30S ribosomal protein S18		rpsR	12	Binds as a heterodimer with protein S6 to the central domain of the 16S rRNA, where it helps stabilize the platform of the 30S subunit. Part of the 30S ribosomal subunit. Forms a tight heterodimer with protein S6. Belongs to the ribosomal protein S18P family.	rRNA binding; structural constituent of ribosome	Translation	Ribosome	Ribonucleoprotein; ribosomal protein		RNA-binding, rRNA-binding	tpw:TPANIC_0061.	none	none	1.248	12.5175
TP_0062	R9US17	O83101	Single-stranded DNA-binding protein		ssb1, ssb	19	Single-stranded DNA-binding protein.	Single-stranded DNA binding	DNA replication				DNA binding	tpw:TPANIC_0062.	COG0629	L	1.454	3.43187
TP_0065	R9UUW8	O83104#	Putative SAM dependent methyltransferase		TPANIC_0065	20	S-adenosyl-L-methionine-dependent methyltransferases.	Methyltransferase activity	rRNA methylation					tpw:TPANIC_0065.	COG0742	L	0.373	5.13958
TP_0069	R9UVK4	O83108	Uncharacterized protein		TPANIC_0069	19								tpw:TPANIC_0069.	none	none	0.649	5.68975
TP_0071	R9UUX4	O83110	Chaperone protein ClpB	S14 family endopeptidase ClpB (ATP-dependent Clp protease subunit B (ClpB); Protein disaggregation chaperone	clpB	99	Part of a stress-induced multi-chaperone system, it is involved in the recovery of the cell from heat-induced damage, in cooperation with DnaK, DnaJ and GrpE. Acts before DnaK, in the processing of protein aggregates. Protein binding stimulates the ATPase activity; ATP hydrolysis unfolds the denatured protein aggregates, which probably helps expose new hydrophobic binding sites on the surface of …	ATP binding; hydrolase activity	Protein processing; response to heat	Cytoplasm	Chaperone	Stress response	ATP-binding; nucleotide binding	tpw:TPANIC_0071.	none	none	1.065	2.58588
TP_0072	O83111	O83111	Glutaredoxin-related protein	Glutaredoxin	TPANIC_0072	10		Electron carrier activity; protein disulfide oxidoreductase activity	Cell redox homeostasis					tpw:TPANIC_0072.	none	none	7.641	9.3881
TP_0073	R9US27	O83112	Uncharacterized protein		TPANIC_0073	58	Signal transduction protein. Metal dependent phosphohydrolase with conserved 'HD' motif.							tpw:TPANIC_0073.	COG1639	T	2.533	3.21065
TP_0074	O83113	O83113	Sugar ABC superfamily ATP binding cassette transporter, periplasmic binding protein		ugpB	50		Transporter activity		Lipoprotein- unknown membrane localization (P)				tpw:TPANIC_0074.	COG1653	G	0.5	3.35174
TP_0076	R9UUX9	O83115##	Sugar ABC superfamily ATP binding cassette transporter, membrane protein		ugpE	30	Belongs to the binding-protein-dependent transport system permease family. Binding-protein-dependent transport systems inner membrane component	Transporter activity	Transport	Inner membrane (P)				tpw:TPANIC_0076.	COG0395	G	0.402	7.44527
TP_0077	O83116	O83116	Capsular polysaccharide biosynthesis protein (Cap5D)		capD	59	Polysaccharide biosynthesis protein.							tpw:TPANIC_0077.	COG1086	M	0.311	0.886643
TP_0079	O83118	O83118	Bifunctional aldehyde oxidase/xanthine dehydrogenase	Aldehyde dehydrogenase	coxL	82	Aldehyde oxidase and xanthine dehydrogenase, molybdopterin binding.	Aldehyde oxidase activity; xanthine dehydrogenase activity			Oxidoreductase			tpw:TPANIC_0079.	COG1529	C	0.249	1.94853
TP_0082	R9UTM0	O88098#	Sigma-54 dependent transcriptional regulator		fhlA	11								tpw:TPANIC_0082.	none	none	0.712	3.28823
TP_0083	R9US35	O83121#	Uncharacterized protein		TPANIC_0083	46	Glycosyl hydrolase.							tpw:TPANIC_0083.	none	none	1.88	3.66262
TP_0086	O83124	O83124	Pilus assembly protein PilZ		TPANIC_0086	35	(Type IV) pilus assembly. PilZ domain containing protein (c-di-GMP binding).	Cyclic-di-GMP binding						tpw:TPANIC_0086.	NOG50775	S	2.497	3.05716
TP_0087	O83125	O83125	Uncharacterized protein		TPANIC_0087	20								tpw:TPANIC_0087.	none	none	1.283	6.8042
TP_0089	O83127	O83127	Cyclic nucleotide binding protein	cAMP-dependent protein kinase	TPANIC_0089	47		cAMP-dependent protein kinase activity			Kinase; transferase			tpw:TPANIC_0089.	COG0664	T	0.533	2.24585
TP_0090	R9US63	O83128	UDP-N-acetylenolpyruvoylglucosamine reductase	UDP-N-acetylmuramate dehydrogenase	murB	39	This protein is involved in the pathway peptidoglycan biosynthesis which is part of cell wall biogenesis. Belongs to the MurB family.	Flavin adenine dinucleotide binding; UDP-N-acetylmuramate dehydrogenase activity	Cell cycle, cell division, cell wall organization, peptidoglycan biosynthetic process; regulation of cell shape	Cytoplasm	Oxidoreductase	Cell cycle; cell division	FAD	tpw:TPANIC_0090.	COG0812	M	0.862	1.27733
TP_0091	R9UUZ4	O83129	Cysteine-tRNA ligase	Cysteinyl-tRNA synthetase; CysRS	cysS	58	Belongs to the class-I aminoacyl-tRNA synthetase family.	ATP binding; cysteine-tRNA ligase activity; zinc ion binding	Cysteinyl-tRNA aminoacylation	Cytoplasm	Aminoacyl-tRNA synthetase	Protein biosynthesis	ATP-binding	tpw:TPANIC_0091.	COG0215	J	1.388	3.01351
TP_0092	O83130	O83130	DNA-directed RNA polymerase sigma subunit RpoE	RNA polymerase subunit sigma-24	rpoE	19	DNA directed RNA polymerase. Similar to RpoE, controls a key transduction pathway for maintenance of envelope homeostasis in response to external stress and cell growth. TP0092 regulon plays possible important role in protection against damage caused by reactive oxygen species produced at the site of infection during inflammatory response.	DNA binding; DNA-directed RNA polymerase activity; sequence-specific DNA binding transcription factor activity; sigma factor activity	DNA-templated transcription, initiation	Cytoplasm	Sigma factor	Transcription, transcription regulation	DNA- binding	tpw:TPANIC_0092.	COG1595	K	1.008	3.66638
TP_0094	R9UVM3	O83132	Phosphate acetyltransferase	Phosphotransacetylase	pta	37	This protein is involved in step 2 of the subpathway that synthesizes acetyl-CoA from acetate. This subpathway is part of the pathway acetyl-CoA biosynthesis, which is itself part of Metabolic intermediate biosynthesis. Belongs to the phosphate acetyltransferase and butyryltransferase family.	Phosphate acetyltransferase activity	Acetyl-CoA biosynthetic process	Cytoplasm	Acetelytransferase; transferase			tpw:TPANIC_0094.	none	none	0.688	2.58562
TP_0095	R9US67	O83133	TPR repeat-containing protein TP_0095		TPANIC_0095	72	Tetratricopeptide repeat containing protein; contains 9 TPR repeats.							tpw:TPANIC_0095.	none	none	0.901	1.9535
TP_0100	O83138	O83138	Thioredoxin, putative	TlpA family thioredoxin-disulfide reductase	TPANIC_0100	22		Thioredoxin-disulfide reductase activity	Cell redox homeostasis		Oxidoreductase			tpw:TPANIC_0100.	none	none	0.743	3.41915
TP_0102	O83140	O83140	DNA helicase	ATPase AAA	TPANIC_0102	75	DNA duplex unwinding, helicase.	ATP binding; ATP-dependent DNA helicase activity; DNA binding			Helicase		ATP-binding, nucleotide-binding	tpw:TPANIC_0102.	COG0210	L	0.534	1.59632
TP_0104	R9UVN3	O83142	Bifunctional 5'-nucleotidase/UDP-sugar diphosphatase	Metallophosphatase; 5'- nucleotidase	ushA	63	Belongs to the 5'-nucleotidase family. Lipoprotein.	5'-nucleotidase activity; metal ion binding; nucleotide binding; UDP-sugar diphosphatase activity	Nucleotide catabolic process	Lipoprotein- unknown membrane localization (P)	Hydrolase		Metal binding; nucleotide binding	tpw:TPANIC_0104.	COG0737	F	0.963	1.77322
TP_0105	R9US76	P74933	DNA-directed DNA polymerase I		polA	112	Structure-specific nuclease with 5'-flap endonuclease and 5'-3' exonuclease activities involved in DNA replication and repair.	3'-5' exonuclease activity; DNA binding; DNA-directed DNA polymerase activity	DNA-dependent DNA replication			DNA-directed DNA polymerase	DNA binding	tpw:TPANIC_0105.	COG0258	L	0.283	2.55262
TP_0107	O83145	O83145	LicC protein	Putative bifunctional choline-phosphate cytidylyltransferase/choline kinase	TPANIC_0107	61		Choline kinase activity; choline-phosphate cytidylyltransferase activity; transferase activity, transferring phosphorus-containing groups			Nucleotidyltransferase			tpw:TPANIC_0107.	none	none	0.437	0.958
TP_0108	O83146	O83146	ATP-dependent 6-phosphofructokinase	ATP-PFK; Phosphofructokinase; Phosphohexokinase	pfk, pfkA	50	Phosphohexokinase. Catalyzes the phosphorylation of D-fructose 6-phosphate to fructose 1,6-bisphosphate by ATP, the first committing step of glycolysis. This protein is involved in step 3 of the subpathway that synthesizes D-glyceraldehyde 3-phosphate and glycerone phosphate from D-glucose. This subpathway is part of the pathway glycolysis, which is itself part of carbohydrate degradation.	6-phosphofructokinase activity; ATP binding; metal ion binding	Fructose 6-phosphate metabolic process; glycolytic process	Cytoplasm	Kinase; transferase	Glycolysis	ATP-binding; magnesium; metal-binding; nucleotide-binding	tpw:TPANIC_0108.	COG0205	G	1.624	3.61343
TP_0110	R9US82	O83148	Uncharacterized protein		TPANIC_0110	65								tpw:TPANIC_0110.	NOG53821	S	0.561	1.49941
TP_0111	R9UV13	O83149	DNA-directed RNA polymerase sigma subunit RpoN	RNA polymerase sigma54 factor	rpoN	54	Sigma factors are initiation factors that promote the attachment of RNA polymerase to specific initiation sites and are then released.	DNA binding; DNA-directed RNA polymerase activity; sequence-specific DNA binding transcription factor activity; sigma factor activity	DNA-templated transcription, initiation	DNA-directed RNA polymerase	Nucleotidyltransferase; sigma factor; transferase	Transcription; transcription regulation	DNA-binding	tpw:TPANIC_0111.	none	none	0.698	2.84311
TP_0113	R9US61	O83151	HflK protein		hflK	37	HflC and HflK could encode or regulate a protease. Belongs to the band 7/mec-2 family and HflK subfamily. Belongs to the band 7/mec-2 family. HflK subfamily. Lambda CII stability-governing protein, (hflK)membrane protease subunit HflK (controls phage integration)			Lipoprotein- unknown membrane localization (P)				tpw:TPANIC_0113.	COG0330	O	1.426	4.82996
TP_0115	R9US84	O83153	Phosphomethypyrimidine kinase	Membrane protease HflK; PN/PL/PM kinase; Pyridoxal kinase; Pyridoxamine kinase; Vitamin B6 kinase	thiD, pdxK	29	Phosphorylates B6 vitamers; functions in a salvage pathway. Uses pyridoxal, pyridoxine, and pyridoxamine as substrates.	ATP binding; phosphomethylpyrimidine kinase activity; metal ion binding; pyridoxal kinase activity	Thiamine biosynthetic process		Kinase; transferase		ATP-binding; magnesium; metal-binding; nucleotide-binding	tpw:TPANIC_0115.	COG0351	H	3.711	2.0133
TP_0116	R9UV19	O83154	UvrABC system protein B	Protein UvrB; Excinuclease ABC subunit B	uvrB	76	The UvrABC repair system catalyzes the recognition and processing of DNA lesions. A damage recognition complex composed of 2 UvrA and 2 UvrB subunits scans DNA for abnormalities. Upon binding of the UvrA2B2 complex to a putative damaged site, the DNA wraps around one UvrB monomer. DNA wrap is dependent on ATP binding by UvrB and probably causes local melting of the DNA helix, facilitating inserti…	ATP binding; nucleotide binding; excinuclease ABC activity; helicase activity	Nucleotide-excision repair; SOS response	Cytoplasm	Endonuclease; exicision nuclease; helicase; hydrolase	DNA damage; DNA exicision; DNA repair; SOS response	ATP-binding; nucleotide-binding	tpw:TPANIC_0116.	COG0556	L	0.405	3.08565
TP_0117	O88138	O88138	Tpr protein C (TprC)/ Tpr protein D (TprD)		tprC, tprD, TPANIC_0117, TPANIC_0131	63				Outer membrane (K)				tpw:TPANIC_0131.	none	none	0.737	2.20518
TP_0118	R9US64	O83155	Uncharacterized protein		TPANIC_0118	47								tpw:TPANIC_0018.	none	none	1.876	2.20497
TP_0119	O83156	O83156	Amino acid ABC transporter, permease protein (YaeE)	Methionine ABC superfamily ATP binding cassette transporter, membrane protein	metI	23			Transport	Inner membrane (P)		Transport		tpw:TPANIC_0119.	none	none	0.734	8.7243
TP_0120	O83157	O83157	Methionine ABC superfamily ATP binding cassette transporter, ABC protein	Amino acid ABC transporter, ATP-binding protein (Abc)	metN	30	Part of the ABC transporter complex MetNIQ involved in methionine import. Responsible for energy coupling to the transport system. Belongs to the binding-protein-dependent transport system permease family. The complex is composed of two ATP-binding proteins (MetN), two transmembrane proteins (MetI) and a solute-binding protein (MetQ).	ATPase activity, coupled to transmembrane movement of substances; ATP binding	Methionine transport	Unknown subcellular location	Hydrolase	Amino-acid transport	ATP-binding	tpw:TPANIC_0120.	COG1135	P	0.631	4.49855
TP_0121	R9UV24	O83158	Lysine 2,3-aminomutase		kamA	39	Belongs to the KamA family and radical SAM superfamily.	Iron-sulfur cluster binding; lysine 2,3-aminomutase activity			Isomerase			tpw:TPANIC_0121.	none	none	1.167	4.97049
TP_0122	R9UTR2	O83159	Phosphoenolpyruvate carboxykinase [GTP]	PEP carboxykinase; PEPCK	pckG, pckA	68	Catalyzes the conversion of oxaloacetate (OAA) to phosphoenolpyruvate (PEP), the rate-limiting step in the metabolic pathway that produces glucose from lactate and other precursors derived from the citric acid cycle. This protein is involved in the pathway gluconeogenesis, which is part of carbohydrate biosynthesis. Belongs to the phosphoenolpyruvate carboxykinase [GTP] family.	GTP binding; kinase activity; manganese ion binding; phosphoenolpyruvate carboxykinase (GTP) activity	Gluconeogenesis	Cytoplasm	Decarboxylase; lysase	Gluconeogenesis	GTP-binding; manganese; metal-binding; nucleotide-binding	tpw:TPANIC_0122.	COG1274	C	5.049	1.86004
TP_0123	R9US69	O83160	TPR repeat-containing protein TP_0123		TPANIC_0123	98	Tetratricopeptide repeat containing protein; contains 3 TPR repeats.							tpw:TPANIC_0123.	none	none	0.469	0.969268
TP_0124	O83161	O83161	Ribosome-binding ATPase YchF	GTP-binding protein YchF	ychF	40	ATPase that binds to both the 70S ribosome and the 50S ribosomal subunit in a nucleotide-independent manner. Belongs to the TRAFAC class OBG-HflX-like GTPase superfamily, the OBG GTPase family and the YchF/OLA1 subfamily.	ATPase activity; ATP binding; GTP binding; ribosomal large subunit binding; ribosome binding					ATP-binding	tpw:TPANIC_0124.	COG0012	J	0.891	1.916
TP_0126	R9UV28	O83163#	Uncharacterized protein		TPANIC_0126	22	In silico analysis revealed a predicted cleavable signal peptide and suggests structural homology with the OmpW family of porins. Poly-G tract located in promoter. Sequence similiarity to TP_0733.			Outer membrane (K)				tpw:TPANIC_0126.	none	none	1.115	5.748
TP_0126a	R9UTR8	NA 4)	Uncharacterized protein		TPANIC_0126a	23								tpw:TPANIC_0126a.	none	none	1.115	13.0865
TP_0131	O88138	O88138	Tpr protein C (TprC)/ Tpr protein D (TprD)		tprC, tprD, TPANIC_0117, TPANIC_0131	63				Outer membrane (K)				tpw:TPANIC_0131.	none	none
TP_0135	R9UTT2	O83171#	Uncharacterized protein		TPANIC_0135	31								tpw:TPANIC_0135.	none	none	1.526	1.437
TP_0140	O83176	O83176	K+ transport protein (NtpJ)	Trk family potassium (K+) transporter, membrane protein	TPANIC_0140	62		Potassium ion symporter activity		Inner membrane (P)				tpw:TPANIC_0140.	none	none	0.349	1.84142
TP_0141	O83177	O83177	Methylated-DNA--[protein]-cysteine S-methyltransferase (Dat)		ada	19		Methylated-DNA-[protein]-cysteine S-methyltransferase activity	DNA repair		Methyltransferase, transferase			tpw:TPANIC_0141.	none	none	0.347	1.916
TP_0142	O83178	O83178	Putative sugar ABC superfamily ATP binding cassette transporter, ABC protein	Thiamine ABC transporter, ATP-binding protein, putative	TPANIC_0142	24	Part of the ABC transporter complex PotABCD involved in spermidine putrescine import. Responsible for energy coupling to the transport system.	ATPase activity; ATP binding					ATP-binding; nucleotide binding	tpw:TPANIC_0142.	COG3842	E	0.323	3.54345
TP_0143	O83179	O83179	ABC superfamily ATP binding cassette transporter, membrane protein	Thiamine ABC transporter, permease protein, putative	TPANIC_0143	65	Belongs to the binding-protein-dependent transport system permease family (ABC transporter). Binding-protein-dependent transport systems inner membrane component.		Transport	Inner membrane (P)		Transport		tpw:TPANIC_0143.	COG1178	P	0.448	3.73899
TP_0145	O83181	O83181	Long-chain-fatty-acid-CoA ligase		fadD1	72		Long-chain fatty acid-CoA ligase activity			Ligase			tpw:TPANIC_0145.	none	none	1.144	1.20799
TP_0150	R9USC5	O83185	Uncharacterized protein		TPANIC_0150	17								tpw:TPANIC_0150.	none	none	0.354	2.874
TP_0152	O83187	O83187	Nitrogen fixation protein (RnfC)	Putative NADH dehydrogenase (Ubiquinone), subunit RnfC	rnfC	56		Iron-sulfur cluster binding; NADH dehydrogenase (ubiquinone) activity			Oxidoreductase		Ubiquinone	tpw:TPANIC_0152.	none	none	1.27	1.916
TP_0154	R9UVS4	O83189###	RNA Pseudouridylate synthase		rluA1	37	Contains S4 RNA-binding domain.	Pseudouridine synthase activity; pseudouridylate synthase activity; RNA binding			Isomerase		RNA binding	tpw:TPANIC_0154.	none	none	0.756	2.8122
TP_0155	O83190	O83190	M23B subfamily peptidase		TPANIC_0155	41	Fibronectin binding adhesin. Preferentially binds matrix form of fibronectin. Metalloprotease M23.			Outer membrane (P)				tpw:TPANIC_0155.	none	none	0.333	1.67081
TP_0157	O83192	O83192	Putative phosphate acyltransferase		plsC	34	Glycerol-3-phosphate O-acyltransferase.	Transferase activity, transferring acyl groups			Acetyltransferase			tpw:TPANIC_0157.	NOG72066	I	0.264	2.21582
TP_0160	R9USD6	O83195	Proline-tRNA ligase	Prolyl-tRNA synthetase	proS	68	Catalyzes the attachment of proline to tRNA(Pro) in a two-step reaction: proline is first activated by ATP to form Pro-AMP and then transferred to the acceptor end of tRNA(Pro). As ProRS can inadvertently accommodate and process non-cognate amino acids such as alanine and cysteine, to avoid such errors it has two additional distinct editing activities against alanine. One activity is designated a…	Aminoacyl-tRNA editing activity; ATP binding; Proline-tRNA ligase activity	Prolyl-tRNA aminoacylation	Cytoplasm	Aminoacyl-tRNA synthetase	Proteinbiosynthesis	ATP binding	tpw:TPANIC_0160.	none	none	0.775	1.21722
TP_0162	R9UV60	P96115	Holliday junction ATP-dependent DNA helicase RuvB	Holliday junction DNA helicase RuvB	ruvB	39	The RuvA-RuvB complex in the presence of ATP renatures cruciform structure in supercoiled DNA with palindromic sequence, indicating that it may promote strand exchange reactions in homologous recombination. RuvAB is a helicase that mediates the Holliday junction migration by localized denaturation and reannealing.	ATP binding; DNA binding; four-way junction helicase activity	DNA recombindation; DNA repair; SOS response		Helicase	DNA damage; DNA recombination	ATP-binding; nucleotide-binding	tpw:TPANIC_0162.	COG2255	L	0.535	2.1555
TP_0163	R9UTW1	P96116	Iron (Fe2+)/zinc (Zn2+)/manganese (Mn2+) ABC superfamily ATP binding cassette transporter, binding protein	Tromp-1; Periplasmic zinc-binding protein TroA; troMP1	troA	34	Part of an ATP-driven transport system TroABCD for zinc. Substrate-binding protein involved in the transport of zinc across the cytoplasmic membrane. Belongs to the bacterial solute-binding protein 9 family.	Metal ion binding	Cell adhesion; zinc II ion transport		Periplasm	Ion transport; transport; zinc transport	Metal binding; zinc	tpw:TPANIC_0163	none	none	1.123	3.48551
TP_0164	R9USB2	P96117	Iron (Fe2+)/zinc (Zn2+)/manganese (Mn2+) ABC superfamily ATP binding cassette transporter, ABC protein	Manganese ABC transporter ATP-binding protein; Zinc transport system ATP-binding protein TroB	troB	29	Part of an ATP-driven transport system TroABCD for zinc. ABC transporter.	ATPase activity; ATP binding	Zinc II ion transport			Ion transport, transport, zinc transport	Nucleotide-binding; zinc; ATP binding	tpw:TPANIC_0164.	COG1121	P	0.923	1.84142
TP_0167	F7IW50	F7IW50	Cation-activated repressor protein (TroR)	Iron (Fe2+)/zinc (Zn2+)/manganese (Mn2+)-dependent transcriptional regulator	troR	17	Iron (metal) dependent repressor, dtxr family.	DNA binding; sequence-specific DNA binding transcription factor activity; transition metal ion binding						tpw:TPANIC_0167.	COG1321	K	0.92	2.65983
TP_0168	R9UTW6	P96121	2,3-bisphosphoglycerate-dependent phosphoglycerate mutase	BPG-dependent PGAM; PGAM; Phosphoglyceromutase; dPGM; prosphoglyterate mutase	gpmA , gpm, pgm	28	Catalyzes the interconversion of 2-phosphoglycerate and 3-phosphoglycerate. This protein is involved in step 3 of the subpathway that synthesizes pyruvate from D-glyceraldehyde 3-phosphate; part of glycolysis pathway.	2,3-bisphosphoglycerate-dependent phosphoglycerate mutase activity	Glycolytic process		Isomerase	Glycolysis		tpw:TPANIC_0168.	COG0588	G	0.902	4.78769
TP_0170	R9USB4	P96122	5'-methylthioadenosine/S-adenosylhomocysteine nucleosidase 1/2	Nucleoside phosphorylase; MTA/SAH nucleosidase	mtnN, mtn	29	Catalyzes the irreversible cleavage of the glycosidic bond in both 5'-methylthioadenosine (MTA) and S-adenosylhomocysteine (SAH/AdoHcy) to adenine and the corresponding thioribose, 5'-methylthioribose and S-ribosylhomocysteine, respectively.	Adenosylhomocysteine nucleosidase activity; methylthioadenosine nucleosidase activity	L-methionine biosynthetic process from methylthioadenosine; nucleoside catabolic process		Hydrolase	Amino-acid biosynthesis; methionine biosynthesis		tpw:TPANIC_0170.	none	none	1.294	3.43187
TP_0171	R9UVT8	P16055	15kDa lipoprotein	15kD lipoprotein TpN15; Major membrane immunogen	tpp15	14	Lipoprotein.	Flavin mononucleotide binding		Periplasmic lipoprotein (P)				tpw:TPANIC_0171.	none	none	5.88	4.48114
TP_0172 (TP_0172, TP_0173)	R9USE7	NA 3)	Putative membrane protein		TPANIC_0172	52				Inner membrane (P)				tpw:TPANIC_0172.	none	none	2.083	2.65999
TP_0179	R9UVU3	O83209	Uncharacterized protein		TPANIC_0179	67								tpw:TPANIC_0179.	none	none	3.612	2.52878
TP_0183	R9USC3	O83213	Uncharacterized protein		TPANIC_0183	31			DNA metabolism					tpw:TPANIC_0183.	NOG134925	S	0.779	4.13996
TP_0184	R9UVV2	O83214	SsrA-binding protein	Single-stranded DNA-binding protein	smpB	18	Binds specifically to the SsrA RNA (tmRNA) and is required for stable association of SsrA with ribosomes. Belongs to the SmpB family.			Cytoplasm				tpw:TPANIC_0184.	COG0691	O	0.87	6.16881
TP_0185	O83215	O83215	Signal peptidase I		lepB1	27	Cleavage of hydrophobic, N-terminal signal or leader sequences from secreted and periplasmic proteins. Belongs to the peptidase S26 family.	Serine-type peptidase activity	Proteolysis	Inner membrane (P)	Hydrolase; protease			tpw:TPANIC_0185.	COG0681	U	0.904	2.01651
TP_0186	O83216	O83216	Coproporphyrinogen dehydrogenase	Oxygen-independent coproporphyrinogen III oxidase	hemN	44		Coproporphyrinogen dehydrogenase activity; iron-sulfur cluster binding			Oxidoreductase			tpw:TPANIC_0186.	none	none	0.705	2.63452
TP_0187	R9UTY1	O83217##	Elongation factor Tu (EF-Tu)		tufA	54	This protein promotes the GTP-dependent binding of aminoacyl-tRNA to the A-site of ribosomes during protein biosynthesis.	GTPase activity; GTP binding; translation elongation factor activity		Cytoplasm	Elongation factor	Protein biosynthesis	GTP binding; nucleotide binding	tpw:TPANIC_0187.	none	none	2.648	2.62604
TP_0189	R9UVV7	O83219	50S ribosomal protein L3		rplC	23	One of the primary rRNA binding proteins, it binds directly near the 3'-end of the 23S rRNA, where it nucleates assembly of the 50S subunit. Part of the 50S ribosomal subunit. Forms a cluster with proteins L14 and L19.	rRNA binding; structural constituent of ribosome	Translation	Ribosome	Ribonucleoprotein; ribosomal protein		RNA-binding, rRNA-binding	tpw:TPANIC_0189.	COG0087	J	1.697	4.26641
TP_0190	R9USG6	O83220	50S ribosomal protein L4		rplD	24	One of the primary rRNA binding proteins, this protein initially binds near the 5'-end of the 23S rRNA. It is important during the early stages of 50S assembly. It makes multiple contacts with different domains of the 23S rRNA in the assembled 50S subunit and ribosome. Belongs to the ribosomal protein L4P family.	rRNA binding; structural constituent of ribosome	Translation	Ribosome	Ribonucleoprotein; ribosomal protein		RNA-binding, rRNA-binding	tpw:TPANIC_0190.	none	none	1.858	2.65292
TP_0192	R9UTY7	O83222	50S ribosomal protein L2		rplB	30	One of the primary rRNA binding proteins. Required for association of the 30S and 50S subunits to form the 70S ribosome, for tRNA binding and peptide bond formation. It has been suggested to have peptidyltransferase activity; this is somewhat controversial. Makes several contacts with the 16S rRNA in the 70S ribosome. Part of the 50S ribosomal subunit. Forms a bridge to the 30S subunit in the 70S…	rRNA binding; structural constituent of ribosome; transferase activity	Translation	Ribosome	Ribonucleoprotein; ribosomal protein		RNA-binding, rRNA-binding	tpw:TPANIC_0192.	COG0090	J	2.144	3.82073
TP_0194	R9UVW4	O83224	50S ribosomal protein L22		rplV	14	The globular domain of the protein is located near the polypeptide exit tunnel on the outside of the subunit, while an extended beta-hairpin is found that lines the wall of the exit tunnel in the center of the 70S ribosome. This protein binds specifically to 23S rRNA; its binding is stimulated by other ribosomal proteins, e.g., L4, L17, and L20. It is important during the early stages of 50S asse…	rRNA binding; structural consituent of ribosome	Translation	Ribosome	Ribonucleoprotein; ribosomal protein		RNA-binding, rRNA-binding	tpw:TPANIC_0194.	COG0091	J	1.824	7.34226
TP_0195	R9USH3	O83225	30S ribosomal protein S3		rpsC	28	Binds the lower part of the 30S subunit head. Binds mRNA in the 70S ribosome, positioning it for translation. Part of the 30S ribosomal subunit. Forms a tight complex with proteins S10 and S14.	rRNA binding; structural consituent of ribosome; mRNA binding	Translation	Ribosome	Ribonucleoprotein; ribosomal protein		RNA-binding, rRNA-binding	tpw:TPANIC_0195.	COG0092	J	1.857	8.54759
TP_0198	R9USD7	O83228	30S ribosomal protein S17		rpsQ	10	One of the primary rRNA binding proteins, it binds specifically to the 5'-end of 16S ribosomal RNA. Part of the 30S ribosomal subunit.	rRNA binding; structural consituent of ribosome	Translation	Ribosome	Ribonucleoprotein; ribosomal protein		RNA-binding, rRNA-binding	tpw:TPANIC_0198.	none	none	1.549	9.81021
TP_0199	R9UVX3	O83229	50S ribosomal protein L14		rplN	13	Binds to 23S rRNA. Forms part of two intersubunit bridges in the 70S ribosome. Part of the 50S ribosomal subunit. Forms a cluster with proteins L3 and L19. In the 70S ribosome, L14 and L19 interact and together make contacts with the 16S rRNA in bridges B5 and B8.	rRNA binding; structural consituent of ribosome	Translation	Ribosome	Ribonucleoprotein; ribosomal protein		RNA-binding, rRNA-binding	tpw:TPANIC_0199.	COG0093	J	1.688	4.99446
TP_0202	R9UTZ5	O83232	30S ribosomal protein S14 type Z		rpsN	7	Binds 16S rRNA, required for the assembly of 30S particles and may also be responsible for determining the conformation of the 16S rRNA at the A site. Part of the 30S ribosomal subunit. Contacts proteins S3 and S10.	rRNA binding; structural consituent of ribosome; zinc ion binding	Translation	Ribosome	Ribonucleoprotein; ribosomal protein		RNA-binding, rRNA-binding; metal binding; zinc	tpw:TPANIC_0202.	no_hit	no_hit	1.77	7.58617
TP_0204	R9UVY0	O83234	50S ribosomal protein L6		rplF	19	This protein binds to the 23S rRNA, and is important in its secondary structure. It is located near the subunit interface in the base of the L7/L12 stalk, and near the tRNA binding site of the peptidyltransferase center. Part of the 50S ribosomal subunit.	rRNA binding; structural consituent of ribosome	Translation	Ribosome	Ribonucleoprotein; ribosomal protein		RNA-binding; rRNA-binding	tpw:TPANIC_0204.	none	none	1.922	2.2992
TP_0205	R9USI0	O83235	50S ribosomal protein L18		rplR	14	This is one of the proteins that binds and probably mediates the attachment of the 5S RNA into the large ribosomal subunit, where it forms part of the central protuberance. Part of the 50S ribosomal subunit; part of the 5S rRNA/L5/L18/L25 subcomplex. Contacts the 5S and 23S rRNAs.	rRNA binding; structural consituent of ribosome	Translation	Ribosome	Ribonucleoprotein; ribosomal protein		RNA-binding; rRNA-binding	tpw:TPANIC_0205.	none	none	1.804	3.832
TP_0206a	R9UU00	NA 4)	50S ribosomal protein L30		rpmD	7	Part of the 50S ribosomal subunit.	Structural consituent of ribosome	Translation	Ribosome	Ribonucleoprotein; ribosomal protein			tpw:TPANIC_0206a.	no_hit	no_hit	2.029	7.36246
TP_0207	R9USE8	O83237	50S ribosomal protein L15		rplO	17	Binds to the 23S rRNA. Part of the 50S ribosomal subunit.	rRNA binding; structural consituent of ribosome	Translation	Ribosome	Ribonucleoprotein; ribosomal protein		RNA-binding; rRNA-binding	tpw:TPANIC_0207.	none	none	1.729	4.94774
TP_0208	R9UVY8	O83238#	Protein translocase subunit SecY		secY	49	The central subunit of the protein translocation channel SecYEG. Consists of two halves formed by TMs 1-5 and 6-10. These two domains form a lateral gate at the front which open onto the bilayer between TMs 2 and 7, and are clamped together by SecE at the back. The channel is closed by both a pore ring composed of hydrophobic SecY resides and a short helix (helix 2A) on the extracellular side of …		Intracellular protein transmembrane transport; protein targeting; protein transport by the Sec complex	Inner membrane (P)		Protein transport; translocation		tpw:TPANIC_0208.	none	none	1.106	4.4917
TP_0210	R9USI5	O83240	30S ribosomal protein S13		rpsM	14	Located at the top of the head of the 30S subunit, it contacts several helices of the 16S rRNA. In the 70S ribosome it contacts the 23S rRNA (bridge B1a) and protein L5 of the 50S subunit (bridge B1b), connecting the 2 subunits; these bridges are implicated in subunit movement. Contacts the tRNAs in the A and P-sites. Part of the 30S ribosomal subunit. Forms a loose heterodimer with protein S19. …	rRNA binding; structural consituent of ribosome	Translation	Ribosome	Ribonucleoprotein; ribosomal protein		RNA-binding; rRNA-binding	tpw:TPANIC_0210.	COG0099	J	1.634	4.69305
TP_0212	R9UU05	O83242	DNA-directed RNA polymerase subunit alpha	RNAP subunit alpha; Transcriptase subunit alpha	rpoA	40	DNA-dependent RNA polymerase catalyzes the transcription of DNA into RNA using the four ribonucleoside triphosphates as substrates. Homodimer. The RNAP catalytic core consists of 2 alpha, 1 beta, 1 beta' and 1 omega subunit. When a sigma factor is associated with the core the holoenzyme is formed, which can initiate transcription.	DNA binding; DNA-directed RNA polymerase activity	Transcription; DNA templated	DNA-directed RNA polymerase	Nucleotidyltransferase	Transcription		tpw:TPANIC_0212.	none	none	1.269	2.62914
TP_0213	R9USF3	O83243	50S ribosomal protein L17		rplQ	19	Part of the 50S ribosomal subunit, protein L17. Contacts protein L32.	Structural consituent of ribosome	Translation	Ribosome	Ribonucleoprotein; ribosomal protein			tpw:TPANIC_0213.	COG0203	J	2.161	9.41723
TP_0214	R9UVZ6	O83244	Uncharacterized protein		TPANIC_0214	7								tpw:TPANIC_0214.	no_hit	no_hit	1.601	19.6297
TP_0217	R9UU10	NA 5)	Chaperone protein DnaJ	Molecular chaperone dnaJ	dnaJ2; dnaJ	45	Participates actively in the response to hyperosmotic and heat shock by preventing the aggregation of stress-denatured proteins and by disaggregating proteins, also in an autonomous, DnaK-independent fashion. Unfolded proteins bind initially to DnaJ; upon interaction with the DnaJ-bound protein, DnaK hydrolyzes its bound ATP, resulting in the formation of a stable complex. GrpE releases ADP from …	ATP binding; zinc ion binding	DNA replication; DNA folding; response to heat	Cytoplasm	Chaperone	DNA replication; stress response	Metal binding; zinc	tpw:TPANIC_0217.	none	none	1.331	2.07483
TP_0218	O83247	O83247	Putative sigma factor regulatory protein	Sigma factor SigB regulation protein, putative	rsbU1	56		Catalytic activity						tpw:TPANIC_0218.	none	none	0.31	1.7244
TP_0219	O83248	O83248	Putative sigma factor regulatory protein	Sigma factor SigG regulation protein, putative	rsbU2	81		Catalytic activity						tpw:TPANIC_0219.	none	none	0.609	1.3907
TP_0222	R9UU15	O83251	Uncharacterized protein		TPANIC_0222	16				Inner membrane (P)				tpw:TPANIC_0222.	none	none	1.596	2.09018
TP_0229	O83257	O83257	DNA polymerase, bacteriophage-type	Uracil DNA glycosylase	udg	31								tpw:TPANIC_0229.	none	none	1.431	2.1675
TP_0230	R9UW19	O83258	Primosomal protein N'		priA	72	Involved in the restart of stalled replication forks. Recognizes and binds the arrested nascent DNA chain at stalled replication forks. It can open the DNA duplex, via its helicase activity, and promote assembly of the primosome and loading of the major replicative helicase DnaB onto DNA. Primosomal protein n'.	ATP binding; ATP-dependent DNA helicase activity; DNA binding; zinc binding	DNA replication, synthesis of RNA primer; DNA unwinding involved in DNA replication	Primosome; primosome complex	Helicase	DNA replication	ATP binding; DNA binding	tpw:TPANIC_0230.	COG1198	L	0.671	1.27733
TP_0234	R9UU20	O83262	50S ribosomal protein L33		rpmG	7		Structural consituent of ribosome	Translation	Ribosome	Ribonucleoprotein; ribosomal protein			tpw:TPANIC_0234.	no_hit	no_hit	4.166	7.21575
TP_0237	R9USL0	O83265	50S ribosomal protein L11		rplK	15	Forms part of the ribosomal stalk which helps the ribosome interact with GTP-bound translation factors. One or more lysine residues are methylated. Part of the ribosomal stalk of the 50S ribosomal subunit. Interacts with L10 and the large rRNA to form the base of the stalk. L10 forms an elongated spine to which L12 dimers bind in a sequential fashion forming a multimeric L10(L12)X complex.	Large ribosomal subunit rRNA binding; structural constituent of ribosome	Translation	Ribosome	Ribonucleoprotein; ribosomal protein		RNA-binding, rRNA-binding	tpw:TPANIC_0237.	none	none	3.156	3.28457
TP_0241	R9UW34	O83269	DNA-directed RNA polymerase subunit beta	RNA polymerase subunit beta; RNA polymerase subunit beta	rpoB	132	DNA-dependent RNA polymerase catalyzes the transcription of DNA into RNA using the four ribonucleoside triphosphates as substrates. The RNAP catalytic core consists of 2 alpha, 1 beta, 1 beta' and 1 omega subunit. When a sigma factor is associated with the core the holoenzyme is formed, which can initiate transcription. Is attributed to Rifampin resistance.	DNA binding; DNA-directed RNA polymerase activity; ribonucleoside binding	Transcription, DNA-templated	DNA-directed RNA polymerase	Nucleotidyltransferase	Transcription		tpw:TPANIC_0241.	COG0085	K	1.15	2.81487
TP_0242	R9USL8	O83270	DNA-directed RNA polymerase subunit beta'	DNA-directed RNA polymerase activity; Transcriptase subunit beta'	rpoC	160	DNA-dependent RNA polymerase catalyzes the transcription of DNA into RNA using the four ribonucleoside triphosphates as substrates. The RNAP catalytic core consists of 2 alpha, 1 beta, 1 beta' and 1 omega subunit. When a sigma factor is associated with the core the holoenzyme is formed, which can initiate transcription.	DNA binding; DNA-directed RNA polymerase activity	Transcription; DNA templated	DNA-directed RNA polymerase	Nucleotidyltransferase	Transcription		tpw:TPANIC_0242.	COG0086	K	1.004	1.39765
TP_0243	R9UVD4	O83271	30S ribosomal protein S12		rpsL	14	Interacts with and stabilizes bases of the 16S rRNA that are involved in tRNA selection in the A site and with the mRNA backbone. Located at the interface of the 30S and 50S subunits, it traverses the body of the 30S subunit contacting proteins on the other side and probably holding the rRNA structure together. The combined cluster of proteins S8, S12 and S17 appears to hold together the shoulder…	rRNA binding; structural constituent ribosome; tRNA binding	Translation	Ribosome	Ribonucleoprotein; ribosomal protein		RNA-binding, rRNA-binding	tpw:TPANIC_0243.	COG0048	J	6.913	6.7116
TP_0244	R9UU30	O83272	30S ribosomal protein S7		rpsG	18	One of the primary rRNA binding proteins, it binds directly to 16S rRNA where it nucleates assembly of the head domain of the 30S subunit. Is located at the subunit interface close to the decoding center, probably blocks exit of the E-site tRNA. Part of the 30S ribosomal subunit. Contacts proteins S9 and S11	rRNA binding; structural constituent ribosome; tRNA binding	Translation	Ribosome	Ribonucleoprotein; ribosomal protein		RNA-binding, rRNA-binding	tpw:TPANIC_0244.	COG0049	J	3.053	6.78487
TP_0245	R9USI8	O83273	Uncharacterized protein		TPANIC_0245	128	P-loop containing nucleoside triphosphate hydrolases.							tpw:TPANIC_0245.	none	none	0.694	0.978383
TP_0246	R9UW43	O83274	Uncharacterized protein		TPANIC_0246	70	von Willebrand factor, type A (adhesive plasma glycoprotein). Contains 1 VWFA domain.							tpw:TPANIC_0246.	none	none	0.294	2.42855
TP_0248	NA 1)	O83276	Uncharacterized lipoprotein TP_0248		TP_0248	12	Lipoprotein.			Lipoprotein- unknown membrane localization (P)				tpa:TP0248.	ENOG4106UC9	S	1.491	6.83956
TP_0249	R9UVD9	P18193	Flagellar filament outer layer protein (FlaA1)	Flagellar protein	flaA1	39	Flagellar filament outer layer protein, component of the outer layer of the flagella. The flagellum consists of an outer layer composed of repeating units of FlaA around a core that contains several antigenically related polypeptides.	Bacterial-type flagellum-dependent cell motility						tpw:TPANIC_0249.	NOG16822	N	16.05	7.40598
TP_0250b	R9USJ3	NA 4)	30S ribosomal protein S20		rpsT	11	Binds directly to 16S ribosomal RNA.	rRNA binding; structural constituent ribosome	Translation	Ribosome	Ribonucleoprotein; ribosomal protein		RNA-binding, rRNA-binding	tpw:TPANIC_0250b.	none	none	3.39	5.28057
TP_0251	R9UW50	O83278	Bacterial DNA-binding factor	DNA-binding protein HU	hup	12	Histone-like DNA-binding protein which is capable of wrapping DNA to stabilize it, and thus to prevent its denaturation under extreme environmental conditions.	DNA binding	Chromosome condensation		DNA condensation		DNA binding	tpw:TPANIC_0251.	none	none	2.47	4.5984
TP_0254	R9UU39	O83281	Transcription termination factor Rho		rho	58	Facilitates transcription termination by a mechanism that involves Rho binding to the nascent RNA, activation of Rho's RNA-dependent ATPase activity, and release of the mRNA from the DNA template. Homohexamer, assembles into an open ring structure.	ATPase activity, helicase activity; RNA binding; RNA-dependent ATPase activity	DNA-templated transcription; termination; regulation of transcription, DNA-templated		Helicase	Transcription; transcription regulation; transcription termination	ATP-binding, nucleotide-binding, RNA-binding	tpw:TPANIC_0254.	COG1158	K	1.516	1.59599
TP_0255	R9USJ8	O66075	50S ribosomal protein L31		rpmE	8	Binds the 23S rRNA part of the 50S ribosomal subunit.	rRNA binding; structural constituent ribosome; tRNA binding; metal ion binding	Translation	Ribosome	Ribonucleoprotein; ribosomal protein		RNA-binding, rRNA-binding; metal binding	tpw:TPANIC_0255.	none	none	1.471	5.748
TP_0260	R9USK3	O83284	Uncharacterized protein		TPANIC_0260	51	Contains 1 SH3b domain, bacterial type.			Lipoprotein- unknown membrane localization (P)				tpw:TPANIC_0260.	none	none	1.989	0.948291
TP_0262	O83286	O83286	Catabolite gene activator (Crp)	Cyclic nucleotide-binding protein; Crp/Fnr family transcriptional regulator	TPANIC_0262	26	Transcriptional regulator, crp fnr family. Contains HTH crp-type DNA-binding domain. Contains cyclic nucleotide-binding domain.	cAMP-dependent protein kinase regulator activity; DNA binding	Regulation of transcription, DNA-templated; transcription, DNA templated			Transcription, transcription regulation	DNA- binding	tpw:TPANIC_0262.	COG0664	T	1.442	2.91344
TP_0263	R9UVF3	O83287#	Uncharacterized protein		TPANIC_0263	13	Fibronectin, type III.							tpw:TPANIC_0263.	none	none	1.864	2.17622
TP_0264	R9UU45	O83288	Deoxyribose-phosphate aldolase		deoC	23	Catalyzes a reversible aldol reaction between acetaldehyde and D-glyceraldehyde 3-phosphate to generate 2-deoxy-D-ribose 5-phosphate.	Deoxyribose-phosphate aldolase activity	Carbohydrate catabolic process; deoxyribonucleotide catabolic process; deoxyribose phosphate catabolic process	Cytoplasm	Lysase		Schiff base	tpw:TPANIC_0264.	COG0274	F	1.812	3.4488
TP_0269	R9UVF7	O83293	Threonylcarbamoyladenosine tRNA methylthiotransferase MtaB	tRNA-t(6)A37 methylthiotransferase; Putative MiaB tRNA modification protein	miaB1, mtaB	53	Catalyzes the methylthiolation of N6-threonylcarbamoyladenosine (t6A), leading to the formation of 2-methylthio-N6-threonylcarbamoyladenosine (ms2t6A) at position 37 in tRNAs that read codons beginning with adenine. Belongs to the methylthiotransferase family. Belongs to the MtaB subfamily. N-terminal radical SAM enzyme.	4 iron, 4 sulfur cluster binding; tranferase activity; metal ion binding	RNA modification; tRNA processing	Cytoplasm	Transferase	tRNA processing	4Fe-4S; iron; iron-sulfur; metal-binding; S-adenosyl-L-methionine	tpw:TPANIC_0269.	COG0621	J	0.487	1.41972
TP_0270	O83294	O83294	Polynucleotide adenylyltransferase		pcnB1	53	Belongs to the tRNA nucleotidyltransferase/poly(A) polymerase family.	ATP-binding; polynucleotide adenylyltransferase activity; RNA binding	RNA processing		Nucleotidyltransferase		ATP-binding; nucleotide binding; RNA binding	tpw:TPANIC_0270.	none	none	0.316	0.746856
TP_0271	R9USL4	O83295	Chromosome partitioning protein	Probable chromosome-partitioning protein ParB	parB	35	Parb-like partition protein Involved in chromosome partition. Localize to both poles of the predivisional cell following completion of DNA replication. Binds to the DNA origin of replication.	DNA binding	Chromosome segregation			Chromosome partition	DNA binding	tpw:TPANIC_0271.	COG1475	K	0.502	2.51984
TP_0272	R9UW77	O83296	Chromosome partitioning protein	Protein Soj homolog	parA	27	Belongs to the ParA family.	ATP- binding; hydrolase activity	Base-excision repair		Hydrolase		ATP-binding; nucleotide-binding	tpw:TPANIC_0272.	COG1192	D	0.733	4.48114
TP_0275	O83299	O83299	UDP-N-acetyl-D-mannosamine transferase, putative		wecG	29	Belongs to the glycosyl transferase family 26.	Transferase activity	Iosynthetic process		Transferase			tpw:TPANIC_0275.	COG1922	M	0.491	2.81629
TP_0276	O83300	O83300	Ribosomal RNA small subunit methyltransferase E		TPANIC_0276	33	Specifically methylates the N3 position of the uracil ring of uridine 1498 (m3U1498) in 16S rRNA. Acts on the fully assembled 30S ribosomal subunit.	Methyltransferase activity	rRNA processing	Cytoplasm	Methyltransferase	rRNA processing	S-adenosyl-L-methionine	tpw:TPANIC_0276.	none	none	0.487	2.70494
TP_0277	O83301	O83301	C-terminal processing peptidase	Carboxyl-terminal protease (Ctp); peptidase S41	prc	50		Serine-type peptidase activity						tpw:TPANIC_0277.	none	none	0.727	1.47917
TP_0279	O83303	O83303	Bifunctional cytidylate kinase/ribosomal protein S1	Ribosomal protein S1 (RpsA)	TPANIC_0279	96		ATP-binding; cytidylate kinase activity; RNA binding; structural constituent ribosome	Translation	Ribosome	Kinase; ribonucleoprotein; ribosomal protein; transferase			tpw:TPANIC_0279.	COG0539	J	2.193	2.52592
TP_0282	R9UVG6	O83306	TPR repeat-containing protein TP_0282		TPANIC_0282	26	Tetratricopeptide repeat containing protein; contains 2 TPR repeats.			Inner membrane (P)				tpw:TPANIC_0282.	none	none	2.999	4.7796
TP_0284 (TP_0284, TP_0285)	R9USM3	NA 3)	Uncharacterized protein		TPANIC_0284	63								tpw:TPANIC_0284.	none	none	0.666	1.82269
TP_0286 (TP_0286, TP_0287)	R9UW89	NA 3)	Uncharacterized protein		TPANIC_0286	36								tpw:TPANIC_0286.	none	none	0.504	3.36085
TP_0288, (TP_0288, TP_0289)	R9USR4	NA 3)	Uncharacterized protein		TPANIC_0288	96								tpw:TPANIC_0288.	none	none	0.246	2.04401
TP_0290	R9UVH1	NA 4)	HAD superfamily hydrolase	Haloacid dehalogenase	TPANIC_0290	31		Hydrolase activity			Hydrolase			tpw:TPANIC_0290.	none	none	0.671	1.55116
TP_0292	R9USM5	P38369	OOP family OmpA-OmpF porin	Outer membrane protein Tpn50; Antigen Tpp57	tpn50	48	Belongs to the ompA family. Contains 1 OmpA-like domain.	Porin activity	Ion transport	Inner membrane (P)	Porin	Iontransport; transport		tpw:TPANIC_0292.	COG2885	M	0.423	2.50955
TP_0294	O83317	O83317	Phosphoribosyl pyrophosphate synthetase (Prs)	Ribose-phosphate diphosphokinase	prs	47	Belongs to the ribose-phosphate pyrophosphokinase family.	Kinase activity; magnesium ion binding; ribose phosphate diphosphokinase activity	Nucleoside metabolic process; nucleotide biosynthetic process		Kinase	Nucleotide biosynthesis		tpw:TPANIC_0294.	none	none	0.456	3.77285
TP_0297	O83320	O83320	Uncharacterized protein		TPANIC_0297	30	Sporulation and cell division repeat protein.		Cell wall metabolism					tpw:TPANIC_0297.	none	none	1.271	5.80715
TP_0300 (TP_0299, TP_0300)	R9USS2	NA 3)	Sugar ABC superfamily ATP binding cassette transporter, ABC protein	Ribose ABC transporter ATP-binding protein	TPANIC_0300	64	Belongs to the ABC transporter superfamily.	ATPase activity; ATP binding					ATP binding; nucleotide binding	tpw:TPANIC_0300.	none	none	0.559	2.9296
TP_0302	O83324	O83324	Sugar ABC superfamily ATP binding cassette transporter, membrane protein	Conserved hypothetical integral membrane protein	TPANIC_0302	34	Branched chain amino acid ABC transporter (Permease).	Transporter activity		Inner membrane (P)				tpw:TPANIC_0302.	none	none	0.402	5.06207
TP_0303	R9USN3	O83325##	DNA mismatch repair protein MutL		mutL	71	This protein is involved in the repair of mismatches in DNA. It is required for dam-dependent methyl-directed DNA mismatch repair. May act as a "molecular matchmaker", a protein that promotes the formation of a stable complex between two or more DNA-binding proteins in an ATP-dependent manner without itself being part of a final effector complex. Belongs to the DNA mismatch repair MutL/HexB famil…	ATP-binding; mismatched DNA binding	Mismatch repair	Mismatch repair complex		DNA damage; DNA repair		tpw:TPANIC_0303.	COG0323	L	0.817	1.10833
TP_0304	R9UWA4	O83326	Uncharacterized protein		TPANIC_0304	116	Peptidase MA.							tpw:TPANIC_0304.	none	none	1.235	0.964077
TP_0305	R9USS6	O83327	CTP synthase	CTP synthetase	pyrG	62	Catalyzes the ATP-dependent amination of UTP to CTP with either L-glutamine or ammonia as the source of nitrogen. Allosterically activated by GTP, when glutamine is the substrate. Inhibited by CTP. Belongs to the CTP synthase family.	ATP-binding; CTP synthase activity	de novo' CTP biosynthetic process; glutamine metabolic process		Ligase	Pyrimidine biosynthesis	ATP binding	tpw:TPANIC_0305.	COG0504	F	1.978	1.41738
TP_0306	R9UVI6	O83328	30S ribosomal protein S4		rpsD	23	One of the primary rRNA binding proteins, it binds directly to 16S rRNA where it nucleates assembly of the body of the 30S subunit. With S5 and S12 plays an important role in translational accuracy. Part of the 30S ribosomal subunit. The interaction surface between S4 and S5 is involved in control of translational fidelity.	rRNA binding; structural constituent ribosome	Translation	Ribosome	Ribonucleoprotein; ribosomal protein		RNA-binding, rRNA-binding	tpw:TPANIC_0306.	COG0522	J	1.959	4.28299
TP_0307	O83329	O83329	Uncharacterized protein		TPANIC_0307	37	PASTA domain containing protein (penicillin binding- serine/threonine kinase).							tpw:TPANIC_0307.	COG2815	T	1.1	2.2851
TP_0308	O83330	O83330	Amino acid ABC transporter, periplasmic binding protein (HisJ)	Putative polar amino acid ABC superfamily ATP binding cassette transporter, binding protein; Amino acid ABC transporter substrate-binding protein	TPANIC_0308	36								tpw:TPANIC_0308.	none	none	0.691	3.2424
TP_0313	O83335	O83335	Tpr protein E (TprE)		tprE	77				Outer membrane (P)				tpw:TPANIC_0313.	none	none	0.7	0.998943
TP_0315	R9USP4	P56822	Uncharacterized protein		TPANIC_0315	23	Sequence similarities to T.pallidum TP_0127, TP_0618 and TP_0619.							tpw:TPANIC_0315.	none	none	0.919	7.96566
TP_0317	O83337	O83337	Tpr protein G (TprG)		tprG	81				Unknown subcellular location				tpw:TPANIC_0317.	none	none	0.743	1.31784
TP_0319	R9UST5	P29724	Membrane lipoprotein TmpC	Membrane protein C; 35 kDa antigen; Lipoprotein TpN35; Purine nucleoside receptor A (PnrA); Sugar ABC superfamily ATP binding cassette transporter, membrane protein	tmpC	35	Binds purine nucleosides and may play a role in purine nucleoside uptake. May be part of an ABC-type nucleoside uptake system. Has highest affinity for guanosine, followed by inosine and adenosine. Has very low affinity for cytidine and does not bind thymidine. Encoded in an operon with TP_0320, TP_0321, TP_0322 and TP_0323 that may code for an ABC-type nucleoside uptake system, with TP_0322 and/…		Transport	Lipoprotein- unknown membrane localization (P)		Transport		tpw:TPANIC_0319.	none	none	9.684	4.63981
TP_0321	O83341	O83341	Ribose/galactose ABC transporter, ATP-binding protein (RbsA-2)	Sugar ABC superfamily ATP binding cassette transporter, ABC protein; heme ABC transporter ATP-binding protein	TPANIC_0321	58	Belongs to the ABC transporter superfamily.	ATPase activity; ATP binding					ATP binding	tpw:TPANIC_0321.	none	none	1.016	5.14219
TP_0322	O83342	O83342	Ribose/galactose ABC transporter, permease protein (RbsC-1)	Sugar ABC superfamily ATP binding cassette transporter, membrane protein	TPANIC_0322	43	ABC transporter (permease).	Transporter activity	Transport	Inner membrane (P)				tpw:TPANIC_0322.	COG4603	R	0.603	3.47996
TP_0324 (TP_0324, TP_0325)	R9USU0	NA 3)	Putative outer membrane protein		TPANIC_0324	161				Outer membrane (P)				tpw:TPANIC_0324.	none	none	0.668	0.893317
TP_0326	O83346	O83346	Outer membrane protein; beta-barrel assembly machinery A (BamA) orthologue	tp92	tp92	92	Part of the outer membrane protein assembly complex, which is involved in assembly and insertion of beta-barrel proteins into the outer membrane. Both rabbit immune serum and rabbit antiserum specific for extracytoplasmic loop L4 promote bacteria internalization by rabbit peritoneal macrophages. Pools of human syphilitic sera from the USA and Columbia recognize both the N-terminal POTRA-containin…			Outer membrane (K)				tpw:TPANIC_0326.	COG4775	M	0.628	1.76878
TP_0328	R9USQ4	O83348	DNA mismatch repair protein MutS		mutS	100	This protein is involved in the repair of mismatches in DNA. It is possible that it carries out the mismatch recognition step. This protein has a weak ATPase activity. Belongs to the DNA mismatch repair MutS family.	ATP-binding; damaged DNA binding; mismatched DNA binding	Mismatch repair			DNA damage; DNA repair	ATP-binding; DNA binding	tpw:TPANIC_0328.	COG0249	L	0.579	2.05935
TP_0329	R9UWC5	O83349#	Serine hydroxymethyltransferase	SHMT; serine methylase	glyA	56	Catalyzes the reversible interconversion of serine and glycine with tetrahydrofolate (THF) serving as the one-carbon carrier. This reaction serves as the major source of one-carbon groups required for the biosynthesis of purines, thymidylate, methionine, and other important biomolecules. Also exhibits THF-independent aldolase activity toward beta-hydroxyamino acids, producing glycine and aldehyde…	Glycine hydroxymethyltransferase activity; methyltransferase activity; pyridoxal phosphate binding	Glycine biosynthetic process from serine; tetrahydrofolate interconversion	Cytoplasm	Methyltransferase	Amino-acid biosynthesis	Pyridoxal phosphate	tpw:TPANIC_0329.	none	none	1.878	1.81516
TP_0330	O83350	O83350	AAA family ATPase	Cell division protein, putative	TPANIC_0330	68		ATP binding	Cell division			Cell cycle; cell division		tpw:TPANIC_0330.	COG0465	O	0.68	1.87216
TP_0331	R9UVK7	O83351	6-phosphogluconate dehydrogenase, decarboxylating		gnd	53	Catalyzes the oxidative decarboxylation of 6-phosphogluconate to ribulose 5-phosphate and CO2, with concomitant reduction of NADP to NADPH. This subpathway is part of the pathway pentose phosphate pathway, which is itself part of carbohydrate degradation.	NADP binding; phosphogluconate dehydrogenase (decarboxylating) activity	D-gluconate metabolic process; pentose phosphate shunt		Oxidoreductase	Gluconate utilization; pentose shunt	NADP	tpw:TPANIC_0331.	none	none	1.239	1.17059
TP_0336	O83356	O83356	ComE protein, putative	DNA-T family bacterial competence-related DNA transformation transporter; competence protein ComE	comE	61								tpw:TPANIC_0336.	COG0658	R	0.198	3.38118
TP_0340	O83360	O83360	Bifunctional dihydrofolate synthase/tetrahydrofolate synthase	Folylpolyglutamate synthetase (FolC)	folC	55		ATP binding; dihydrofolate synthase activity; tetrahydrofolylpolyglutamate synthase activity			Ligase		ATP binding	tpw:TPANIC_0340.	COG0285	H	0.256	0.960243
TP_0341	R9USV4	O83361	UDP-N-acetylmuramate--L-alanine ligase		murC	54	Cell wall formation. This protein is involved in the pathway peptidoglycan biosynthesis, which is part of cell wall biogenesis.	ATP binding; UDP-N-acetylmuramate-L-alanine ligase activity	Cell cycle; cell division; cell wall organization; peptidoglycan biosynthetic process; regulation of cell shape	Cytoplasm	Ligase	Cell cycle; cell division; cell shape; cell wall biogenesis/degradation; peptidoglycan synthesis	ATP binding	tpw:TPANIC_0341.	COG0773	M	0.994	1.81516
TP_0343	O83363	O83363	A/G-specific adenine glycosylase, putative	Putative A/G-specific adenine glycosylase; adenine glycosylase	mutY	32		Catalytic activity; DNA binding	Base-excision repair					tpw:TPANIC_0343.	COG1194	L	0.422	2.07654
TP_0344	O83364	O83364	Transcription-repair-coupling factor (TRCF)		trcF	130	Couples transcription and DNA repair by recognizing RNA polymerase (RNAP) stalled at DNA lesions. Mediates ATP-dependent release of RNAP and its truncated transcript from the DNA, and recruitment of nucleotide excision repair machinery to the damaged site.	ATP binding; damaged DNA binding; helicase activity	Regulation of transcription, DNA-templated; transcription-coupled nucleotide-excision repair, DNA damage recognition	Cytoplasm	Helicase	DNA damage; DNA repair	Transcription-coupled nucleotide-excision repair, DNA damage recognition	tpw:TPANIC_0344.	none	none	0.273	1.67209
TP_0347	NA 2)	O83367	Uncharacterized protein		TP_0347	30								tpa:TP_0347.	none	none	1.658	3.16739
TP_0348	R9UVM5	O83368#	Uncharacterized protein		TPANIC_0348	41	Membrane protein; heptaprenyl diphosphate synthase.			Inner membrane (P)				tpw:TPANIC_0348.	none	none	1.609	2.874
TP_0352	R9USW2	O83371	Uncharacterized protein		TPANIC_0352	10	Transcriptional Coactivator p15.	DNA binding; transcription coactivator activity	Regulation of transcription, DNA-templated					tpw:TPANIC_0352.	none	none	1.183	5.98462
TP_0359	R9UUB2	O83378	Uncharacterized protein		TPANIC_0359	24								tpw:TPANIC_0359.	none	none	1.022	5.748
TP_0362	R9USW9	P96131	50S ribosomal protein L28		rpmB	8	Belongs to the ribosomal protein L28P family.	Structural constituent ribosome	Translation	Ribosome	Ribonucleoprotein; ribosomal protein			tpw:TPANIC_0362.	none	none	5.374	8.85862
TP_0363	R9UVP0	P96123	Sensor histidine kinase	Chemotaxis protein CheA	cheA	88	CheA signal transduction histidine kinase. Involved in the transmission of sensory signals from the chemoreceptors to the flagellar motors. CheA is autophosphorylated; it can transfer its phosphate group to either CheB or CheY. Contains histidine kinase domain.	ATP binding; phosphorelay sensor kinase activity	Chemotaxis	Cytoplasm	Kinase; transferase	Chemotaxis; two-component regulatory system	ATP binding; nucleotide binding	tpw:TPANIC_0363.	COG0643	T	3.263	0.899425
TP_0365	F7IVK2	F7IVK2	Chemotaxis protein (CheX)		cheX	17								tpw:TPANIC_0365.	COG1406	N	4.458	3.41105
TP_0366	R9UWG9	P96126	Response regulator	Chemotaxis response regulator (CheY); Chemotaxis protein CheY	cheY	16	Involved in the transmission of sensory signals from the chemoreceptors to the flagellar motors. CheY seems to regulate the clockwise (CW) rotation. Phosphorylated by CheA.	Metal ion binding	Phosphorelay signal transduction system; chemotaxis; archaeal or bacterial-type flagellum-dependent cell motility	Cytoplasm		Chemotaxis; flagellar rotation, two-component regulatory system	Magnesium; metal binding	tpw:TPANIC_0366.	none	none	4.254	4.32835
TP_0367	O83382	O83382	Chromosome partition protein SMC	Chromosome segregation protein SMC	smc	106	Required for chromosome condensation and partitioning. Belongs to the SMC family. Contains large globular domains required for ATP hydrolysis at each terminus and a third globular domain forming a flexible hinge near the middle of the molecule. These domains are separated by coiled-coil structures.	ATP binding; DNA binding	Chromosome condensation; DNA replication; sister chromatid cohesion	Cytoplasm			ATP binding	tpw:TPANIC_0367.	none	none	0.707	2.79421
TP_0368	R9UVP4	O83383	Uncharacterized protein		TPANIC_0368	12				Inner membrane (P)				tpw:TPANIC_0368.	none	none	0.826	8.7243
TP_0371	R9UWH5	O83386###	4-diphosphocytidyl-2-C-methyl-D-erythritol kinase	CMK; 4-(cytidine-5'-diphospho)-2-C-methyl-D-erythritol kinase	ispE	32	Catalyzes the phosphorylation of the position 2 hydroxy group of 4-diphosphocytidyl-2C-methyl-D-erythritol. This subpathway is part of the pathway isopentenyl diphosphate biosynthesis via DXP pathway, which is itself part of Isoprenoid biosynthesis. Belongs to the GHMP kinase family and IspE subfamily.	4-(cytidine 5'-diphospho)-2-C-methyl-D-erythritol kinase activity; ATP binding	Isopentenyl diphosphate biosynthetic process, methylerythritol 4-phosphate pathway; terpenoid biosynthetic process		Kinase	Isoprene biosynthesis	ATP binding	tpw:TPANIC_0371.	COG1947	I	2.999	3.28457
TP_0372	R9USX9	O83387	50S ribosomal protein L25	General stress protein CTC	rplY	22	This is one of the proteins that binds to the 5S RNA in the ribosome where it forms part of the central protuberance. Part of the 50S ribosomal subunit; part of the 5S rRNA/L5/L18/L25 subcomplex. Contacts the 5S rRNA. Binds to the 5S rRNA independently of L5 and L18.	5S rRNA binding; structural constituent ribosome	Translation	Ribosome	Ribonucleoprotein; ribosomal protein	RNA-binding, rRNA-binding		tpw:TPANIC_0372.	COG1825	J	2.876	5.04128
TP_0373	R9UVP7	O83388	tRNA(Ile)-lysidine synthase	tRNA(Ile)-2-lysyl-cytidine synthase	tilS	53	Ligates lysine onto the cytidine present at position 34 of the AUA codon-specific tRNA(Ile) that contains the anticodon CAU, in an ATP-dependent manner. Cytidine is converted to lysidine, thus changing the amino acid specificity of the tRNA from methionine to isoleucine. The N-terminal region contains the highly conserved SGGXDS motif, predicted to be a P-loop motif involved in ATP binding. Belon…	ATP binding; ligase activity, forming carbon-nitrogen bonds	tRNA modificaiton	Cytoplasm	Ligase	tRNA processing	ATP binding	tpw:TPANIC_0373.	COG0037	D	0.944	1.91995
TP_0374	R9UUC4	O83389	Uncharacterized protein		TPANIC_0374	89								tpw:TPANIC_0374.	none	none	0.407	3.50958
TP_0379	R9USY3	O83394###	Protein translocase subunit SecA		secA	104	Part of the Sec protein translocase complex, preprotein translocase subunit. Interacts with the SecYEG preprotein conducting channel. Has a central role in coupling the hydrolysis of ATP to the transfer of proteins into and across the cell membrane, serving as an ATP-driven molecular motor driving the stepwise translocation of polypeptide chains across the membrane. Monomer and homodimer. Part of…	ATP binding; metal ion binding	Intracellular protein transmembrane transport; protein import; protein targeting	Cytoplasm		Protein transport; translocation	ATP- binding; nucleotide binding; zinc; metal binding	tpw:TPANIC_0379.	none	none	0.95	1.73449
TP_0380	O83395	O83395	DNA repair helicase, putative		TPANIC_0380	68	Type III restriction protein res subunit.	ATP binding; ATP-dependent DNA helicase activity; DNA binding	Nucleotide-excision repair		Helicase; hydrolase		ATP-binding, Nucleotide-binding	tpw:TPANIC_0380.	COG1061	L	0.46	1.01442
TP_0384	R9UWI9	O83399	Ribosomal RNA small subunit methyltransferase H	16S rRNA m(4)C1402 methyltransferase; rRNA (cytosine-N(4)-)-methyltransferase RsmH; 16S rRNA methyltransferase	mraW, rsmH	41	S-adenosyl-L-methionine-dependent methyltransferases. Specifically methylates the N4 position of cytidine in position 1402 (C1402) of 16S rRNA.	rRNA (cytosine-N4-)-methyltransferase activity	rRNA base methylation	Cytoplasm	Methyltransferase	rRNA processing	S-adenosyl-L-methionine	tpw:TPANIC_0384.	COG0275	M	1.61	5.80872
TP_0385	O83400	O83400	Uncharacterized protein		TPANIC_0385	14	Cell Division Protein FtsL (septum formation initiator).							tpw:TPANIC_0385	none	none	1.184	13.5999
TP_0386	R9UVQ5	O83401	UDP-N-acetylmuramoyl-tripeptide--D-alanyl-D-alanine ligase	D-alanyl-D-alanine-adding enzyme; UDP-MurNAc-pentapeptide synthetase	murF	50	Involved in cell wall formation. Catalyzes the final step in the synthesis of UDP-N-acetylmuramoyl-pentapeptide, the precursor of murein. This protein is involved in the pathway peptidoglycan biosynthesis, which is part of cell wall biogenesis	ATP binding; UDP-N-acetylmuramoylalanyl-D-glutamyl-2,6-diaminopimelate-D-alanyl-D-alanine ligase activity; UDP-N-acetylmuramoyl-tripeptide-D-alanyl-D-alanine ligase activity	Cell cycle; cell division; cell wall organization; peptidoglycan biosynthetic process; regulation of cell shape	Cytoplasm	Ligase	Cell cycle; cell division; cell shape; cell wall biogenesis/degradation; peptidoglycan synthesis	ATP binding; nucleotide binding	tpw:TPANIC_0386.	COG0770	M	0.563	1.83319
TP_0388	O83403	O83403	Cell division protein (FtsQ)		ftsQ	31			Cell division			Cell cycle; cell division		tpw:TPANIC_0388.	none	none	1.074	4.21959
TP_0390	R9USZ1	O83405	Cell division protein FtsZ		ftsZ	44	Essential cell division protein that forms a contractile ring structure (Z ring) at the future cell division site. The regulation of the ring assembly controls the timing and the location of cell division. One of the functions of the FtsZ ring is to recruit other cell division proteins to the septum to produce a new cell wall between the dividing cells. Binds GTP and shows GTPase activity. Assemb…	GTPase activity; GTP binding	Barrier septum assembly; FtsZ-dependent cytokinesis; protein polymerization	Cell division site; cytoplasm		Cell cycle; cell division; septation	GTP binding; nucleotide binding	tpw:TPANIC_0390.	COG0206	D	1.695	2.34042
TP_0392	O83407	O83407	Uncharacterized protein		TPANIC_0392	37	Tetratricopeptide repeat containing protein; contains 2 TPR repeats.							tpw:TPANIC_0392.	none	none	0.391	3.0656
TP_0393	O83408	O83408	SMF family protein	DNA-binding protein	dprA	33	SMF family protein. DNA protecting protein DprA.		DNA mediated transformation					tpw:TPANIC_0393.	COG0758	L	0.335	2.65983
TP_0394	R9UWK1	O83409	DNA topoisomerase 1		topA	82	Releases the supercoiling and torsional tension of DNA, which is introduced during the DNA replication and transcription, by transiently cleaving and rejoining one strand of the DNA duplex. Introduces a single-strand break via transesterification at a target site in duplex DNA. The scissile phosphodiester is attacked by the catalytic tyrosine of the enzyme, resulting in the formation of a DNA-(5'…	DNA binding; DNA topoisomerase type I activity; magnesium ion binding	DNA topological change	Cytoplasm	Isomerase; topoisomerase		DNA binding; metal binding; magnesium; zinc	tpw:TPANIC_0394.	none	none	0.385	1.86114
TP_0395	O83410	O83410	Tyrosine recombinase XerC		xerD2, xerC	34	Site-specific tyrosine recombinase, which acts by catalyzing the cutting and rejoining of the recombining DNA molecules. The XerC-XerD complex is essential to convert dimers of the bacterial chromosome into monomers to permit their segregation at cell division. It also contributes to the segregational stability of plasmids. Forms a cyclic heterotetrameric complex composed of two molecules of XerC…	Tyrosine-based site-specific recombinase activity; DNA binding	Cell cycle; cell division; chromosome partition; DNA integration; DNA recombination	Cytoplasm			DNA-binding	tpw:TPANIC_0395.	COG4974	L	0.817	1.71222
TP_0396	O83411	O83411	Flagellar basal-body rod protein (FlgB)		flgB	16	Structural component of flagellum, the bacterial motility apparatus. Part of the rod structure of flagellar basal body. The basal body constitutes a major portion of the flagellar organelle and consists of a number of rings mounted on a central rod.		Bacterial-type flagellum-dependent cell motility	Bacterial flagellum basal body; cell projection, cilium, flagellum				tpw:TPANIC_0396.	COG1815	N	2.758	4.78769
TP_0399	R9UWL6	O83414	IIISP family Type III (Virulence-related) secretory pathway protein	Flagellar M-ring protein	fliF	65	The basal body constitutes a major portion of the flagellar organelle and consists of five rings (E,L,P,S, and M) mounted on a central rod. The M ring is integral to the inner membrane of the cell and may be connected to the flagellar rod via the S ring. The S (supramembrane ring) lies just distal to the M ring. The L and P rings lie in the outer membrane and the periplasmic space, respectively. …	Motor activity	Bacterial-type flagellum-dependent cell motility	Bacterial-type flagellum basal body, MS ring; inner membrane (P)				tpw:TPANIC_0399.	none	none	0.93	2.33023
TP_0400	O83415	O83415	Flagellar motor switch protein FliG		fliG2	40	FliG is one of three proteins (FliG, FliN, FliM) that forms the rotor-mounted switch complex (C ring), located at the base of the basal body. This complex interacts with the CheY and CheZ chemotaxis proteins, in addition to contacting components of the motor that determine the direction of flagellar rotation. Belongs to the FliG family.	Motor activity	Bacterial-type flagellum-dependent cell motility; chemotaxis	Bacterial flagellum basal body; cell projection		Chemotaxis; flagellar rotation		tpw:TPANIC_0400.	COG1536	N	0.745	5.89588
TP_0401	R9UVT1	O83416	IIISP family Type III (Virulence-related) secretory pathway protein	Flagellar assembly protein FliH	fliH	35	Flagellar assembly protein; needed for flagellar regrowth and assembly.		Bacterial-type flagellum organization; protein transport	Cytoplasm		Bacterial flagellum biogenesis; bacterial flagellum protein export; protein transport		tpw:TPANIC_0401.	COG1317	N	1.219	2.9079
TP_0402	R9UUG4	O83417	IIISP family Type III (Virulence-related) secretory pathway protein	Flagellum specific ATP synthase	fliI	48	Probable catalytic subunit of a protein translocase for flagellum-specific export, or a proton translocase involved in local circuits at the flagellum. Flagellum-specific ATP synthase	ATPase activity; ATP binding	ATP metabolic process; bacterial-type flagellum organization; biosynthetic process; protein secretion by the type III secretion system; proton transport	Bacterial-type flagellum; cytoplasm; type III protein secretion system complex	Hydrolase	ATP synthesis; bacterial flagellum biogenesis; bacterial flagellum protein export; hydrogen ion transport	ATP-binding; nucleotide binding	tpw:TPANIC_0402.	COG1157	NU	1.241	1.97342
TP_0403	O83418	O83418	Flagellar protein FliJ	Flagellar biosynthesis protein FliJ	fliJ	18		Motor activity	Bacterial-type flagellum-dependent cell motility; chemotaxis	Bacterial-type flagellum; cell projection, cilium, flagellum				tpw:TPANIC_0403.	none	none	0.816	6.83956
TP_0406	R9UVT5	O83421	Glutamate racemase		murI	29	Provides the (R)-glutamate required for cell wall biosynthesis. This protein is involved in the pathway peptidoglycan biosynthesis, which is part of cell wall biogenesis. Belongs to the aspartate/glutamate racemases family.	Glutamate racemase activity	Cell wall organization; peptidoglycan biosynthetic process; regulation of cell shape		Isomerase	Cell shape; cell wall biogenesis/degradation; peptidoglycan synthesis		tpw:TPANIC_0406.	COG0796	M	0.779	2.00124
TP_0408	O83423	O83423	Uncharacterized protein	Chromosome segregation SMC protein homolog; ATPase	TPANIC_0408	124								tpw:TPANIC_0408.	NOG03495	S	1.606	1.31542
TP_0409a	R9UT20	NA 4)	Preprotein translocase subunit YajC		yajC	14				Inner membrane (P)				tpw:TPANIC_0409a.	none	none	1.642	11.3795
TP_0410	R9UVU0	O83425	Protein translocase subunit SecD		secD	60	Part of the Sec protein translocase complex. Interacts with the SecYEG preprotein conducting channel. SecDF uses the proton motive force (PMF) to complete protein translocation after the ATP-dependent function of SecA. Forms a complex with SecF. Part of the essential Sec protein translocation apparatus which comprises SecA, SecYEG and auxiliary proteins SecDF. Other proteins may also be involved.…	P-P-bond-hydrolysis-driven protein transmembrane transporter activity	Cell division; intracellular protein transmembrane transport; protein targeting; protein transport by the Sec complex	Inner membrane (P)		Cell cycle; cell division; protein transport, translocation; transport		tpw:TPANIC_0410.	COG0342	U	1.075	3.25893
TP_0412	O83427	O83427	Uncharacterized protein		TPANIC_0412	12	PUR-alpha/beta/gamma DNA/RNA-binding protein.							tpw:TPANIC_0412.	NOG88317	S	1.2	7.1137
TP_0416	O83431	O83431	Sec family Type I general secretory pathway protein	Signal recognition particle protein (Ffh)	ffh	49		7S RNA binding; GTPase activity; GTP binding	SRP-dependent cotranslational protein targeting to membrane	Signal recognition particle				tpw:TPANIC_0416.	none	none	0.808	3.11097
TP_0418	R9UWM9	O83433	Galactokinase	Galactose kinase	galK	45	Catalyzes the transfer of the gamma-phosphate of ATP to D-galactose to form alpha-D-galactose-1-phosphate (Gal-1-P). This protein is involved in the pathway galactose metabolism, which is part of carbohydrate metabolism.	ATP-binding; galactokinase activity; metal ion binding	Galactose metabolic process	Cytoplasm	Kinase; transferase	Carbohydrate metabolism; galactose metabolism	ATP-binding; magnesium; metal-binding; nucleotide-binding	tpw:TPANIC_0418.	COG0153	G	1.767	4.54761
TP_0421	O83436	O83436	Uncharacterized protein		TPANIC_0421	72	Tetratricopeptide repeat containing protein; contains 1 TPR repeat.			Outer membrane (P)				tpw:TPANIC_0421.	none	none	0.686	1.21019
TP_0422	R9UUJ9	O83437	Uncharacterized protein		TPANIC_0422	38								tpw:TPANIC_0422.	none	none	0.511	1.83319
TP_0423	O83438	O83438	Uncharacterized protein		TPANIC_0423	30	P-loop containing nucleoside triphosphate hydrolases.							tpw:TPANIC_0423.	none	none	0.792	3.35218
TP_0425	R9UT32	O83440##	Uncharacterized protein		TPANIC_0425	15								tpw:TPANIC_0425.	none	none	2.333	6.6717
TP_0426	R9UVV0	O83441	V-type ATP synthase alpha chain	V-type ATPase, subunit A (AtpA-1); V-ATPase subunit A; ATP synthase subunit A	ntpA1, atpA1, atpA	65	Produces ATP from ADP in the presence of a proton gradient across the membrane. The V-type alpha chain is a catalytic subunit. Belongs to the ATPase alpha/beta chains family.	ATP-binding; proton-transporting ATP synthase activity, rotational mechanism	ATP hydrolysis coupled proton transport; plasma membrane ATP synthesis coupled proton transport	Proton-transporting two-sector ATPase complex, catalytic domain	Hydrolase	ATP-synthesis; hydrogen ion transport; ion transport; transport	ATP binding; nucleotide binding	tpw:TPANIC_0426.	COG1155	C	1.298	1.8491
TP_0427	R9UUK1	O83442	V-type ATP synthase beta chain	V-ATPase subunit B; ATP synthase subunit B	ntpB1, atpB1, atpB	47	Produces ATP from ADP in the presence of a proton gradient across the membrane. The V-type beta chain is a regulatory subunit. Belongs to the ATPase alpha/beta chains family.	ATP-binding; proton-transporting ATP synthase activity, rotational mechanism	Plasma membrane ATP synthesis coupled proton transport			ATP-synthesis; hydrogen ion transport; ion transport; transport		tpw:TPANIC_0427.	COG1156	C	1.547	4.82571
TP_0428	R9UT03	O83443	V-type ATP synthase subunit D	V-ATPase subunit D; ATP synthase subunit D	ntpD1, atpD1	24	Produces ATP from ADP in the presence of a proton gradient across the membrane.	ATP-binding; proton-transporting ATP synthase activity, rotational mechanism	Plasma membrane ATP synthesis coupled proton transport			ATP-synthesis; hydrogen ion transport; ion transport; transport		tpw:TPANIC_0428.	COG1394	C	0.946	4.98933
TP_0433 (TP_0433, TP_0434)	R9UT05	NA 3)	Acidic repeat protein		arp	66								tpw:TPANIC_0433.	none	none	1.39	7.56023
TP_0437	R9UVV6	O83451	Uncharacterized protein		TPANIC_0437	20								tpw:TPANIC_0437.	none	none	5.217	5.31966
TP_0438	R9UUL2	O83452	Non-canonical purine NTP pyrophosphatase	Nucleoside-triphosphate diphosphatase; Nucleoside-triphosphate pyrophosphatase; NTP phosphatase	TPANIC_0438	30	Pyrophosphatase that hydrolyzes non-canonical purine nucleotides such as XTP and ITP/dITP to their respective monophosphate derivatives. Might exclude non-canonical purines from DNA precursor pool, thus preventing their incorporation into DNA and avoiding chromosomal lesions.	Metal ion binding; nucleoside-triphosphatase activity; nucleoside-triphosphate diphosphatase activity; nucleotide binding	Nucleoside triphosphate catabolic process; purine nucleotide metabolic process		Hydrolase	Nucleotide metabolism	Magnesium; magnanese; metal binding; nucleotide binding	tpw:TPANIC_0438.	none	none	0.881	4.95224
TP_0442	R9UVV8	O83456	DNA repair protein RecN	Recombination protein N	recN	64	May be involved in recombinational repair of damaged DNA. Belongs to the RecN family.	ATP binding	DNA recombindation; DNA repair				ATP binding; nucleotide binding	tpw:TPANIC_0442.	COG0497	L	0.827	1.72346
TP_0444	O83458	O83458	Uncharacterized protein		TPANIC_0444	37	Peptidoglycan-binding protein LysM; Peptidoglycan binding (LysM domain), Peptidase M23.							tpw:TPANIC_0444.	COG0739	M	0.716	2.27721
TP_0445	O83459	O83459	4-methyl-5(B-hydroxyethyl)-thiazole monophosphate biosynthesis enzyme (ThiJ)	DJ-1 family protein	TPANIC_0445	22								tpw:TPANIC_0445.	none	none	0.496	5.23458
TP_0446	R9UT50	O83460	4-hydroxy-3-methylbut-2-en-1-yl diphosphate synthase	1-hydroxy-2-methyl-2-(E)-butenyl 4-diphosphate synthase; 4-hydroxy-3-methylbut-2-en-1-yl diphosphate synthase	ispG	44	Converts 2C-methyl-D-erythritol 2,4-cyclodiphosphate (ME-2,4cPP) into 1-hydroxy-2-methyl-2-(E)-butenyl 4-diphosphate. This protein is involved in step 5 of the subpathway that synthesizes isopentenyl diphosphate from 1-deoxy-D-xylulose 5-phosphate. This subpathway is part of the pathway isopentenyl diphosphate biosynthesis via DXP pathway, which is itself part of Isoprenoid biosynthesis. Belongs …	4-hydroxy-3-methylbut-2-en-1-yl diphosphate synthase activity; 4 iron, 4 sulfur cluster binding; iron ion binding	Isopentenyl diphosphate biosynthetic process, methylerythritol 4-phosphate pathway; terpenoid biosynthetic process		Oxidoreductase	Isoprene biosynthesis	4Fe-4S; iron; iron-sulfur; metal-binding	tpw:TPANIC_0446.	none	none	0.338	2.09999
TP_0450(a)	R9UWQ4	O83464	Elongation factor G		fusA1, fusA, FusB	76	Catalyzes the GTP-dependent ribosomal translocation step during translation elongation. During this step, the ribosome changes from the pre-translocational (PRE) to the post-translocational (POST) state as the newly formed A-site-bound peptidyl-tRNA and P-site-bound deacylated tRNA move to the P and E sites, respectively. Catalyzes the coordinated movement of the two tRNA molecules, the mRNA and …	GTPase activity; GTP- binding; translation elongation factor activity		Cytoplasm	Elongation factor; hydrolase	Protein biosynthesis	GTP binding; nucleotide binding	tpw:TPANIC_0450a.	COG0480	J	0.266	4.11884
TP_0452	R9UUM9	O83466	Isoleucine--tRNA ligase	Isoleucyl-tRNA synthetase; IleRS	ileS	124	Catalyzes the attachment of isoleucine to tRNA(Ile). As IleRS can inadvertently accommodate and process structurally similar amino acids such as valine, to avoid such errors it has two additional distinct tRNA(Ile)-dependent editing activities. One activity is designated as 'pretransfer' editing and involves the hydrolysis of activated Val-AMP. The other activity is designated 'posttransfer' edit…	Aminoacyl-tRNA editing activity; ATP binding; isoleucine-tRNA ligase activity; zinc ion binding	Isoleucyl-tRNA aminoacylation	Cytoplasm	Aminoacyl-tRNA synthetase; ligase	Protein biosynthesis	ATP-binding; metal-binding; nucleotide-binding; zinc	tpw:TPANIC_0452.	COG0060	J	0.649	1.37456
TP_0455	O83468	O83468	Uncharacterized protein		TPANIC_0455	39				Lipoprotein- unknown membrane localization (P)				tpw:TPANIC_0455.	NOG38334	S	0.626	2.28791
TP_0457	O83470	O83470	Uncharacterized protein		TPANIC_0457	66								tpw:TPANIC_0457.	NOG55391	S	0.493	2.07957
TP_0458	O83471	O83471	Chromosome segregation and condensation protein B		TPANIC_0458	21	Participates in chromosomal partition during cell division. May act via the formation of a condensin-like complex containing Smc and ScpA that pull DNA away from mid-cell into both cell halves. Homodimer. Homodimerization may be required to stabilize the binding of ScpA to the Smc head domains. Component of a cohesin-like complex composed of ScpA, ScpB and the Smc homodimer, in which ScpA and Scp…	Cell division; chromosome separation	Cell cycle; cell division; chromosome partition	Cytoplasm				tpw:TPANIC_0458.	none	none	0.888	2.55467
TP_0459	O83472	O83472	RsuA family pseudouridine synthase		rluB	29	RNA pseudouridylate synthase.	Pseudouridine synthase activity; pseudouridylate synthase activity; RNA binding; zinc binding						tpw:TPANIC_0459.	COG1187	J	0.759	2.02884
TP_0460	O83473	O83473	Uncharacterized protein		TPANIC_0460	26	Tetratricopeptide repeat containing protein; contains 1 TPR repeat.							tpw:TPANIC_0460.	none	none	1.806	2.02884
TP_0468 (TP_0468, TP_0469)	R9UUP0	NA 3)	Uncharacterized protein		TPANIC_0468	72	Tetratricopeptide repeat containing protein; contains 1 TPR repeat.							tpw:TPANIC_0468.	none	none	0.868	2.22118
TP_0471	O83484	O83484	Uncharacterized protein		TPANIC_0471	53	Tetratricopeptide repeat containing protein; contains 1 TPR repeat.	DNA binding; endonuclease activity	DNA restriction-modification system					tpw:TPANIC_0471.	none	none	2.597	2.28804
TP_0472	R9UT72	O83485	UvrABC system protein C	Protein UvrC; Excinuclease ABC subunit C	uvrC	78	The UvrABC repair system catalyzes the recognition and processing of DNA lesions. UvrC both incises the 5' and 3' sides of the lesion. The N-terminal half is responsible for the 3' incision and the C-terminal half is responsible for the 5' incision. Interacts with UvrB in an incision complex.	DNA binding; excinuclease ABC activity	Nucleotide-excision repair; SOS response	Cytoplasm	Endonuclease; excision nuclease; hydrolase	DNA damage, DNA excision; DNA repair; SOS response		tpw:TPANIC_0472.	COG0322	L	0.712	1.42404
TP_0474	R9UUP5	O83487	Probable transcriptional regulatory protein		TPANIC_0474	26	DNA-binding regulatory protein (transcriptional regulator). Belongs to the TACO1 family.	DNA binding	Regulation of transcription, DNA-templated; transcription, DNA-templated	Cytoplasm		Transcription, Transcription regulation	DNA-binding	tpw:TPANIC_0474.	COG0217	K	3.336	13.0865
TP_0475	R9UT35	O83488	Glucose-6-phosphate isomerase	Phosphoglucose isomerase; Phosphohexose isomerase	pgi	58	This protein is involved in step 2 of the subpathway that synthesizes D-glyceraldehyde 3-phosphate and glycerone phosphate from D-glucose. This protein is involved in the pathway gluconeogenesis, which is part of carbohydrate biosynthesis.	Glucose-6-phosphate isomerase activity	Gluconeogenesis; glycolytic process	Cytoplasm	Isomerase	Gluconeogenesis; glycolysis		tpw:TPANIC_0475.	COG0166	G	0.793	1.50669
TP_0477	R9UT77	O83490#	6-phosphogluconolactonase		TPANIC_0477	26		6-phosphogluconolactonase activity	Carbohydrate metabolic process; pentose phosphate shunt		Hydrolase			tpw:TPANIC_0477.	none	none	0.854	4.78769
TP_0478	R9UVY6	O83491	Glucose-6-phosphate 1-dehydrogenase		zwf	58	Catalyzes the oxidation of glucose 6-phosphate to 6-phosphogluconolactone. This subpathway is part of the pathway pentose phosphate pathway, which is itself part of carbohydrate degradation. Belongs to the glucose-6-phosphate dehydrogenase family.	Glucose-6-phosphate dehydrogenase activity; NADP binding	Glucose metabolic process; pentose-phosphate shunt		Oxidoreductase	Carbohydrate metabolism; glucose metabolism	NADP	tpw:TPANIC_0478.	COG0364	G	1.074	1.2151
TP_0481 (TP_0481, TP_0482)	R9UWT4	NA 3)	Uncharacterized protein		TPANIC_0481	83								tpw:TPANIC_0481.	none	none	0.513	3.01757
TP_0484	R9UVZ0	O83497	Uncharacterized protein		TPANIC_0484	76	FecR protein. Regulation of iron dicitrate transport.			Inner membrane (P)				tpw:TPANIC_0484.	none	none	0.489	2.49585
TP_0485	O83498	O83498	Adenylate cyclase		TPANIC_0485	67	Contains HAMP domain. HAMP linker domain (domain present in Histidine kinases, Adenyl cyclases, Methyl-accepting proteins and Phosphatases) is an approximately 50-amino acid α-helical region common to chemoreceptors and histidine kinases that is present in several multidomain sensor proteins that participate in a variety of signal transduction processes.	Adenylate cyclase activity; signal transducer activity	Intracellular signal transduction	Inner membrane (P)	Lysase			tpw:TPANIC_0485.	none	none	0.715	2.395
TP_0486	R9UT45	O83499##	Borrelia-like antigen p83/100	Antigen, p83/100	TPANIC_0486	52				Lipoprotein- unknown membrane localization (P)				tpw:TPANIC_0486.	none	none	3.327	3.71568
TP_0488	O83501	O83501	Methyl-accepting chemotaxis protein (Mcp2-1)		mcp2	92		Signal transducer activity		Inner membrane (P)				tpw:TPANIC_0488.	COG0840	NT	3.342	1.64066
TP_0490	O83503	O83503	Uncharacterized protein		TPANIC_0490	7								tpw:TPANIC_0490.	no_hit	no_hit	0.706	9.57538
TP_0492	R9UWU2	O83505	DNA primase		dnaG	68	RNA polymerase that catalyzes the synthesis of short RNA molecules used as primers for DNA polymerase during DNA replication. Monomer. Interacts with DnaB. Belongs to the DnaG primase family.	DNA binding; DNA primase activity; magnesium ion binding; zinc ion binding		Primosome complex; DNA-directed RNA polymerase	Nucleotidyltransferase; transferase	DNA replication; transcription	DNA-binding; magnesium; metal-binding; zinc	tpw:TPANIC_0492.	none	none	0.44	1.44828
TP_0493	R9UT89	O83506	RNA polymerase sigma factor RpoD	Sigma-70	rpoD	71	Sigma factors are initiation factors that promote the attachment of RNA polymerase to specific initiation sites and are then released. This sigma factor is the primary sigma factor during exponential growth. Interacts transiently with the RNA polymerase catalytic core.	DNA binding; DNA-directed RNA polymerase activity; sequence-specific DNA binding transcription factor activity; sigma factor activity	Transcription initiation from bacterial-type RNA polymerase promoter	Cytoplasm	Sigma factor	Transcription; transcription regulation	DNA binding	tpw:TPANIC_0493.	COG0568	K	0.513	4.99979
TP_0494	O83507	O83507	Uncharacterized protein		TPANIC_0494	31	Zinc ribbon domain containing protein.							tpw:TPANIC_0494.	none	none	2.035	2.72605
TP_0496	O83509	O83509	Putative membrane protein		TPANIC_0496	38	Tetratricopeptide repeat containing protein; contains 1 TPR repeat.			Inner membrane (P)				tpw:TPANIC_0496.	none	none	1.426	3.10394
TP_0497	O83510	O83510	Cell shape determining protein MreB	Rod shape-determining protein (MreB)	mreB	37			Cell morphogenesis					tpw:TPANIC_0497.	COG1077	D	1.241	2.52878
TP_0500	O83513	O83513	Penicillin-binding protein (Pbp-1)		pbp1	71		Penicillin binding		Inner membrane (P)				tpw:TPANIC_0500.	COG1274	M	0.303	1.85568
TP_0502	R9UT57	O83515	Putative ankyrin repeat-containing protein		TPANIC_0502	33	Ankyrin repeat protein (protein binding); contains 4 Ankyrin (ANK) repeats.							tpw:TPANIC_0502.	COG0666	R	0.424	1.76862
TP_0506	R9UW06	O83519	Trigger factor	PPIase	tig	50	Involved in protein export. Acts as a chaperone by maintaining the newly synthesized protein in an open conformation. Functions as a peptidyl-prolyl cis-trans isomerase. Consists of 3 domains; the N-terminus binds the ribosome, the middle domain has PPIase activity, while the C-terminus has intrinsic chaperone activity on its own.Belongs to the FKBP-type PPIase family and Tig subfamily.	Peptidyl-prolyl cis-trans isomerase activity	Cell cycle; cell division; protein folding; protein transport	Cytoplasm/ribosome: about half TF is bound to the ribosome near the polypeptide exit tunnel while the other half is free in the cytoplasm.	Chaperone; isomerase; rotamase	Cell cycle; cell division		tpw:TPANIC_0506.	COG0544	O	1.058	1.96858
TP_0508	R9UT62	O83521	ATP-dependent Clp protease ATP-binding subunit ClpX	ATP-dependent protease	clpX	45	ATP-dependent specificity component of the Clp protease. It directs the protease to specific substrates. Can perform chaperone functions in the absence of ClpP. Component of the ClpX-ClpP complex. Forms a hexameric ring that, in the presence of ATP, binds to fourteen ClpP subunits assembled into a disk-like structure with a central cavity, resembling the structure of eukaryotic proteasomes. Belon…	ATP binding; hydrolase activity; zinc ion binding	Protein folding		Chaperone; hydrolase	ATP-binding; metal-binding; nucleotide-binding; zinc		tpw:TPANIC_0508.	COG1219	O	2.174	1.6473
TP_0509	O83522	O83522	Alkyl hydroperoxide reductase (AhpC)	Peroxiredoxin	ahpC	21		Peroxidase activity; peroxiredoxin activity			Oxidoreductase; Peroxidase			tpw:TPANIC_0509.	COG0450	O	15.54	9.34747
TP_0510	R9UTA1	O83523	Elongation factor 4	Ribosomal back-translocase LepA	lepA	68	Required for accurate and efficient protein synthesis under certain stress conditions. May act as a fidelity factor of the translation reaction, by catalyzing a one-codon backward translocation of tRNAs on improperly translocated ribosomes. Back-translocation proceeds from a post-translocation (POST) complex to a pre-translocation (PRE) complex, thus giving elongation factor G a second chance to …	GTPase activity; GTP binding; ribosome binding; translation elongation factor activity	Positive regulation of translation	Unknown subcellular location	Hydrolase	Protein biosynthesis	GTP binding	tpw:TPANIC_0510.	COG0481	M	1.103	1.3085
TP_0511	O83524	O83524	CarD family transcriptional regulator	Transcription factor (CarD)	TPANIC_0511	24								tpw:TPANIC_0511.	COG1329	K	1.647	6.54323
TP_0512	R9UUS6	O83525##	2-C-methyl-D-erythritol 4-phosphate cytidylyltransferase	Bifunctional enzyme IspD/IspF	ispDF	44	Bifunctional enzyme that catalyzes the formation of 4-diphosphocytidyl-2-C-methyl-D-erythritol from CTP and 2-C-methyl-D-erythritol 4-phosphate (MEP) (IspD), and catalyzes the conversion of 4-diphosphocytidyl-2-C-methyl-D-erythritol 2-phosphate (CDP-ME2P) to 2-C-methyl-D-erythritol 2,4-cyclodiphosphate (ME-CPP) with a corresponding release of cytidine 5-monophosphate (CMP) (IspF). Catalyzes the f…	2-C-methyl-D-erythritol 2,4-cyclodiphosphate synthase activity; 2-C-methyl-D-erythritol 4-phosphate cytidylyltransferase activity; metal ion binding	Isopentenyl diphosphate biosynthetic process, methylerythritol 4-phosphate pathway; terpenoid biosynthetic process		Lyases; nucleotidyltransferase; transferase	Isoprene biosynthesis	Metal binding	tpw:TPANIC_0512.	COG1211	I	1.257	1.21011
TP_0513	O83526	O83526	K+ transport protein (TrkA)	Trk family potassium (K+) transporter, membrane protein	trkA	50	Potassium uptake protein.	Cation transmembrane transporter activity	Potassium ion transport	Inner membrane (P)				tpw:TPANIC_0513.	COG0569	P	0.645	1.80896
TP_0514	R9UWV9	O83527	UvrABC system protein A	UvrA protein; Excinuclease ABC subunit A	uvrA	106	The UvrABC repair system catalyzes the recognition and processing of DNA lesions. UvrA is an ATPase and a DNA-binding protein. A damage recognition complex composed of 2 UvrA and 2 UvrB subunits scans DNA for abnormalities. When the presence of a lesion has been verified by UvrB, the UvrA molecules dissociate. Forms a heterotetramer with UvrB during the search for lesions. Belongs to the ABC tran…	ATPase activity; ATP binding; DNA binding; excinuclease ABC activity; zinc ion binding	Nucleotide-excision repair; SOS response	Cytoplasm; excinuclease repair complex	Excision nuclease	DNA damage; DNA excision; DNA repair; SOS response	ATP-binding, DNA-binding; metal-binding; nucleotide-binding; zinc	tpw:TPANIC_0514.	COG0178	L	0.227	1.66168
TP_0519	O83532	O83532	Response regulatory protein (AtoC)	Sigma-54 dependent response regulator; acetoacetate metabolism regulatory protein AtoC	TPANIC_0519	51	Two component, sigma54 specific, transcriptional regulator, Fis family	ATP binding; sequence-specific DNA binding	Phosphorelay signal transduction system; regulation of transcription, DNA-templated; transcription, DNA-templated	Intracellular		Transcription; transcription regulation	ATP-binding; DNA binding; nucleotide binding	tpw:TPANIC_0519.	COG2204	T	0.148	3.12028
TP_0521	O83533	O83533	DNA polymerase III, gamma and tau subunits, putative	DNA-directed DNA polymerase III gamma and tau subunits	dnaZX1	48		DNA-directed DNA polymerase activity			DNA-directed DNA polymerase; Nucleotidyltransferase; transferase			tpw:TPANIC_0521.	COG0470	L	0.269	1.64229
TP_0523	R9UUT4	O83535	UDP-N-acetylglucosamine--N-acetylmuramyl-(pentapeptide) pyrophosphoryl-undecaprenol N-acetylglucosamine transferase	Undecaprenyl-PP-MurNAc-pentapeptide-UDPGlcNAc GlcNAc transferase; UDP-diphospho-muramoylpentapeptide beta-N- acetylglucosaminyltransferase	murG	42	Cell wall formation. Catalyzes the transfer of a GlcNAc subunit on undecaprenyl-pyrophosphoryl-MurNAc-pentapeptide (lipid intermediate I) to form undecaprenyl-pyrophosphoryl-MurNAc-(pentapeptide)GlcNAc (lipid intermediate II). This protein is involved in the pathway peptidoglycan biosynthesis, which is part of cell wall biogenesis.	Carbohydrate binding ; UDP-N-acetyl-D-glucosamine:N-acetylmuramoyl-L-alanyl-D-glutamyl-meso-2,6-diaminopimelyl-D-alanyl-D-alanine-diphosphoundecaprenol 4-beta-N-acetylglucosaminlytransferase activity; undecaprenyldiphospho-muramoylpentapeptide beta-N-acetylglucosaminyltransferase activity	Cell cycle; cell division; cell wall organization; peptidoglycan biosynthetic process; regulation of cell shape; lipid glycosylation; UDP-N-acetylgalactosamine biosynthetic process	Inner membrane (P)	Glycosyltransferase; transferase	Cell cycle; cell division; cell shape; cell wall biogenesis/degradation; peptidoglycan synthesis		tpw:TPANIC_0523.	none	none	0.449	1.32991
TP_0524	R9UT76	O83536	Lon protease	ATP-dependent protease LA	lon2; Ion	98	ATP-dependent serine protease that mediates the selective degradation of mutant and abnormal proteins as well as certain short-lived regulatory proteins. Required for cellular homeostasis and for survival from DNA damage and developmental changes induced by stress. Degrades polypeptides processively to yield small peptide fragments that are 5 to 10 amino acids long. Binds to DNA in a double-stran…	ATP binding; ATP-dependent peptidase activity; sequence-specific DNA binding; serine-type endopeptidase activity	Cellular response to stress; misfolded or incompletely synthesized protein catabolic process	Cytoplasm	Hydrolase; protease; serine protease	Stress response	ATP binding; nucleotide binding	tpw:TPANIC_0524.	COG0466	O	0.65	1.71803
TP_0526	O83538	O83538	ATP-dependent helicase (HrpA)	DEAD/DEAH box helicase	hrpA	75		ATP-binding; ATP-dependent helicase activity; nucleic acid binding	Helicase; hydrolase; transcription termination/antitermination				ATP-binding; nucleotide-binding	tpw:TPANIC_0526.	COG1643	L	0.659	2.39239
TP_0528	R9UUT8	O83540	V-type ATP synthase beta chain	V-ATPase subunit B; V-type ATP synthase subunit B	ntpB2; atpB; atpB2	53	Produces ATP from ADP in the presence of a proton gradient across the membrane. The V-type beta chain is a regulatory subunit.	ATP binding; proton-transporting ATP synthase activity, rotational mechanism	ATP hydrolysis coupled proton transport; plasma membrane ATP synthesis coupled proton transport	Proton-transporting two-sector ATPase complex, catalytic domain		ATP synthesis; hydrogen ion transport; ion transport; transport		tpw:TPANIC_0528.	COG1156	C	0.46	1.1496
TP_0529	R9UT80	O83541	V-type ATP synthase alpha chain	V-ATPase subunit A 2; ATP synthase subunit A	ntpA2; atpA2; atpA	67	Produces ATP from ADP in the presence of a proton gradient across the membrane. The V-type alpha chain is a catalytic subunit.	ATP-binding; proton-transporting ATP synthase activity, rotational mechanism	ATP hydrolysis coupled proton transport; plasma membrane ATP synthesis coupled proton transport	Proton-transporting two-sector ATPase complex, catalytic domain	Hydrolase	ATP synthesis; hydrogen ion transport; ion transport; transport	ATP-binding; nucleotide-binding	tpw:TPANIC_0529.	COG1155	C	0.613	2.78772
TP_0530	O83542	O83542	V-type ATPase, subunit E, putative	ATPase	TPANIC_0530	24		Proton-transporting ATPase activity, rotational mechanism	ATP hydrolysis coupled proton transport	Proton-transporting two-sector ATPase complex, catalytic domain				tpw:TPANIC_0530.	none	none	0.908	2.46343
TP_0533	R9UW27	O83544##	Two-sector ATPase, V(0) subunit I		ntpI2	62		Hydrogen ion transmembrane transporter activity	ATP hydrolysis coupled proton transport	Proton-transporting V-type ATPase, V0 domain				tpw:TPANIC_0533.	none	none	0.926	3.46152
TP_0534	R9UUU1	O83545	Uncharacterized protein		TPANIC_0534	39	V-type ATP synthase subunit c.							tpw:TPANIC_0534.	none	none	1.469	2.72056
TP_0538	R9UW31	O83549	Phosphoglycerate kinase		pgk	45	This protein is involved in step 2 of the subpathway that synthesizes pyruvate from D-glyceraldehyde 3-phosphate. This subpathway is part of the pathway glycolysis, which is itself part of carbohydrate degradation. Belongs to the phosphoglycerate kinase family.	ATP-binding; phosphoglycerate kinase activity	Glycolytic process	Cytoplasm	Kinase; transferase	Glycolysis	ATP-binding; nucleotide binding	tpw:TPANIC_0538.	COG0126	G	1.922	1.97984
TP_0541	R9UWY1	O83552	GTPase Era		era	36	An essential GTPase that binds both GDP and GTP, with rapid nucleotide exchange. Plays a role in 16S rRNA processing and 30S ribosomal subunit biogenesis and possibly also in cell cycle regulation and energy metabolism. Belongs to the TRAFAC class TrmE-Era-EngA-EngB-Septin-like GTPase superfamily and Era GTPase family.	GTPase activity; GTP binding; small ribosomal subunit rRNA binding	Ribosomal small subunit biogenesis	Cytoplasm		Ribosome biogenesis	GTP binding; nucleotide-binding, RNA-binding, rRNA-binding	tpw:TPANIC_0541.	none	none	0.744	2.40881
TP_0542	O83553	O83553	Diphosphate--fructose-6-phosphate 1-phosphotransferase	6-phosphofructokinase, pyrophosphate dependent; PPi-dependent phosphofructokinase; PPi-PFK; Pyrophosphate-dependent 6-phosphofructose-1-kinase	pfp	62	Phosphohexokinase. Catalyzes the phosphorylation of D-fructose 6-phosphate, the first committing step of glycolysis. Uses inorganic phosphate (PPi) as phosphoryl donor instead of ATP like common ATP-dependent phosphofructokinases (ATP-PFKs), which renders the reaction reversible, and can thus function both in glycolysis and gluconeogenesis. Consistently, PPi-PFK can replace the enzymes of both th…	6-phosphofructokinase activity; ATP binding; metal ion binding; diphosphate-fructose-6-phosphate 1-phosphotransferase activity	Fructose 6-phosphate metabolic process; glycolytic process	Cytoplasm	Kinase; transferase	Glycolysis	Magnesium; metal-binding	tpw:TPANIC_0542.	COG0205	G	0.834	1.32646
TP_0543	R9UW36	O83554	Holliday junction ATP-dependent DNA helicase RuvA		ruvA	24	The RuvA-RuvB complex in the presence of ATP renatures cruciform structure in supercoiled DNA with palindromic sequence, indicating that it may promote strand exchange reactions in homologous recombination. RuvAB is a helicase that mediates the Holliday junction migration by localized denaturation and reannealing. RuvA stimulates, in the presence of DNA, the weak ATPase activity of RuvB.	ATP binding; DNA binding; four-way junction helicase activity	DNA recombination; DNA repair; SOS response		Helicase; hydrolase	DNA damage; DNA repair; SOS response; DNA recombination	ATP binding; DNA binding; nucleotide binding	tpw:TPANIC_0543.	COG0632	L	0.58	2.09018
TP_0544	O83555	O83555	Uncharacterized protein		TPANIC_0544	68	Endonuclease/exonuclease/phosphatase.							tpw:TPANIC_0544.	none	none	0.811	1.1771
TP_0546	O83557	O83557	Periplasmic serine protease, putative	S1B subfamily peptidase	TPANIC_0546	73		Serine-type endopeptidase activity			Hydrolase; protease			tpw:TPANIC_0546.	COG0265	O	0.773	2.50443
TP_0549	O83560	O83560	ATPase (ClpC)	S14 family endopeptidase ClpA; ATP-dependent Clp protease ATP-binding protein	clpA1	92		ATP-binding; hydrolase activity	Protein metabolic process		Chaperone; hydrolase		ATP binding; nucleotide binding	tpw:TPANIC_0549.	none	none	1.444	3.68439
TP_0550	R9UT98	O83561	tRNA modification GTPase MnmE	tRNA modification GTPase TrmE	trmE, mnmE, thdF	54	Exhibits a very high intrinsic GTPase hydrolysis rate. Involved in the addition of a carboxymethylaminomethyl (cmnm) group at the wobble position (U34) of certain tRNAs, forming tRNA-cmnm5s2U34. Homodimer. Heterotetramer of two MnmE and two MnmG subunits. Belongs to the TRAFAC class TrmE-Era-EngA-EngB-Septin-like GTPase superfamily and TrmE GTPase family.	GTPase activity; GTP binding; metal ion binding	tRNA modificaiton	Cytoplasm	Hydrolase	tRNA processing	GTP binding; magnesium; metal binding; nucleotide binding; potassium	tpw:TPANIC_0550.	none	none	0.422	4.0266
TP_0552	R9UTD2	O83563	Uncharacterized protein		TPANIC_0552	20								tpw:TPANIC_0552.	none	none	0.766	5.56793
TP_0555	R9UTA4	O83566#	DAACS family dicarboxylate/amino acid:sodium (Na+) or proton (H+) symporter	Glutamate/ aspartate transporter, putative	gltP	42		Sodium:dicarboxylate symporter activity		Inner membrane (P)				tpw:TPANIC_0555.	COG1301	C	2.123	3.03879
TP_0558	O83569	O83569	Nickel/cobalt efflux system		nicO	32		Metal ion binding; nickel cation transmembrane transporter activity		Inner membrane (P)				tpw:TPANIC_0558.	none	none	0.868	9.81484
TP_0559	R9UUW2	O83570	Probable tRNA sulfurtransferase	Sulfur carrier protein ThiS sulfurtransferase; Thiamine biosynthesis protein ThiI; tRNA 4-thiouridine synthase	thiI	45	Catalyzes the ATP-dependent transfer of a sulfur to tRNA to produce 4-thiouridine in position 8 of tRNAs, which functions as a near-UV photosensor. Also catalyzes the transfer of sulfur to the sulfur carrier protein ThiS, forming ThiS-thiocarboxylate. This is a step in the synthesis of thiazole, in the thiamine biosynthesis pathway. The sulfur is donated as persulfide by IscS. This protein is inv…	ATP binding; sulfurtransferase activity; tRNA adenylyltransferase activity; tRNA binding	Thiamine biosynthetic process; thiamine diphosphate biosynthetic process; tRNA thio-modification	Cytoplasm	Transferase	Thiamine biosynthesis	ATP-binding; nucleotide-binding, RNA-binding, tRNA-binding	tpw:TPANIC_0559.	none	none	0.907	1.437
TP_0560	R9UTB0	O83571	Transketolase	TK	tktA, tkt	71	Catalyzes the transfer of a two-carbon ketol group from a ketose donor to an aldose acceptor, via a covalent intermediate with the cofactor thiamine pyrophosphate.	Metal ion binding; transketolase activity			Transferase		Calcium; magnesium; metal-binding; thiamine pyrophosphate	tpw:TPANIC_0560.	none	none	1.086	2.22921
TP_0562	O83573	O83573	N-acetylneuraminate synthase	Spore coat polysaccharide biosynthesis protein (SpsE)	spsE	41		N-acetylneuraminate synthase activity	Carbohydrate biosynthetic process		Transferase			tpw:TPANIC_0562.	none	none	1.498	2.65983
TP_0563	O83574	O83574	Uncharacterized protein		TPANIC_0563	16	DNAJ domain-containing protein (molecular chaperone).							tpw:TPANIC_0563.	ENOG4106V2U	O	0.761	6.86374
TP_0564	R9UUW7	O83575	Putative membrane protein		TPANIC_0564	77				Inner membrane (P)				tpw:TPANIC_0564.	ENOG4106JH4	S	0.378	2.67689
TP_0566	O83577	O83577	Alginate O-acetylation protein	AlgI; Alginate O-acetyltransferase	algI	57	Membrane bound o-acyl transferase (MBOAT) family protein.		Alginic acid biosynthetic process					tpw:TPANIC_0566.	COG1696	M	0.195	4.33504
TP_0567	O06690	O83577	Uncharacterized protein		TPANIC_0567	23	MgtR N-terminal domain containing protein (flagellar protein).							tpw:TPANIC_0567.	ENOG4105HXD	S	0.537	5.9063
TP_0568	R9UW58	O83578	Bifunctional 4-hydroxy-2-oxoglutarate aldolase/2-dehydro-3-deoxy-phosphogluconate aldolase	Putative KHG/KDPG aldolase	eda	22	This protein is involved in step 2 of the subpathway that synthesizes D-glyceraldehyde 3-phosphate and pyruvate from 2-dehydro-3-deoxy-D-gluconate. This subpathway is part of the pathway 2-dehydro-3-deoxy-D-gluconate degradation, which is itself part of Carbohydrate acid metabolism. This protein is involved in the pathway glyoxylate and dicarboxylate metabolism, which is part of Carbohydrate meta…	2-dehydro-3-deoxy-phosphogluconate aldolase activity; 4-hydroxy-2-oxoglutarate aldolase activity		Cytoplasm	Lysase		Schiff base	tpw:TPANIC_0568.	none	none	1.075	2.61729
TP_0569	O83579	O83579	Aminopeptidase P	Xaa-Pro aminopeptidase	pepP	84		Aminopeptidase activity			Aminopeptidase; hydrolase; protease			tpw:TPANIC_0569.	COG0006	E	0.434	1.97603
TP_0570	O83580	O83580	Putative membrane protein		TPANIC_0570	31				Inner membrane (P)				tpw:TPANIC_0570.	none	none	1.338	5.12967
TP_0571	O83581	O83581	LemA family protein	Tp70 protein	TPANIC_0571	24	LemA family.			Inner membrane (P)				tpw:TPANIC_0571.	COG1704	S	1.297	3.73899
TP_0574	R9UW61	P29723	Lipoprotein antigen Tp47	47kDa membrane antigen; Carboxypeptidase, 47kDa	TPANIC_0574	46	Lipoprotein; this antigen is a pathogen-specific membrane immunogen. Most abundant of the membrane lipoproteins, only found so far in pathogenic treponemes, suggesting that it is an important structural moiety in the cell envelope of virulent treponemal subspecies.			Lipoprotein- unknown membrane localization (P)				tpw:TPANIC_0574.	ENOG4107TXU	S	17.72	3.27161
TP_0575	R9UUX5	NA 5)	EI family phosphotransferase system enzyme I	PTS sugar transporter	ptsI	73		Kinase activity; metal ion binding; phosphoenolpyruvate-protein phosphotransferase activity	Phosphoenolpyruvate-dependent sugar phosphotransferase system		Kinase; transferase	Phosphotransferase system	Magnesium; metal binding	tpw:TPANIC_0575.	none	none	1.545	1.5707
TP_0576	R9UTC6	O83585	Peptide chain release factor 2 (RF-2)		prfB	42	Peptide chain release factor 2 directs the termination of translation in response to the peptide chain termination codons UGA and UAA. Methylated by PrmC. Methylation increases the termination efficiency of RF2. Belongs to the prokaryotic/mitochondrial release factor family.	Hydrolase activity; translation release factor activity, codon specific		Cytoplasm	Hydrolase	Protein biosynthesis		tpw:TPANIC_0576.	none	none	0.749	1.04509
TP_0577	R9UX12	O83586	Putative membrane protein		TPANIC_0577	68				Inner membrane (P)				tpw:TPANIC_0577.	none	none	0.531	1.50669
TP_0578	O83587	O83587	Cell division protein (FtsY)		ftsY	32		GTP binding	Cell division; SRP-dependent cotranslational protein targeting to membrane	Intracellular		Cell cycle; cell division		tpw:TPANIC_0578.	none	none	0.294	2.2992
TP_0579	R9UW66	O83588	Uncharacterized protein		TPANIC_0579	27				Lipoprotein- unknown membrane localization (P)				tpw:TPANIC_0579.	none	none	0.268	2.55467
TP_0581	R9UTD0	O83590	Lipoprotein-releasing system ATP-binding protein LolD	ABC transporter ATP-binding protein	lolD	25	Part of the ABC transporter complex LolCDE involved in the translocation of mature outer membrane-directed lipoproteins, from the inner membrane to the periplasmic chaperone, LolA. Responsible for the formation of the LolA-lipoprotein complex in an ATP-dependent manner. The complex is composed of two ATP-binding proteins (LolD) and two transmembrane proteins (LolC and LolE). Belongs to the ABC tr…	ATPase activity; ATP binding; lipoprotein transporter activity		Inner membrane (P); ATP-binding cassette (ABC) transporter complex	Hydrolase	Transport	ATP-binding; nucleotide binding	tpw:TPANIC_0581.	COG1136	V	0.285	1.46998
TP_0585	O83594	O83594	Oligopeptide ABC superfamily ATP binding cassette transporter, membrane/binding protein	Oligopeptide ABC transporter, periplasmic binding protein (OppA); Peptide ABC transporter substrate-binding protein	oppA	61			Transmembrane transport	ATP-binding cassette (ABC) transporter complex				tpw:TPANIC_0585.	none	none	0.359	2.01651
TP_0586	R9UUY2	O83595	Leucine-tRNA ligase	Leucyl-tRNA synthetase	leuS	99	Leucyl-tRNA synthetase. Belongs to the class-I aminoacyl-tRNA synthetase family.	ATP-binding; aminoacyl-tRNA editing activity; leucine-tRNA ligase activity	Leucyl-tRNA aminoacylation		Aminoacyl-tRNA synthetase; ligase	Protein biosynthesis	ATP-binding; nucleotide binding	tpw:TPANIC_0586.	COG0495	J	0.972	2.08397
TP_0593	R9UUY6	O83602	Putative membrane protein		TPANIC_0593	75				Inner membrane (P)				tpw:TPANIC_0593.	NOG140239	S	1.032	1.69211
TP_0596	O83605	O83605	Polynucleotide adenylyltransferase (PcnB)	tRNA polynucleotide adenylyltransferase	pcnB2	41	Belongs to the tRNA nucleotidyltransferase/poly(A) polymerase family.	ATP binding; polynucleotide adenylyltransferase activity; RNA binding	mRNA polyadenylation		Nucleotidyltransferase		Nucleotide-binding, RNA-binding; ATP binding	tpw:TPANIC_0596.	none	none	1.801	1.1496
TP_0598 (TP_0597, TP_0598)	R9UW81	NA 3)	Uncharacterized protein		TPANIC_0598	76								tpw:TPANIC_0598.	NOG83447	S	0.272	1.67821
TP_0600	R9UTE2	O83609	Putative membrane-associated zinc protease	Zinc metalloprotease	TPANIC_0600	50	Belongs to the peptidase M50B family. Membrane-associated zinc metalloprotease.	Metal ion binding; metalloendopeptidase activity		Inner membrane (P)	Hydrolase; metalloprotease; protease		Metal binding; zinc	tpw:TPANIC_0600.	COG0750	M	0.454	6.67928
TP_0601	R9UX29	O83610##	1-deoxy-D-xylulose 5-phosphate reductoisomerase	DXP reductoisomerase; 1-deoxyxylulose-5-phosphate reductoisomerase; 2-C-methyl-D-erythritol 4-phosphate synthase	dxr	42	Catalyzes the NADP-dependent rearrangement and reduction of 1-deoxy-D-xylulose-5-phosphate (DXP) to 2-C-methyl-D-erythritol 4-phosphate (MEP). This protein is involved in step 1 of the subpathway that synthesizes isopentenyl diphosphate from 1-deoxy-D-xylulose 5-phosphate. This subpathway is part of the pathway isopentenyl diphosphate biosynthesis via DXP pathway, which is itself part of isopreno…	1-deoxy-D-xylulose-5-phosphate reductoisomerase activity; isomerase activity, NADPH binding; metal ion binding	Isopentenyl diphosphate biosynthetic process, methylerythritol 4-phosphate pathway, terpenoid biosynthetic process		Isomerase; oxidoreductase	Isoprene biosynthesis	Metal binding; NADP	tpw:TPANIC_0601.	none	none	0.418	1.55116
TP_0604	R9UUZ6	O83613	Ribosome-recycling factor		frr	21	Responsible for the release of ribosomes from messenger RNA at the termination of protein biosynthesis. May increase the efficiency of translation by recycling ribosomes from one round of translation to another.		Protein biosynthesis; translation termination	Cytoplasm				tpw:TPANIC_0604.	COG0233	J	1.551	8.3519
TP_0605	R9UTE6	O83614	Elongation factor Ts		tsf	32	Associates with the EF-Tu.GDP complex and induces the exchange of GDP to GTP. It remains bound to the aminoacyl-tRNA.EF-Tu.GTP complex up to the GTP hydrolysis stage on the ribosome.	Hydrolase activity; translation elongation factor activity		Cytoplasm	Elongation factor; hydrolase	Protein biosynthesis		tpw:TPANIC_0605.	none	none	2.781	4.30974
TP_0606	R9UX34	O83615	30S ribosomal protein S2		rpsB	33	Belongs to the ribosomal protein S2P family.	Structural constituent of ribosome	Translation	Ribosome; small ribosomal subunit	Ribonucleoprotein; ribosomal protein			tpw:TPANIC_0606.	COG0052	J	4.049	2.18491
TP_0608	R9UTI1	O83617	Uncharacterized protein		TPANIC_0608	32	Zinc finger domain containing protein (DNA binding).							tpw:TPANIC_0608.	NOG66024	S	8.121	4.98679
TP_0609	R9UW91	O83618	Asparagine-tRNA ligase	Asparaginyl-tRNA synthetase	asnS	58	Belongs to the class-II aminoacyl-tRNA synthetase family.	Asparagine-tRNA ligase activity; ATP binding; nucleic acid binding	Asparaginyl-tRNA aminoacylation	Cytoplasm	Aminoacyl-tRNA synthetase	Protein biosynthesis	ATP binding; nucleotide binding	tpw:TPANIC_0609.	none	none	3.951	2.61729
TP_0610	O83619	O83619	Tpr protein H (tprH)		tprH	76				Unknown subcellular location				tpw:TPANIC_0610.	none	none	0.916	1.9703
TP_0614	R9UW96	O83623	Cysteine desulfurase		sufS, csd	44	Catalyzes the removal of elemental sulfur and selenium atoms from L-cysteine, L-cystine, L-selenocysteine, and L-selenocystine to produce L-alanine. Belongs to the class-V pyridoxal-phosphate-dependent aminotransferase family. Csd subfamily.	Cysteine desulfurase activity; lysase activity; pyridoxal phosphate binding	Cysteine metabolic process		Lysase; transferase		Pyridoxal phosphate	tpw:TPANIC_0614.	none	none	0.535	1.64229
TP_0616	R9UTF4	O83625	Ribose-5-phosphate isomerase A	Phosphoriboisomerase A	rpiA	28	Phosphoriboisomerase A. Catalyzes the reversible conversion of ribose-5-phosphate to ribulose 5-phosphate. This protein is involved in step 1 of the subpathway that synthesizes D-ribose 5-phosphate from D-ribulose 5-phosphate (non-oxidative stage). This subpathway is part of the pathway pentose phosphate pathway, which is itself part of Carbohydrate degradation. Belongs to the ribose 5-phosphate …	Ribose-5-phosphate isomerase activity	Pentose-phosphate shunt, non-oxidative branch		Isomerase			tpw:TPANIC_0616.	COG0120	G	0.887	2.49257
TP_0617	R9UX44	O83626	Uncharacterized protein		TPANIC_0617	10								tpw:TPANIC_0617.	none	none	1.057	5.748
TP_0620	R9UV07	O83629	Tpr protein I (tprI)		tprI	65				Outer membrane (P)				tpw:TPANIC_0620.	none	none	0.654	1.53461
TP_0621	F7IWA5	F7IWA5	Tpr protein J (tprJ)		tprJ	81				Outer membrane (P)				tpw:TPANIC_0621.	none	none	0.751	2.24057
TP_0622	O83630	O83630	Putative membrane protein		TPANIC_0622	64	Fe-S cluster assembly protein SufB; Tetratricopeptide repeat domain protein; contains 2 TPR repeats. BamD homologue.			Lipoprotein- unknown membrane localization (P)				tpw:TPANIC_0622.	ENOG4106D7T	S	0.5	2.25417
TP_0623	O83631	O83631	Membrane-bound lytic murein transglycosylase D	Murein transglycosylase; DniR	TPANIC_0623	85				Inner membrane (P)				tpw:TPANIC_0623.	none	none	1.618	1.68291
TP_0624	O83632	O83632	OOP family OmpA-OmpF porin		TPANIC_0624	53	OmpA MotB domain protein. Contains OmpA-like domain. RmpM homologue.							tpw:TPANIC_0624.	COG2885	M	0.663	2.89958
TP_0625	R9UV12	O83633	Uncharacterized protein		TPANIC_0625	29	Outer membrane protein, OmpA.							tpw:TPANIC_0625.	none	none	0.461	1.90278
TP_0627	R9UX50	O83635	Exonuclease SbcC	Nuclease SbcCD subunit C	sbcC	119	SbcCD cleaves DNA hairpin structures. These structures can inhibit DNA replication and are intermediates in certain DNA recombination reactions. The complex acts as a 3'->5' double strand exonuclease that can open hairpins. It also has a 5' single-strand endonuclease activity. Belongs to the SMC family and SbcC subfamily.	Exonuclease activity; endonuclease activity; ATP binding	DNA repair; DNA recombination; DNA replication		Exonuclease; hydrolase; nuclease; endonuclease	DNA recombination; DNA replication	ATP-binding; nucleotide-binding	tpw:TPANIC_0627.	none	none	0.358	1.14632
TP_0628	O83636	O83636	Nicotinate phosphoribosyltransferase		pncB	55	This protein is involved in step 1 of the subpathway that synthesizes nicotinate D-ribonucleotide from nicotinate. This subpathway is part of the pathway NAD(+) biosynthesis, which is itself part of Cofactor biosynthesis. Belongs to the NAPRTase family.	Ligase activity; nicotinate-nucleotide diphosphorylase (carboxylating) activity; nicotinate phosphoribosyltransferase activity	NAD biosynthetic process; nicotinate nucleotide salvage		Glycosyltransferase; transferase; ligase	Pyridine nucleotide biosynthesis		tpw:TPANIC_0628.	none	none	1.308	1.56388
TP_0629	R9UWB3	O83637	Uncharacterized protein		TPANIC_0629	31								tpw:TPANIC_0629.	none	none	2.508	3.15598
TP_0630	O83638	O83638	Chemotaxis protein methyltransferase (CheR)	Protein-glutamate O-methyltransferase	cheR	34	Methylation of the membrane-bound methyl-accepting chemotaxis proteins (MCP) to form gamma-glutamyl methyl ester residues in MCP.	Protein-glutamate O-methyltransferase activity			Methyltransferase		S-adenosyl-L-methionine	tpw:TPANIC_0630.	COG1352	NT	0.914	1.55116
TP_0631	R9UTG9	O83639	Chemotaxis response regulator protein-glutamate methylesterase	Transcriptional regulator	cheB	44	Involved in the modulation of the chemotaxis system; catalyzes the demethylation of specific methylglutamate residues introduced into the chemoreceptors (methyl-accepting chemotaxis proteins) by CheR. Phosphorylated by CheA. Phosphorylation suppresses the inhibitory activity of the N-terminal domain. Phosphoprotein.	Phosphorelay response regulator activity; protein-glutamate methylesterase activity	Chemotaxis	Cytoplasm	Hydrolase	Chemotaxis		tpw:TPANIC_0631.	COG2201	T	0.856	3.33205
TP_0632	R9UX52	O83640	Tryptophan-tRNA ligase	Tryptophanyl-tRNA synthetase; TrpRS	trpS, trsA	38	Belongs to the class-I aminoacyl-tRNA synthetase family. TryptophanyltRNA synthetase.	Tryptophan-tRNA ligase activity; ATP binding	Tryptophanyl-tRNA aminoacylation	Cytoplasm	Aminoacyl-tRNA synthetase; ligase	Protein biosynthesis	ATP binding; nucleotide binding	tpw:TPANIC_0632.	COG0180	J	0.772	2.59408
TP_0634	R9UWB7	O83642	DNA ligase	Polydeoxyribonucleotide synthase [NAD(+)]; NAD-dependent DNA ligase LigA	lig, ligA	91	DNA ligase that catalyzes the formation of phosphodiester linkages between 5'-phosphoryl and 3'-hydroxyl groups in double-stranded DNA using NAD as a coenzyme and as the energy source for the reaction. It is essential for DNA replication and repair of damaged DNA. Belongs to the NAD-dependent DNA ligase family and LigA subfamily.	DNA binding; DNA ligase (NAD+) activity; metal ion binding	DNA repair; DNA replication		Ligase	DNA damage; DNA repair; DNA replication	Magnesium; magnanese; metal binding; NAD; zinc	tpw:TPANIC_0634.	COG0272	L	0.619	0.679378
TP_0637	R9UTH4	O83644	tRNA dimethylallyltransferase	Dimethylallyl diphosphate:tRNA dimethylallyltransferase; Isopentenyl-diphosphate:tRNA isopentenyltransferase; tRNA delta(2)-isopentenylpyrophosphate transferase	miaA	36	Catalyzes the transfer of a dimethylallyl group onto the adenine at position 37 in tRNAs that read codons beginning with uridine, leading to the formation of N6-(dimethylallyl)adenosine (i6A).	ATP binding; tRNA dimethylallyltransferase activity	tRNA processing		Transferase	tRNA processing	ATP binding; magnesium; nucleotide binding	tpw:TPANIC_0637.	COG0324	J	0.452	1.7244
TP_0639	R9UTL3	O83646	Methyl-accepting chemotaxis protein (Mcp2-2)		mcp3	72		Signal transducer activity	Chemotaxis	Inner membrane (P)				tpw:TPANIC_0639.	COG0840	NT	0.726	3.46985
TP_0640	F7IUN7	F7IUN7	Methyl-accepting chemotaxis protein (Mcp2-3)		mcp4	67		Signal transducer activity		Inner membrane (P)				tpw:TPANIC_0640.	COG0840	NT	0.481	1.97007
TP_0641	R9UV27	O83647	Histidine-tRNA ligase	Histidyl-tRNA synthetase	hisS	50	Belongs to the class-II aminoacyl-tRNA synthetase family.	ATP binding; histidine-tRNA ligase activity	Histidyl-tRNA aminoacylation	Cytoplasm	Aminoacyl-tRNA synthetase	Protein biosynthesis	ATP binding; nucleotide binding	tpw:TPANIC_0641.	none	none	1.042	3.02477
TP_0642	O83648	O83648	Phosphohexose mutase	Phosphomannomutase (ManB)	TPANIC_0642	65	Belongs to the phosphohexose mutase family. Phosphoprotein. Catalyzes the conversion of glucosamine-6-phosphate to glucosamine-1-phosphate.	Intramolecular transferase activity, phosphotransferases; magnesium ion binding	Carbohydrate metabolic process				Magnesium; metal binding	tpw:TPANIC_0642.	COG1109	G	0.6	1.6473
TP_0644	R9UTL9	O83650	Lysine-tRNA ligase	Lysyl-tRNA synthetase	lysS1, lysS	61	Belongs to the class-I aminoacyl-tRNA synthetase family.	ATP binding; lysine-tRNA ligase activity; tRNA binding	lysyl-tRNA aminoacylation	Cytoplasm	Aminoacyl-tRNA synthetase; ligase	Protein biosynthesis	ATP binding; nucleotide binding	tpw:TPANIC_0644.	none	none	0.406	1.96858
TP_0646	O83652	O83652	Putative membrane protein		TPANIC_0646	49				Lipoprotein- unknown membrane localization (P)				tpw:TPANIC_0646.	NOG42081	S	0.331	1.64229
TP_0648	O83654	O83654	Uncharacterized protein		TPANIC_0648	78	DNA repair protein RecO (recombination).							tpw:TPANIC_0648.	NOG38282	S	0.407	3.0881
TP_0649	O83655	O83655	Hemolysin (TlyC)		tlyC	30	CBS Domain protein.	Flavin adenine dinucleotide binding; oxidoreductase activity, acting on CH-OH group of donors		Inner membrane (P)				tpw:TPANIC_0649.	COG1253	P	0.573	9.51742
TP_0651	NA 1)	O83657#	Conserved hypothetical integral membrane protein		TP_0651	88	Metal dependent phosphohydrolase.							tpa:TP_0651.	COG1480	S	0.682	1.5315
TP_0654	O83660	O83660	Spermidine/putrescine ABC superfamily ATP binding cassette transporter, membrane protein	Spermidine/putrescine ABC transporter, permease protein (PotC); Spermidine/putrescine ABC transporter permease	potC	30	Belongs to the binding-protein-dependent transport system permease family.		Transport	Inner membrane (P)		Transport		tpw:TPANIC_0654.	none	none	0.971	6.8976
TP_0657	R9UWD4	O83663	Carbon storage regulator homolog		csrA	8	Could accelerate the degradation of some genes transcripts potentially through selective RNA binding. Belongs to the CsrA family.	RNA binding	mRNA catabolic process; regulation of carbohydrate metabolic process				RNA binding	tpw:TPANIC_0657.	none	none	0.932	11.9692
TP_0658	R9UV41	O83664	Flagellar assembly factor FliW		fliW	17	Binds to the C-terminal region of flagellin, which is implicated in polymerization, and participates in the assembly of the flagellum. Interacts with flagellin. Belongs to the FliW family.	Bacterial-type flagellum assembly	Bacterial flagellum biogenesis	Cytoplasm				tpw:TPANIC_0658.	none	none	0.628	5.04128
TP_0659	O83665	O83665	Flagellar hook-associated protein 3 (FlgL)	Flagellar hook-associated protein FlgL	flgL	46		Structural molecule activity	Bacterial-type flagellum-dependent cell motility; bacterial-type flagellum organization	Bacterial-type flagellum hook; cell projection, cilium, flagellum				tpw:TPANIC_0659.	COG1344	N	0.878	2.44825
TP_0660	O83666	O83666	Flagellar hook-associated protein 1 (FlgK)	Flagellar hook-associated protein FlgK	flgK	69		Structural molecule activity	Bacterial-type flagellum assembly	Bacterial-type flagellum hook; cell projection, cilium, flagellum				tpw:TPANIC_0660.	COG1256	N	1.038	1.437
TP_0662	R9UWD9	O83668	Fructose-bisphosphate aldolase (CbbA)		fbaB, fba, fda	36	Catalyzes the aldol condensation of dihydroxyacetone phosphate (DHAP or glycerone-phosphate) with glyceraldehyde 3-phosphate (G3P) to form fructose 1,6-bisphosphate (FBP) in gluconeogenesis and the reverse reaction in glycolysis. This protein is involved in step 4 of the subpathway that synthesizes D-glyceraldehyde 3-phosphate and glycerone phosphate from D-glucose. This subpathway is part of the…	Fructose-bisphosphate aldolase activity; zinc ion binding	Fructose 1,6-bisphosphate metabolic process; glycolytic process		Lysase		Metal binding; zinc	tpw:TPANIC_0662.	none	none	4.582	3.60118
TP_0663	R9UV45	O83669	Putative flagellar filament outer layer protein FlaA	Tromp-2	flaA2	27			Bacterial-type flagellum-dependent cell motility	Cell projection; cilium; flagellum				tpw:TPANIC_0663.	none	none	13.92	7.49152
TP_0664	O83670	O83670	Flagellar filament outer layer protein (FlaA-2)	Flagellar filament outer layer protein FlaA	flaA3	25			Bacterial-type flagellum-dependent cell motility	Cell projection; cilium; flagellum				tpw:TPANIC_0664.	none	none	1.282	3.73899
TP_0665	R9UX79	O83671	Uncharacterized protein		TPANIC_0665	29								tpw:TPANIC_0665.	NOG37034	S	2.366	3.13527
TP_0667	O83673	O83673	Bifunctional phosphoribulokinase/uridine kinase	Uridine kinase (Udk)	TPANIC_0667	63			ATP binding; phosphoribulokinase activity; uridine kinase activity		Kinase; transferase		ATP binding; nucleotide binding	tpw:TPANIC_0667.	none	none	1.253	1.37275
TP_0668	O83674	O83674	Conserved hypothetical integral membrane protein		TPANIC_0668	23				Inner membrane (P)				tpw:TPANIC_0668.	none	none	0.409	2.24057
TP_0669	R9UTK3	O83675	DNA-directed DNA polymerase III alpha subunit	DNA polymerase III subunit alpha	dnaE	132	DNA polymerase III is a complex, multichain enzyme responsible for most of the replicative synthesis in bacteria. This DNA polymerase also exhibits 3' to 5' exonuclease activity. The alpha chain is the DNA polymerase. DNA polymerase III contains a core (composed of alpha, epsilon and theta chains) that associates with a tau subunit. This core dimerizes to form the PolIII' complex. PolIII' associa…	3'-5' exonuclease activity ; DNA binding; DNA-directed DNA polymerase activity	DNA replication	Cytoplasm	DNA-directed DNA polymerase; nucleotidyltransferase; transferase	DNA replication		tpw:TPANIC_0669.	none	none	0.476	0.925224
TP_0670	R9UX83	O83676	D-alanine-D-alanine ligase	D-Ala-D-Ala ligase; D-alanylalanine synthetase	ddl, ddlA	43	Cell wall formation. This protein is involved in the pathway peptidoglycan biosynthesis, which is part of cell wall biogenesis. Belongs to the D-alanine--D-alanine ligase family. Contains 1 ATP-grasp domain.	ATP binding; D-alanine-D-alanine ligase activity; magnesium binding; magnanese binding	Cell wall organization; peptidoglycan biosynthetic process; regulation of cell shape	Cytoplasm	Ligase	Cell shape; cell wall biogenesis/degradation; peptidoglycan synthesis	ATP binding; magnesium; manganese; metal binding; nucleotide binding	tpw:TPANIC_0670.	COG1181	M	0.265	2.09018
TP_0672	R9UWE7	O83678	Glycine-tRNA ligase	Glycyl-tRNA synthetase; glycyl-tRNA synthetase subunit beta	glyS, glyQS	53	Catalyzes the attachment of glycine to tRNA(Gly). Belongs to the class-II aminoacyl-tRNA synthetase family.	ATP binding; glycine-tRNA ligase activity; protein dimerization activity	Glycyl-tRNA aminoacylation	Cytoplasm	Aminoacyl-tRNA synthetase; ligase	Protein biosynthesis	ATP binding; nucleotide binding	tpw:TPANIC_0672.	COG0423	J	0.548	2.09018
TP_0673	R9UV54	O83679	Glutamate--tRNA ligase	Glutamyl-tRNA synthetase; GluRS	gltX	60	Catalyzes the attachment of glutamate to tRNA(Glu) in a two-step reaction: glutamate is first activated by ATP to form Glu-AMP and then transferred to the acceptor end of tRNA(Glu).	ATP binding; glutamate-tRNA ligase activity; tRNA binding; metal ion binding	Glutamyl-tRNA aminoacylation	Cytoplasm	Aminoacyl-tRNA synthetase	Protein biosynthesis	ATP-binding; metal-binding; nucleotide-binding; zinc	tpw:TPANIC_0673.	none	none	1.78	2.57574
TP_0674	R9UTK8	O83680	Uncharacterized protein		TPANIC_0674	22	Metal-dependent phosphohydrolase (7TM intracellular domain).							tpw:TPANIC_0674.	none	none	5.183	5.24487
TP_0677	R9UWF2	O83683	Uncharacterized protein		TPANIC_0677	22								tpw:TPANIC_0677.	none	none	0.877	2.99231
TP_0680	R9UX93	O83686	tRNA N6-adenosine threonylcarbamoyltransferase	N6-L-threonylcarbamoyladenine synthase; t(6)A37 threonylcarbamoyladenosine biosynthesis protein TsaD; tRNA threonylcarbamoyladenosine biosynthesis protein TsaD; tRNA threonylcarbamoyladenosine modification protein TsaD	gcp, tsaD	38	Required for the formation of a threonylcarbamoyl group on adenosine at position 37 (t6A37) in tRNAs that read codons beginning with adenine. Is involved in the transfer of the threonylcarbamoyl moiety of threonylcarbamoyl-AMP (TC-AMP) to the N6 group of A37, together with TsaE and TsaB. TsaD likely plays a direct catalytic role in this reaction.	Iron ion binding; metalloendopeptidase activity; transferase activity, transferring acyl groups other than amino-acyl groups	Threonylcarbamoyladenosine biosynthetic process	Cytoplasm	Acyltransferase; hydrolase; transferase	tRNA processing	Iron; metal binding	tpw:TPANIC_0680.	COG0533	O	0.501	1.70989
TP_0683	F7IV43	F7IV43	Octaprenyl-diphosphate synthase		TPANIC_0683	40	Belongs to the FPP/GGPP synthase family.	Transferase activity	Isoprenoid biosynthetic process		Transferase			tpw:TPANIC_0683.	COG0142	H	0.758	1.67038
TP_0684	R9UTL7	Q08255	Galactose ABC superfamily ATP binding cassette transporter, binding protein	Glucose/galactose-binding lipoprotein	mglB, tpp38	40	May be involved in the transport of sugars. May have a role in chemotaxis. Belongs to the bacterial solute-binding protein 2 family. Lipoprotein. Periplasmic binding protein LacI transcriptional regulator.		Carbohydrate transport	Lipoprotein- unknown membrane localization (P)		Sugar transport, transport		tpw:TPANIC_0684.	COG1879	G	16.21	2.22418
TP_0685	R9UXA0	Q56342	Galactose/methyl galactoside import ATP-binding protein MglA		mglA	55	Part of the ABC transporter complex MglABC involved in galactose/methyl galactoside import. Responsible for energy coupling to the transport system. Galactose/methyl galactoside import ATP-binding protein MglA. The complex is composed of two ATP-binding proteins (MglA), two transmembrane proteins (MglC) and a solute-binding protein (MglB). Belongs to the ABC transporter superfamily.	ATP binding; galactose transmembrane transporter activity; monosaccharide-transporting ATPase activity		ATP-binding cassette (ABC) transporter complex	Hydrolase	Sugar transport, transport	ATP binding; nucleotide binding	tpw:TPANIC_0685.	COG1129	P	1.823	2.72009
TP_0688	R9UV68	P96129	Muramoyltetrapeptide carboxypeptidase	Peptidase S66	ldcA	38		Carboxypeptidase activity; serine-type peptidase activity			Carboxypeptidase; hydrolase; protease; serine protease			tpw:TPANIC_0688.	none	none	0.178	2.14506
TP_0689	R9UTM2	P96128	GTPase Der	GTP-binding protein EngA; ribosome-associated GTPase EngA	engA, der	52	GTPase that plays an essential role in the late steps of ribosome biogenesis. Associates with the 50S ribosomal subunit. Belongs to the TRAFAC class TrmE-Era-EngA-EngB-Septin-like GTPase superfamily. EngA (Der) GTPase family.	GTP binding	Ribosome biogenesis			Ribosome biogenesis	GTP binding; nucleotide binding	tpw:TPANIC_0689.	none	none	0.223	0.982983
TP_0691	O83689	O83689	Segregation and condensation protein ScpA		scpA	29	Pheromone shutdown, TraB.							tpw:TPANIC_0691.	none	none	0.289	3.68284
TP_0692	R9UWG5	O83690	Protein RecA	Recombinase A	recA	44	Can catalyze the hydrolysis of ATP in the presence of single-stranded DNA, the ATP-dependent uptake of single-stranded DNA by duplex DNA, and the ATP-dependent hybridization of homologous single-stranded DNAs. It interacts with LexA causing its activation and leading to its autocatalytic cleavage. Belongs to the RecA family.	ATP binding; damaged DNA binding; DNA-dependent ATPase activity; single-stranded DNA binding	DNA recombination; DNA repair; SOS response	Cytoplasm		DNA damage; DNA recombination; DNA repair; SOS response	ATP binding; DNA binding; nucleotide binding	tpw:TPANIC_0692.	none	none	0.524	2.55289
TP_0695	O83693	O83693	Biotin carboxylase	Phosphoribosylglycinamide formyltransferase	accC	63		ATP binding; biotin carboxylase activity; metal ion binding; transferase activity			Ligase; transferase			tpw:TPANIC_0695.	COG0439	I	0.699	1.93873
TP_0696	O83694	O83694	Nicotinamidase, putative		TPANIC_0696	31		Nicotinamidase activity			Hydrolase			tpw:TPANIC_0696.	none	none	0.464	1.86949
TP_0700	R9UV74	O83698	Uncharacterized protein		TPANIC_0700	14								tpw:TPANIC_0700.	none	none	3.725	7.97949
TP_0704	O83702	O83702	Single-stranded-DNA-specific exonuclease (RecJ)		recJ	79		5'-3' exonuclease activity; nucleic acid binding	DNA recombination; DNA repair		Exonuclease; hydrolase, nuclease			tpw:TPANIC_0704.	COG0608	L	0.392	1.56091
TP_0705	O83703	O83703	Bifunctional membrane carboxypeptidase/penicillin-binding protein	Penicillin-binding protein (Pbp-2)	mrcA	98		Carboxypeptidase activity; penicillin binding		Inner membrane (P)				tpw:TPANIC_0705.	none	none	0.537	1.54427
TP_0707	R9UTN7	O83705	Putative membrane protein		TPANIC_0707	17				Inner membrane (P)				tpw:TPANIC_0707.	none	none	0.557	7.58633
TP_0708	R9UXB8	O83706	Uncharacterized protein		TPANIC_0708	18				Inner membrane (P)				tpw:TPANIC_0708.	none	none	1.533	15.7037
TP_0710	O83708	O83708	Uncharacterized protein		TPANIC_0710	72	Peptidase M23.							tpw:TPANIC_0710.	COG1315	L	0.947	1.81885
TP_0711	R9UV83	O83709	Uncharacterized protein		TPANIC_0711	21				Inner membrane (P)				tpw:TPANIC_0711.	none	none	0.816	1.76862
TP_0712	F7IVD2	F7IVD2	Site-determining protein		fleN1	34	Belongs to the ParA family.	ATP binding		Cell projection; cilium; flagellum			ATP binding; nucleotide binding	tpw:TPANIC_0712.	none	none	0.799	3.65736
TP_0713	R9UXC2	Q56339	Flagellar-associated GTP-binding protein FlhF		flhF	49	Necessary for flagellar biosynthesis. May be involved in translocation of the flagellum. Flagellar biosynthesis regulator FlhF.	GTP binding	Bacterial-type flagellum organization; SRP-dependent cotranslational protein targeting to membrane	Unknown subcellular location		Bacterial flagellum biogenesis; bacterial flagellum protein export	GTP-binding; nucleotide-binding	tpw:TPANIC_0713.	COG1419	N	0.374	2.55383
TP_0714	R9UTT5	Q56338	IIISP family Type III (Virulence-related) secretory pathway protein	Flagellar biosynthesis protein FlhA	flhA	78	Belongs to the FHIPEP (flagella/HR/invasion proteins export pore) family.		Bacterial-type flagellum assembly; protein secretion	Inner membrane (P)		Bacterial flagellum biogenesis, Bacterial flagellum protein export		tpw:TPANIC_0714.	COG1298	N	0.167	2.60764
TP_0715	R9UWI4	O83710	IIISP family Type III (Virulence-related) secretory pathway protein	Flagellar biosynthesis protein FlhB	flhB	43	Required for formation of the rod structure in the basal body of the flagellar apparatus. Together with FliI and FliH, may constitute the export apparatus of flagellin. Belongs to the type III secretion exporter family.		Bacterial-type flagellum assembly; protein secretion	Inner membrane (P)		Bacterial flagellum biogenesis, Bacterial flagellum protein export		tpw:TPANIC_0715.	COG1377	N	0.171	2.874
TP_0718	R9UXC7	P74930	IIISP family Type III (Virulence-related) secretory pathway protein	Flagellar biosynthesis protein FliP	fliP	31	Plays a role in the flagellum-specific transport system. Belongs to the fliP/mopC/spaP family.		Bacterial-type flagellum organization; protein secretion	Bacterial-type flagellum basal body; inner membrane (P)		Bacterial flagellum biogenesis, Bacterial flagellum protein export		tpw:TPANIC_0718.	COG1338	N	0.849	11.217
TP_0719	F7IWE8	F7IWE8	Putative flagellar biogenesis protein FliO		fliO	29	Jag_N family protein.		Bacterial-type flagellum organization	Cell projection, cilium, flagellum; inner membrane (P)				tpw:TPANIC_0719.	none	none	0.591	3.54546
TP_0720	F7IUB5	F7IUB5	Flagellar motor switch protein FliN		fliY	37		Motor activity	Bacterial-type flagellum-dependent cell motility; chemotaxis	Bacterial-type flagellum basal body; cell projection, cilium, flagellum				tpw:TPANIC_0720.	none	none	0.877	3.36085
TP_0725	R9UTU4	O07886	Mot family proton (H+) or sodium (Na+) transporter MotA	Motility protein A	motA	29	MotA and MotB comprise the stator element of the flagellar motor complex. Required for rotation of the flagellar motor. Probable transmembrane proton channel. Each stator complex is composed of 4 MotA and 2 MotB subunits. 2 A subunits and 1 B subunit are thought to form a single ion channel, so that each stator complex contains two channels. MotA TolQ exbB proton channel.	Protein transporter activity	Archaeal or bacterial-type flagellum-dependent cell motility; chemotaxis; proton transport	Inner membrane (P)		Chemotaxis; flagellar rotation; hydrogen ion transport		tpw:TPANIC_0725.	COG1291	N	0.787	3.4488
TP_0727	R9UV94	O07884	Flagellar hook protein FlgE		flgE	49	Belongs to the flagella basal body rod proteins family.		Bacterial-type flagellum-dependent cell motility	Bacterial-type flagellum basal body, rod; cell projection, cilium, flagellum				tpw:TPANIC_0727.	COG1749	N	1.859	1.34434
TP_0728	F7IW78	F7IW78	Flagellar basal body rod modification protein FlgD	Flagellar hook assembly scaffolding protein (FlgD)	flgD	17				Cell projection; cilium; flagellum				tpw:TPANIC_0728.	none	none	2.55	1.64229
TP_0729	F7IUP9	F7IUP9	Flagellar hook-length control protein FliK	Treponemal aqueous protein (Tap1)	fliK	56				Cell projection; cilium; flagellum				tpw:TPANIC_0729.	none	none	2.949	1.59605
TP_0732	R9UV99	O83714	Bifunctional protein FolD	5,10-methylene-tetrahydrofolate dehydrogenase	folD	33	Catalyzes the oxidation of 5,10-methylenetetrahydrofolate to 5,10-methenyltetrahydrofolate and then the hydrolysis of 5,10-methenyltetrahydrofolate to 10-formyltetrahydrofolate. This protein is involved in the pathway tetrahydrofolate interconversion, which is part of One-carbon metabolism. Belongs to the tetrahydrofolate dehydrogenase/cyclohydrolase family.	Methenyltetrahydrofolate cyclohydrolase activity; methylenetetrahydrofolate dehydrogenase (NADP+) activity	Folic acid-containing compound biosynthetic process; histidine biosynthetic process; methionine biosynthetic process; purine nucleotide biosynthetic process; tetrahydrofolate interconversion		Hydrolase; oxidoreductase	Amino-acid biosynthesis; histidine biosynthesis; methionine biosynthesis; one-carbon metabolism, purine biosynthesis	NADP	tpw:TPANIC_0732.	none	none	1.164	5.74526
TP_0735	O83717	O83717	Glutamate synthase (GltA)	Glutamate synthase (NADPH); Dihydropyrimidine dehydrogenase subunit A	gltD	56		Flavin adenine dinucleotide binding; glutamate synthase (NADPH) activity; iron-sulfur cluster binding			Oxidoreductase			tpw:TPANIC_0735.	none	none	1.338	1.77322
TP_0736	O83718	O83718	Ferredoxin-NADP(+) reductase, subunit alpha		TPANIC_0736	31		2 iron, 2 sulfur cluster binding; ferredoxin-NADP+ reductase activity; flavin adenine dinucleotide binding	Pyrimidine nucleotide biosynthetic process		Oxidoreductase			tpw:TPANIC_0736.	none	none	2.131	5.37736
TP_0737	O83719	O83719	Sugar ABC superfamily ATP binding cassette transporter, binding protein	Sugar ABC transporter, periplasmic binding protein (MsmE); Sugar ABC transporter substrate-binding protein	msmE	48		Transporter activity						tpw:TPANIC_0737.	none	none	0.685	2.67753
TP_0739	O83721	O83721	Uncharacterized protein		TPANIC_0739	44	lojap/ribosomal silencing factor.							tpw:TPANIC_0739.	COG1316	K	0.428	1.437
TP_0741	R9UWK7	O83723	Probable nicotinate-nucleotide adenylyltransferase	Deamido-NAD(+) diphosphorylase; Deamido-NAD(+) pyrophosphorylase; Nicotinate mononucleotide adenylyltransferase; NaMN adenylyltransferase	nadD	23	Catalyzes the reversible adenylation of nicotinate mononucleotide (NaMN) to nicotinic acid adenine dinucleotide (NaAD). This protein is involved in step 1 of the subpathway that synthesizes deamido-NAD(+) from nicotinate D-ribonucleotide. This subpathway is part of the pathway NAD(+) biosynthesis, which is itself part of cofactor biosynthesis. Belongs to the NadD family. Metal dependent phosphohy…	ATP binding; nicotinate-nucleotide adenylyltransferase activity	NAD biosynthetic process		Nucleotidyltransferase; transferase	Pyridine nucleotide biosynthesis	ATP binding; NAD; nucleotide binding	tpw:TPANIC_0741.	none	none	0.613	5.31966
TP_0742	R9UVA5	O83724	GTPase Obg	GTP-binding protein Obg; GTPase CgtA	obgE, obg	41	An essential GTPase which binds GTP, GDP and possibly (p)ppGpp with moderate affinity, with high nucleotide exchange rates and a fairly low GTP hydrolysis rate. It may play a role in control of the cell cycle, stress response, ribosome biogenesis and in those bacteria that undergo differentiation, in morphogenesis control. Belongs to the TRAFAC class OBG-HflX-like GTPase superfamily. OBG GTPase f…	GTPase activity; GTP binding; magnesium ion binding		Cytoplasm			GTP binding; nucleotide binding	tpw:TPANIC_0742.	none	none	0.997	2.31791
TP_0745	R9UTW5	O83727	50S ribosomal protein L21		rplU	12	This protein binds to 23S rRNA in the presence of protein L20. Part of the 50S ribosomal subunit. Contacts protein L20. Belongs to the ribosomal protein L21P family.	rRNA binding; structural constituent of ribosome	Translation	Ribosome	Ribonucleoprotein; ribosomal protein		RNA-binding, rRNA-binding	tpw:TPANIC_0745.	none	none	1.852	5.748
TP_0746	R9UWL1	O83728	Pyruvate, phosphate dikinase		ppdK	100	Catalyzes the reversible phosphorylation of pyruvate and phosphate. Activated by light-induced dephosphorylation. Inhibited by dark-induced phosphorylation. Both reactions are catalyzed by PDRP1. Phosphorylation of Ser-440 in the dark inactivates the enzyme. Dephosphorylation upon light stimulation reactivates the enzyme.	ATP binding; kinase activity; metal ion binding; pyruvate, phosphate dikinase activity	Pyruvate metabolic process		Kinase; transferase		Magnesium; metal binding; pyruvate; ATP binding; nucleotide binding	tpw:TPANIC_0746.	COG0574	G	1.852	1.76862
TP_0747	R9UVB0	O83729	Uncharacterized protein		TPANIC_0747	38								tpw:TPANIC_0747.	NOG32056	S	2.576	2.70504
TP_0748	R9UTS8	Q56336	Cytoplasmic filament protein A (CfpA)		cfpA, tpn83	79	Component of the cytoplasmic filaments that run the length of the organism just underneath the cytoplasmic membrane. An array of 4 to 6 filaments lie in close apposition to the inner membrane and are always localized directly underneath the corresponding group of periplasmic flagella.			Cytoplasm				tpw:TPANIC_0748.	NOG14616	S	6.79	2.75668
TP_0749	R9UXF5	O83730	Uncharacterized protein		TPANIC_0749	9								tpw:TPANIC_0749.	none	none	5.254	3.60787
TP_0752	R9UVB5	O83733	Putative membrane protein		TPANIC_0752	43	von Willebrand factor, type A (adhesive plasma glycoprotein). Contains 1 SPOR domain.			Inner membrane (P)				tpw:TPANIC_0752.	none	none	0.675	2.3324
TP_0754	R9UXF9	O83735	tRNA-2-methylthio-N(6)-dimethylallyladenosine synthase	(Dimethylallyl)adenosine tRNA methylthiotransferase MiaB; tRNA-i(6)A37 methylthiotransferase	miaB2, miaB	53	Catalyzes the methylthiolation of N6-(dimethylallyl)adenosine (i6A), leading to the formation of 2-methylthio-N6-(dimethylallyl)adenosine (ms2i6A) at position 37 in tRNAs that read codons beginning with uridine. Belongs to the methylthiotransferase family. MiaB subfamily.	4 iron, 4 sulfur cluster binding; iron ion binding; transferase activity	tRNA modificaiton	Cytoplasm	Transferase	tRNA processing	4Fe-4S; iron, iron-sulfur, metal-binding, S-adenosyl-L-methionine	tpw:TPANIC_0754.	COG0621	J	0.46	1.9993
TP_0758	R9UTU1	O83739	30S ribosomal protein S21		rpsU	8	Belongs to the ribosomal protein S21P family.	Structural constituent of ribosome	Translation	Ribosome	Ribonucleoprotein; ribosomal protein			tpw:TPANIC_0758.	none	none	5.757	5.748
TP_0760	O83741	O83741	Penicillin-binding protein		pbp2	72		Penicillin binding						tpw:TPANIC_0760.	COG0768	M	0.59	1.58394
TP_0763	R9UVC6	O83744	Putative membrane protein		TPANIC_0763	36				Inner membrane (P)				tpw:TPANIC_0763.	NOG99095	S	1.489	2.56506
TP_0764	O83745	O83745	Uncharacterized protein		TPANIC_0764	44	Metal Dependent Phosphohydrolase. Sporulation and cell division repeat protein.							tpw:TPANIC_0764.	COG2206	T	1.3	2.42021
TP_0765	R9UXH1	O83746	ATP-dependent zinc metalloprotease FtsH	Cell division protein FtsH	ftsH	68	Acts as a processive, ATP-dependent zinc metallopeptidase for both cytoplasmic and membrane proteins. Plays a role in the quality control of integral membrane proteins. n the central section; belongs to the AAA ATPase family. In the C-terminal section; belongs to the peptidase M41 family.	ATPase activity; ATP binding; metalloendopeptidase activity; zinc ion binding	Protein catabolic process	Inner membrane (P)	Hydrolase; metalloprotease; protease		ATP binding; nucleotide-binding; zinc; metal binding	tpw:TPANIC_0765.	COG0465	O	1.522	1.5433
TP_0766	R9UTY2	O83747	Uncharacterized protein		TPANIC_0766	33								tpw:TPANIC_0766.	none	none	1.115	2.91759
TP_0767	R9UWN2	O83748	Elongation factor G		fusA2, fusA	77	Catalyzes the GTP-dependent ribosomal translocation step during translation elongation. During this step, the ribosome changes from the pre-translocational (PRE) to the post-translocational (POST) state as the newly formed A-site-bound peptidyl-tRNA and P-site-bound deacylated tRNA move to the P and E sites, respectively. Catalyzes the coordinated movement of the two tRNA molecules, the mRNA and …	GTPase activity; GTP binding; translation elongation factor activity		Cytoplasm	Elongation factor; hydrolase	Protein biosynthesis	GTP binding; nucleotide binding	tpw:TPANIC_0767.	COG0480	J	1.25	0.946794
TP_0768	R9UVD1	P07643	Treponemal membrane protein A	Antigen TmpA	tmpA	35	Lipoprotein.			Lipoprotein- unknown membrane localization (P)				tpw:TPANIC_0768.	none	none	6.717	6.28814
TP_0770	O83749	O83749	ATP-dependent RNA helicase	DEAD/DEAH box helicase	TPANIC_0770	72	Belongs to the DEAD box helicase family, ATP-dependent RNA helicase.	ATP binding; helicase activity; nucleic acid binding			Helicase; hydrolase		ATP-binding; nucleotide-binding	tpw:TPANIC_0770.	COG0513	L	2.242	4.4004
TP_0771	O83750	O83750	PnaS family phosphate:sodium (Na+) symporter	Conserved hypothetical integral membrane protein	nptA	65		Sodium-dependent phosphate transmembrane transporter activity		Inner membrane (P)				tpw:TPANIC_0771.	COG1283	P	0.514	2.70494
TP_0772	R9UWN8	O83751	Uncharacterized protein		TPANIC_0772	31			Transcription regulator					tpw:TPANIC_0772.	none	none	1.12	4.9004
TP_0773	O83752	O83752	Periplasmic serine protease DO (HtrA-1)	S1 family peptidase Do	htrA1	40	Serine protease. DegP homologue.	Serine-type endopeptidase activity		Lipoprotein- unknown membrane localization (P)	Hydrolase; protease			tpw:TPANIC_0773.	COG0265	O	0.967	3.02064
TP_0776	O83755	O83755	Uncharacterized protein		TPANIC_0776	29	Sodium dependent phosphate transport protein; competence protein ComFC.							tpw:TPANIC_0776.	none	none	2.271	5.0093
TP_0778	O83757	O83757	MazG protein (MazG)	Putative nucleoside-triphosphate diphosphatase; nucleotide pyrophosphohydrolase	mazG	34	Belongs to the MazG family.	Nucleoside-triphosphate diphosphatase activity			Hydrolase			tpw:TPANIC_0778.	COG1694	R	0.663	5.66395
TP_0779	O83758	O83758	DedA protein (DedA)	Membrane-associated protein DedA	dedA	23				Inner membrane (P)				tpw:TPANIC_0779.	none	none	0.547	5.748
TP_0780	R9UXI8	O83759	NAD(+) synthase	NAD(+) synthase [glutamine-hydrolyzing]; Probable glutamine-dependent NAD(+) synthetase	nadE	72	Can use both glutamine or ammonia as a nitrogen source. This protein is involved in step 1 of the subpathway that synthesizes NAD(+) from deamido-NAD(+) (L-Gln route). This subpathway is part of the pathway NAD(+) biosynthesis, which is itself part of Cofactor biosynthesis.	ATP binding; hydrolase activity, acting on carbon-nitrogen (but not peptide) bonds; NAD+ synthase (glutamine-hydrolyzing) activity; NAD+ synthase activity	NAD biosynthetic process		Ligase		ATP binding; NAD; nucleotide binding	tpw:TPANIC_0780.	COG0171	H	0.445	1.41738
TP_0781 (TP_0781, TP_0782)	R9UTZ6	NA 3)	Uncharacterized protein		TPANIC_0781	34								tpw:TPANIC_0781.	none	none	0.445	3.27161
TP_0785	O83764	O83764	Uncharacterized protein		TPANIC_0785	26	Lipopolysaccharide assembly, LptC.							tpw:TPANIC_0785.	none	none	0.533	3.85198
TP_0786	O83765	O83765	ABC superfamily ATP binding cassette transporter, ABC protein		TPANIC_0786	27	Lipopolysaccharide export system ATP-binding protein Lpt.	ATPase activity; ATP binding	Transmembrane transport	ATP-binding cassette (ABC) transporter complex			ATP binding; nucleotide binding	tpw:TPANIC_0786.	COG1137	R	0.368	4.59376
TP_0789	R9UVF4	O83768	Uncharacterized protein		TPANIC_0789	27				Lipoprotein- unknown membrane localization (P)				tpw:TPANIC_0789.	none	none	1.238	5.26904
TP_0790	O83769	O83769	Putative RND superfamily resistance-nodulation-cell division antibiotic:proton (H+) antiporter; antibiotic transporter	Antibiotic transport protein, putative	TPANIC_0790	98	Belongs to the RND superfamily.		Cell division	Inner membrane (P)		Cell cycle; cell division		tpw:TPANIC_0790.	COG1033	R	0.685	1.21513
TP_0792	R9UU06	P21991	Flagellin	Flagellar filament 33 kDa core protein; Class B	flaB1, flaB2	31	The flagellum consists of an outer layer composed of repeating units of FlaA around a core that contains several antigenically related polypeptides. Belongs to the bacterial flagellin family.	Structural molecule activity	Bacterial-type flagellum-dependent cell motility	Bacterial-type flagellum filament; cell projection, cilium, flagellum				tpw:TPANIC_0792.	COG1344	N	13.82	6.96756
TP_0793	R9UWQ7	O83771	Uncharacterized protein		TPANIC_0793	63								tpw:TPANIC_0793.	none	none	12.47	5.97775
TP_0794	R9UVG0	O83772	S-adenosylmethionine synthase	AdoMet synthase; MAT; Methionine adenosyltransferase	metK	43	Catalyzes the formation of S-adenosylmethionine from methionine and ATP. The overall synthetic reaction is composed of two sequential steps, AdoMet formation and the subsequent tripolyphosphate hydrolysis which occurs prior to release of AdoMet from the enzyme. This protein is involved in step 1 of the subpathway that synthesizes S-adenosyl-L-methionine from L-methionine. This subpathway is part …	ATP binding; magnesium ion binding; methionine adenosyltransferase activity	One-carbon metabolic process; S-adenosylmethionine biosynthetic process	Cytoplasm	Transferase	One carbon metabolism	ATP binding; colbalt; magnesium; metal binding; nucleotide binding; potassium	tpw:TPANIC_0794.	none	none	0.473	3.95503
TP_0796	R9UXK3	O83774	FAD:protein FMN transferase	Flavin transferase	apbE	37	Flavin transferase that catalyzes the transfer of the FMN moiety of FAD and its covalent binding to the hydroxyl group of a threonine residue in a target flavoprotein (By similarity). Displays FAD pyrophosphatase activity in vitro, hydrolyzing FAD into FMN and AMP. Thiamin biosynthesis lipoprotein. Belongs to the ApbE family.	Metal ion binding; transferase activity	Protein flavinylation	Periplasmic lipoprotein (P)	Transferase		FAD; flavoprotein; magnesium; metal-binding	tpw:TPANIC_0796.	COG1477	H	0.464	4.78386
TP_0797	R9UU11	P27771	Pyrroline-5-carboxylate reductase	P5C reductase; P5CR; PCA reductase	proC	28	Catalyzes the reduction of 1-pyrroline-5-carboxylate (PCA) to L-proline. This protein is involved in step 1 of the subpathway that synthesizes L-proline from L-glutamate 5-semialdehyde. This subpathway is part of the pathway L-proline biosynthesis, which is itself part of amino-acid biosynthesis.	Pyrroline-5-carboxylate reductase activity	L-proline biosynthetic process	Cytoplasm	Oxidoreductase	Amino-acid biosynthesis; proline biosynthesis	NADP	tpw:TPANIC_0797.	none	none	0.476	3.74386
TP_0798	R9UWR1	O83776	Methionine-tRNA ligase	Methionyl-tRNA synthetase; MetRS	metG, metS	90	Is required not only for elongation of protein synthesis but also for the initiation of all mRNA translation through initiator tRNA(fMet) aminoacylation. Belongs to the class-I aminoacyl-tRNA synthetase family. MetG type 1 subfamily.	ATP binding; metal ion binding; methionine-tRNA ligase activity; tRNA binding	Methionyl-tRNA aminoacylation	Cytoplasm	Aminoacyl-tRNA synthetasel; ligase	Protein biosynthesis	ATP-binding; metal-binding; nucleotide-binding; RNA-binding; tRNA-binding; zinc	tpw:TPANIC_0798.	COG0143	J	0.375	0.92156
TP_0800	O83778	O83778	Serine-type D-Ala-D-Ala carboxypeptidase (DacC)	D-alanyl-D-alanine carboxypeptidase	dacC	53	Belongs to the peptidase S11 family.	Serine-type D-Ala-D-Ala carboxypeptidase activity	Carboxypeptidase; hydrolase; protease					tpw:TPANIC_0800.	COG1686	M	0.752	2.24976
TP_0801	O83779	O83779	ATP-dependent Clp protease subunit A (ClpA)	S14 family endopeptidase ClpA	clpA2	89	Belongs to the ClpA/ClpB family.	ATP binding; ATP-dependent peptidase activity			Chaperone; hydrolase; protease		ATP binding; nucleotide binding	tpw:TPANIC_0801.	none	none	0.843	2.09532
TP_0804	O83782	O83782	Sugar ABC superfamily ATP binding cassette transporter, ABC protein	Sugar ABC transporter, ATP-binding protein (UgpC)	TPANIC_0804	43		ATPase binding; ATP binding; hydrolase activity, acting on acid anhydrides, catalyzing transmembrane movement of substances	Transport	ATP-binding cassette (ABC) transporter complex			ATP binding; nucleotide binding	tpw:TPANIC_0804.	COG3839	G	0.258	3.38598
TP_0805	R9UTY6	O83783	Putative exoribonuclease II		rnb	78	3'-5' exoribonuclease that releases 5'-nucleoside monophosphates and is involved in maturation of structured RNAs.	Exoribonuclease II activity			Hydrolase			tpw:TPANIC_0805.	COG0557	K	0.328	2.03471
TP_0806	O83784	O83784	FemA protein, putative	FemAB family protein; peptidoglycan bridge formation protein FemAB	TPANIC_0806	56		Transferase activity, transferring amino-acyl groups	Peptidoglycan biosynthetic process					tpw:TPANIC_0806.	none	none	0.451	2.35977
TP_0808	R9UWS1	O83786	Acyl carrier protein		acpP	9	Carrier of the growing fatty acid chain in fatty acid biosynthesis. This protein is involved in the pathway fatty acid biosynthesis, which is part of Lipid metabolism. PTM: 4'-phosphopantetheine is transferred from CoA to a specific serine of apo-ACP by AcpS. This modification is essential for activity because fatty acids are bound in thioester linkage to the sulfhydryl of the prosthetic group.	ACP phosphopantetheine attachment site binding involved in fatty acid biosynthetic process	Fatty acid biosynthesis; Fatty acid metabolism, Lipid biosynthesis, Lipid metabolism	Cytoplasm				tpw:TPANIC_0808.	none	none	2.796	10.0826
TP_0809	R9UVH5	O83787	Ribonuclease 3	RNase III	rnc	28	Digests double-stranded RNA. Involved in the processing of primary rRNA transcript to yield the immediate precursors to the large and small rRNAs (23S and 16S). Processes some mRNAs, and tRNAs when they are encoded in the rRNA operon. Processes pre-crRNA and tracrRNA of type II CRISPR loci if present in the organism.	Metal ion binding; ribonuclease III activity; rRNA binding	mRNA processing; rRNA catabolic process; rRNA processing; tRNA processing	Cytoplasm	Endonuclease; hydrolase; nuclease	mRNA processing; rRNA processing; tRNA processing	Magnesium; metal-binding, RNA-binding, rRNA-binding	tpw:TPANIC_0809.	COG0571	K	2.434	2.28791
TP_0813	R9UXM0	O83789#	Uncharacterized protein		TPANIC_0813	39								tpw:TPANIC_0813.	NOG51132	S	0.57	2.43568
TP_0814	R9UU26	O83790	Thioredoxin reductase		trxB	33	Belongs to the class-II pyridine nucleotide-disulfide oxidoreductase family. Thioredoxin reductase.	Flavin adenine dinucleotide binding; thioredoxin-disulfide reductase activity	Removal of superoxide radicals	Cytoplasm	Oxidoreductase		FAD; Flavoprotein, NADP	tpw:TPANIC_0814.	COG0492	O	2.869	2.09018
TP_0815	O83791	O83791	Putative GNAT family acetyltransferase		TPANIC_0815	36	Phosphoesterase (DHH family).	N-acetyltransferase activity			Transferase			tpw:TPANIC_0815.	none	none	0.758	4.84091
TP_0817	R9UTZ8	P74934	Enolase	2-phospho-D-glycerate hydro-lyase; 2-phosphoglycerate dehydratase	eno	47	Catalyzes the reversible conversion of 2-phosphoglycerate into phosphoenolpyruvate. It is essential for the degradation of carbohydrates via glycolysis. This protein is involved in step 4 of the subpathway that synthesizes pyruvate from D-glyceraldehyde 3-phosphate. This subpathway is part of the pathway glycolysis, which is itself part of Carbohydrate degradation. Fractions of enolase are presen…	Magnesium ion binding; phosphopyruvate hydratase activity	Glycolytic process	Cytoplasm; secreted; cell surface; phosphopyruvate hydratase complex; extracellular region. Fractions of enolase are present in both the cytoplasm and on the cell surface. The export of enolase possibly depends on the covalent binding to the substrate; once secreted, it remains attached to the cell surface.	Lyase	Glycolysis	Magnesium; metal binding	tpw:TPANIC_0817.	COG0148	G	2.964	3.0097
TP_0819	R9UU32	O07896	Ribonuclease Z	RNase Z; tRNA 3 endonuclease; tRNase Z	rnz	35	Zinc phosphodiesterase, which displays some tRNA 3'-processing endonuclease activity. Probably involved in tRNA maturation, by removing a 3'-trailer from precursor tRNA. Belongs to the RNase Z family.	3'-tRNA processing endoribonuclease activity ; zinc ion binding			Endonuclease; hydrolase; nuclease	tRNA processing	Metal binding; zinc	tpw:TPANIC_0819.	none	none	0.648	3.48972
TP_0820	F7ITI9	F7ITI9	Uncharacterized protein		TPANIC_0820	29	Tetratricopeptide repeat containing protein; contains 2 TPR repeats. Acyl-CoA N-acyltransferase.							tpw:TPANIC_0820.	none	none	0.861	1.437
TP_0822	O83794	O83794	MscS family small conductance mechanosenstive ion channel		TPANIC_0822	33			Transmembrane transport	Inner membrane (P)				tpw:TPANIC_0822.	COG0668	M	1.409	2.65292
TP_0825	R9UWT6	O83797	Uncharacterized protein		TPANIC_0825	7								tpw:TPANIC_0825.	no_hit	no_hit	0.691	5.748
TP_0827	O83799	O83799	Uncharacterized protein		TPANIC_0827	47								tpw:TPANIC_0827.	none	none	0.384	1.09054
TP_0830	R9UWU0	O83802#	tRNA pseudouridine synthase A	tRNA pseudouridine(38-40) synthase; tRNA pseudouridylate synthase I; tRNA-uridine isomerase I	truA	30	Formation of pseudouridine at positions 38, 39 and 40 in the anticodon stem and loop of transfer RNAs. Belongs to the tRNA pseudouridine synthase TruA family.	Pseudouridine synthase activity; RNA binding	tRNA pseudouridine synthesis		Isomerase	tRNA processing		tpw:TPANIC_0830.	none	none	0.426	4.08859
TP_0831	R9UVJ6	O83803	Arginine--tRNA ligase	Arginyl-tRNA synthetase	argS	67		Arginine-tRNA ligase activity; ATP binding	Arginyl-tRNA aminoacylation	Cytoplasm	Aminoacyl-tRNA synthetase; ligase	Protein biosynthesis	ATP-binding; nucleotide-binding	tpw:TPANIC_0831.	COG0018	J	0.459	1.48902
TP_0833	R9UXP0	O83805	Uncharacterized protein		TPANIC_0833	27								tpw:TPANIC_0833.	none	none	0.517	4.26731
TP_0834	R9UU48	O83806##	Tyrosine--tRNA ligase	Tyrosyl-tRNA synthetase; TyrRS	tyrS	46	Catalyzes the attachment of tyrosine to tRNA(Tyr) in a two-step reaction: tyrosine is first activated by ATP to form Tyr-AMP and then transferred to the acceptor end of tRNA(Tyr). Belongs to the class-I aminoacyl-tRNA synthetase family. TyrS type 1 subfamily.	ATP binding; RNA binding; tyrosine-tRNA ligase activity	Tyrosyl-tRNA aminoacylation	Cytoplasm	Aminoacyl-tRNA synthetase; ligase	Protein biosynthesis	ATP binding; nucleotide-binding; RNA-binding	tpw:TPANIC_0834.	COG0162	J	0.781	2.55371
TP_0835	O83807	O83807	Ankyrin, putative		TPANIC_0835	98	Contains Ankyrin Repeat.			Lipoprotein- unknown membrane localization (P)				tpw:TPANIC_0835.	COG0666	R	0.509	1.57535
TP_0837	R9UU19	O83809	Threonine--tRNA ligase	Threonyl-tRNA synthetase	thrS	67	Belongs to the class-II aminoacyl-tRNA synthetase family.	ATP binding; metal ion binding; threonine-tRNA ligase activity	Threonyl-tRNA aminoacylation	Cytoplasm	Aminoacyl-tRNA synthetase; ligase		ATP binding; nucleotide-binding, RNA-binding; zinc	tpw:TPANIC_0837.	COG0441	J	0.948	1.7277
TP_0838	O83810	O83810	ABC superfamily ATP binding cassette transporter, ABC protein	ABC transporter, ATP-binding protein; heme ABC transporter ATP-binding protein	TPANIC_0838	63		ATPase activity ; ATP binding					ATP binding; nucleotide binding	tpw:TPANIC_0838.	COG0488	R	0.467	1.437
TP_0839	R9UU53	O83811	Uncharacterized protein		TPANIC_0839	35	Lipoprotein.			Lipoprotein- unknown membrane localization (P)				tpw:TPANIC_0839.	none	none	0.428	1.77524
TP_0840	O83812	O83812	Conserved hypothetical integral membrane protein		TPANIC_0840	82	Major facilitator Superfamily. Sporulation and spore germination.			Inner membrane (P)				tpw:TPANIC_0840.	COG0477	G	0.462	1.04509
TP_0841	O83813	O83813	Periplasmic serine protease DO (HtrA-2)	S1 family peptidase Do	htrA2	52	Serine protease.	Serine-type endopeptidase activity			Hydrolase; protease			tpw:TPANIC_0841.	COG0265	O	0.947	2.05286
TP_0842	R9UU24	O83814	Methionine aminopeptidase	MAP; MetAP; Peptidase M	map	27	Removes the N-terminal methionine from nascent proteins. The N-terminal methionine is often cleaved when the second residue in the primary sequence is small and uncharged (Met-Ala-, Cys, Gly, Pro, Ser, Thr, or Val). Requires deformylation of the N(alpha)-formylated initiator methionine before it can be hydrolyzed.	Metal ion binding; metalloaminopeptidase activity	Protein initiator methionine removal		Aminopeptidase; hydrolase; protease	Metal binding		tpw:TPANIC_0842.	COG0024	J	0.805	6.83956
TP_0843	O83815	O83815	Heat shock protein, putative		TPANIC_0843	32		Chaperone	Stress response					tpw:TPANIC_0843.	none	none	1.113	2.46343
TP_0844	R9UU58	O83816	Glyceraldehyde-3-phosphate dehydrogenase	GAPDH; NAD-dependent glyceraldehyde-3-phosphate dehydrogenase	gap	38	This protein is involved in step 1 of the subpathway that synthesizes pyruvate from D-glyceraldehyde 3-phosphate. This subpathway is part of the pathway glycolysis, which is itself part of carbohydrate degradation. Belongs to the glyceraldehyde-3-phosphate dehydrogenase family.	NAD binding; NADP binding; oxidoreductase activity, acting on the aldehyde or oxo group of donors, NAD or NADP as acceptor	Glucose metabolic process; glycolytic process	Cytoplasm	Oxidoreductase	Glycolysis	NAD	tpw:TPANIC_0844.	COG0057	G	9.034	3.39438
TP_0845	R9UWV5	O83817##	UPF0178 protein		TPANIC_0845	22	Belongs to the UPF0178 family.							tpw:TPANIC_0845.	none	none	2.8	2.65983
TP_0849	R9UU63	O83821	50S ribosomal protein L35		rpmI	8	Belongs to the ribosomal protein L35P family.	Structural constituent of ribosome	Translation	Ribosome	Ribonucleoprotein; ribosomal protein			tpw:TPANIC_0849.	no_hit	no_hit	7.108	9.65991
TP_0851	R9UVL6	O83823	Uncharacterized protein		TPANIC_0851	82	Cell division protein ZapA.							tpw:TPANIC_0851.	NOG13902	S	0.256	2.02986
TP_0853	O83825	O83825	ATP-binding protein (YlxH-2)	Putative flagellar synthesis regulator FleN	fleN2	41		ATP binding		Cell projection, cilium, flagellum			ATP binding; nucleotide binding	tpw:TPANIC_0853.	none	none	0.373	4.82721
TP_0854	O83826	O83826	Putative membrane protein		TPANIC_0854	173	UDP-3-O-acylglucosamine N-acyltransferase.	Catalytic activity; signal transducer activity		Lipoprotein- unknown membrane localization (P)				tpw:TPANIC_0854.	none	none	0.221	1.48639
TP_0855	R9UWW7	O83827	Putative outer membrane protein		TPANIC_0855	122				Outer membrane (P)				tpw:TPANIC_0855.	NOG129858	S	0.797	1.41457
TP_0856	R9UVM1	O83828##	Uncharacterized protein		TPANIC_0856	42				Unknown subcellular location				tpw:TPANIC_0856.	none	none	5.697	4.66605
TP_0858	R9UXR8	R9UXR8##	Uncharacterized protein	UPF0164 protein TP_0858	TPANIC_0858	39	Belongs to the UPF0164 family.			Outer membrane (P)				tpw:TPANIC_0858.	none	none	11.77	6.51155
TP_0859 (TP_0859, TP_0860)	R9UU73	O83831	Uncharacterized protein		TPANIC_0859	53	Belongs to the UPF0164 family.			Unknown subcellular location				tpw:TPANIC_0859.	none	none	2.231	2.76622
TP_0861	R9UWX2	O83833	Glutamine--fructose-6-phosphate aminotransferase [isomerizing]	D-fructose-6-phosphate amidotransferase; GFAT; Glucosamine-6-phosphate synthase; Hexosephosphate aminotransferase; L-glutamine--D-fructose-6-phosphate amidotransferase	glmS	69	Catalyzes the first step in hexosamine metabolism, converting fructose-6P into glucosamine-6P using glutamine as a nitrogen source.	Carbohydrate binding; glutamine-fructose-6-phosphate transaminase (isomerizing) activity	Carbohydrate derivative biosynthetic process; carbohydrate metabolic process; glutamine metabolic process	Cytoplasm	Aminotransferase; transferase	Carbohydrate metabolism		tpw:TPANIC_0861.	COG0449	M	0.973	1.94551
TP_0863	O83835	O83835	Bifunctional cysteine sulfinate desulfinase/cysteine desulfurase	Nitrogen fixation protein (NifS-2)	nifS	46	Belongs to the class-V pyridoxal-phosphate-dependent aminotransferase family.	Catalytic activity; pyridoxal phosphate binding						tpw:TPANIC_0863.	none	none	0.678	3.18961
TP_0864	O83836	O83836	Peptidoglycan-binding protein LysM		TPANIC_0864	59	Peptidase'							tpw:TPANIC_0864.	COG0739	M	1.1	3.88588
TP_0865	R9UU78	O83837	Putative outer membrane protein	UPF0164 protein TP_0865	TPANIC_0865	52	Belongs to the UPF0164 family.			Outer membrane (P)				tpw:TPANIC_0865.	none	none	0.371	1.09486
TP_0868	R9UU47	P21990	Flagellin	Flagellar filament 34.5 kDa core protein; Class B	flaB1, flaB2	31	Component of the core of the flagella. The flagellum consists of an outer layer composed of repeating units of FlaA around a core that contains several antigenically related polypeptides. Belongs to the bacterial flagellin family.	Structural molecule activity	Bacterial-type flagellum-dependent cell motility	Bacterial-type flagellum filament; periplasmic flagellum				tpw:TPANIC_0868.	COG1344	N	3.843	6.66515
TP_0870	R9UU83	P21992	Flagellin	Flagellar filament 31 kDa core protein; Class B	flaB3	31	Component of the core of the flagella. The flagellum consists of an outer layer composed of repeating units of FlaA around a core that contains several antigenically related polypeptides. Belongs to the bacterial flagellin family.	Structural molecule activity	Bacterial-type flagellum-dependent cell motility	Bacterial-type flagellum filament; periplasmic flagellum				tpw:TPANIC_0870.	COG1344	N	25.91	6.17745
TP_0872	R9UVN4	O83842	Flagellar hook-associated protein FliD	HAP2; Filament cap protein; Flagellar cap protein	fliD	78	Required for the morphogenesis and for the elongation of the flagellar filament by facilitating polymerization of the flagellin monomers at the tip of growing filament. Forms a capping structure, which prevents flagellin subunits (transported through the central channel of the flagellum) from leaking out without polymerization at the distal end. Belongs to the FliD family.		Cell adhesion	Bacterial-type flagellum filament; periplasmic flagellum				tpw:TPANIC_0872.	COG1345	N	1.92	1.49862
TP_0876	O83846	O83846	Uncharacterized protein		TPANIC_0876	24	ATP binding protein.		Threonylcarbamoyladenosine biosynthetic process					tpw:TPANIC_0876.	none	none	3.843	4.36215
TP_0877	O83847	O83847	Uncharacterized protein		TPANIC_0877	42	Metal dependent phosphohydrolase. Glycoprotease.							tpw:TPANIC_0877.	COG2206	T	0.411	1.27733
TP_0882	O83852	O83852	Uncharacterized protein		TPANIC_0882	56	Catalyzes the hydroxylation of the N(6)-(4-aminobutyl)- L-lysine intermediate to form hypusine, an essential post- translational modification only found in mature eIF-5A factor.							tpw:TPANIC_0882.	COG1413	C	0.302	2.35125
TP_0886	R9UWZ8	O83856	Polyribonucleotide nucleotidyltransferase	Polynucleotide phosphorylase; PNPase	pnp	76	Involved in mRNA degradation. Catalyzes the phosphorolysis of single-stranded polyribonucleotides processively in the 3'- to 5'-direction. Belongs to the polyribonucleotide nucleotidyltransferase family.	Magnesium ion binding; 3'-5'-exoribonuclease activity; polyribonucleotide nucleotidyltransferase activity; RNA binding	mRNA catabolic process; RNA processing	Cytoplasm	Nucleotidyltransferase; Transferase		Magnesium; metal-binding; RNA-binding	tpw:TPANIC_0886.	none	none	1.562	1.20909
TP_0887	R9UVP5	O83857	30S ribosomal protein S15		rpsO	10	One of the primary rRNA binding proteins, it binds directly to 16S rRNA where it helps nucleate assembly of the platform of the 30S subunit by binding and bridging several RNA helices of the 16S rRNA.UniRule annotation. Forms an intersubunit bridge (bridge B4) with the 23S rRNA of the 50S subunit in the ribosome. Part of the 30S ribosomal subunit. Forms a bridge to the 50S subunit in the 70S ribo…	rRNA binding; structural consituent ribosome	Translation	Ribosome	Ribonucleoprotein; ribosomal protein		rRNA binding; RNA binding	tpw:TPANIC_0887.	none	none	4.254	7.79417
TP_0889	R9UXV4	O83859	tRNA pseudouridine synthase B	tRNA pseudouridine(55) synthase; Psi55 synthase; Psi55 synthase; tRNA-uridine isomerase	truB	39	Responsible for synthesis of pseudouridine from uracil-55 in the psi GC loop of transfer RNAs. Belongs to the pseudouridine synthase TruB family and Type 1 subfamily.	Pseudouridine synthase activity; RNA binding	tRNA pseudouridine synthesis		Isomerase	rRNA processing		tpw:TPANIC_0889.	none	none	1.092	3.59352
TP_0891	R9UX04	O83861	Translation initiation factor IF-2		infB	91	One of the essential components for the initiation of protein synthesis. Protects formylmethionyl-tRNA from spontaneous hydrolysis and promotes its binding to the 30S ribosomal subunits. Also involved in the hydrolysis of GTP during the formation of the 70S ribosomal complex. Belongs to the TRAFAC class translation factor GTPase superfamily. Classic translation factor GTPase family and IF-2 subfa…	GTPase activity; GTP binding; translation initiation factor activity		Cytoplasm	Hydrolase; initiation factor	Protein biosynthesis	GTP binding; nucleotide binding	tpw:TPANIC_0891.	COG0532	J	1.737	3.57119
TP_0892	O83862	O83862	Transcription termination/antitermination protein NusA		nusA	55	Transcription elongation factor NusA. Participates in both transcription termination and antitermination. Binds directly to the core enzyme of the DNA-dependent RNA polymerase and to nascent RNA. Belongs to the NusA family.	Nucleotide binding; sequence-specific DNA binding transcription factor activity; translation elongation factor activity	DNA-templated transcription, termination; transcription antitermination	Cytoplasm	Elongation factor	Protein biosynthesis; transcription; transcription antitermination; transcription regulation; transcription termination	RNA binding	tpw:TPANIC_0892.	COG0195	K	1.836	2.0646
TP_0894	O83864	O83864	Uncharacterized protein		TPANIC_0894	38	Ribosome maturation factor RimP.							tpw:TPANIC_0894.	COG1432	S	0.846	1.1496
TP_0895	O83865	O83865	Uncharacterized protein		TPANIC_0895	16				Lipoprotein- unknown membrane localization (P)				tpw:TPANIC_0895.	none	none	0.952	5.8162
TP_0898	O83868	O83868	ATP-dependent nuclease, subunit A, putative	Exodeoxyribonuclease V beta subunit; ATPase AAA	recB	137		ATP binding; ATP-dependent DNA helicase activity; DNA binding; exonuclease activity	DNA repair		Exonuclease; helicase; hydrolase; nuclease	DNA damage; DNA repair	ATP-binding; DNA-binding; nucleotide binding	tpw:TPANIC_0898.	none	none	0.413	1.63229
TP_0899 (TP_0899, TP_0900)	R9UXW7	NA 3)	AddB-like deoxyribonuclease		addB	111								tpw:TPANIC_0899.	none	none	0.393	1.37375
TP_0902	O83872	O83872	Carboxylesterase (Est)	Putative esterase/lipase	TPANIC_0902	33		Carboxylic ester hydrolase activity						tpw:TPANIC_0902.	none	none	0.324	2.02871
TP_0903	R9UVQ7	O83873	UDP-N-acetylmuramoylalanine--D-glutamate ligase	D-glutamic acid-adding enzyme; UDP-N-acetylmuramoyl-L-alanyl-D-glutamate synthetase	murD	58	Cell wall formation. Catalyzes the addition of glutamate to the nucleotide precursor UDP-N-acetylmuramoyl-L-alanine (UMA). This protein is involved in the pathway peptidoglycan biosynthesis, which is part of cell wall biogenesis.	ATP binding; UDP-N-acetylmuramoylalanine-D-glutamate ligase activity	Cell cycle; cell division; cell wall organization; peptidoglycan biosynthetic process; regulation of cell shape	Cytoplasm	Ligase	Cell cycle; cell division, cell shape; cell wall biogenesis/degradation, peptidoglycan synthesis	ATP-binding; nucleotide-binding	tpw:TPANIC_0903.	COG0771	M	0.461	2.27985
TP_0908	R9UVR2	O83878	tRNA (guanine-N(1)-)-methyltransferase	M1G-methyltransferase; tRNA [GM37] methyltransferase	trmD	28	Specifically methylates guanosine-37 in various tRNAs. Belongs to the RNA methyltransferase TrmD family.	tRNA (guanine(37)-N(1))-methyltransferase activity		Cytoplasm	Methyltransferase; transferase	tRNA processing	S-adenosyl-L-methionine	tpw:TPANIC_0908.	none	none	1.154	3.09705
TP_0910	R9UXY0	O83880	Uncharacterized protein		TPANIC_0910	34								tpw:TPANIC_0910.	none	none	0.627	4.03647
TP_0915	O83885	O83885	Uncharacterized protein		TPANIC_0915	51	Restriction endonuclease, type II. Tetratricopeptide repeat containing protein; contains 1 TPR repeat.	DNA binding; endonuclease activity	DNA restriction-modification system					tpw:TPANIC_0915.	NOG10274	S	0.908	1.99487
TP_0918	O83888	O83888	Conserved hypothetical integral membrane protein	Putative membrane protein	TPANIC_0918	27				Inner membrane (P)				tpw:TPANIC_0918.	none	none	5.759	1.27733
TP_0919	R9UVS2	O83889	Thioredoxin	Trx	trxA	11	Belongs to the thioredoxin family.	Protein disulfide oxidoreductase activity	Cell redox homeostasis; glycerol ether metabolic process			Electron transport		tpw:TPANIC_0919.	none	none	8.07	9.1502
TP_0920	R9UU96	O83890	Uncharacterized protein	Tetratricopeptide repeat containing protein	TPANIC_0920	90	Tetratricopeptide repeat containing protein; contains 9 TPR repeats.		Energy production					tpw:TPANIC_0920.	NOG19466	S	1.167	0.973166
TP_0921	O83891	O83891	NADH dehydrogenase	NADH oxidase	ndh	49	Pyridine nucleotide-disulfide oxidoreductase.	Flavin adenine dinucleotide binding; NADH dehydrogenase activity	Cell redox homeostasis		Oxidoreductase			tpw:TPANIC_0921.	COG0446	C	2.414	2.57833
TP_0922	NA 1)	O83892#	Uncharacterized protein		TP_0922	33								tpa:TP_0922.	none	none	1.599	7.79524
TP_0923	R9UX30	O83893$	Putative outer membrane protein		TPANIC_0923	34	KEGG - Similar to S-layer surface protein (PFAM: PEGA domain).			Outer membrane (P)				tpw:TPANIC_0923.	none	none	0.54	2.21582
TP_0924	O83894	O83894	Tex protein (Tex)	Transcriptional accessory protein	tex	85		Nucleic acid binding	Nucleobase-containing compound metabolic process					tpw:TPANIC_0924.	none	none	1.17	1.3709
TP_0926	O83896	O83896	Putative signal peptidase I		lepB2	58	Cleavage of hydrophobic, N-terminal signal or leader sequences from secreted and periplasmic proteins. Signal peptidase i.	Serine-type peptidase activity		Inner membrane (P)	Hydrolase; protease			tpw:TPANIC_0926.	COG0681	U	2.081	1.01532
TP_0928 (TP_0928, TP_0929)	R9UX46	NA 3)	Uncharacterized protein		TPANIC_0928	56								tpw:TPANIC_0928.	none	none	1.049	2.18971
TP_0933	R9UY16	O83903	UDP-N-acetylmuramyl-tripeptide synthetase	UDP-MurNAc-tripeptide synthetase; UDP-N-acetylmuramyl peptide synthase	murE	59	Catalyzes the addition of an amino acid to the nucleotide precursor UDP-N-acetylmuramoyl-L-alanyl-D-glutamate (UMAG) in the biosynthesis of bacterial cell-wall peptidoglycan. This protein is involved in the pathway peptidoglycan biosynthesis, which is part of Cell wall biogenesis. Belongs to the MurCDEF family and MurE subfamily.	Acid-amino acid ligase activity; ATP binding; magnesium ion binding	Cell cycle; cell division; cell wall organization; peptidoglycan biosynthetic process; regulation of cell shape	Cytoplasm	Ligase	Cell cycle; cell division; cell shape; cell wall biogenesis/degradation; peptidoglycan synthesis	ATP-binding; nucleotide-binding	tpw:TPANIC_0933.	COG0769	M	0.261	1.46066
TP_0935	O83905	O83905	N-acetylphosphinothricin-tripetide-deacetylase, putative		TPANIC_0935	35	Alpha beta hydrolase fold-3 domain protein.	Hydrolase activity						tpw:TPANIC_0935.	COG0657	I	1.167	3.28457
TP_0938	R9UY21	O83908	Uncharacterized protein		TPANIC_0938	31	Lipoprotein.			Lipoprotein- unknown membrane localization (P)				tpw:TPANIC_0938.	none	none	1.208	3.13527
TP_0939	O83909	O83909	Pyruvate-flavodoxin oxidoreductase		TPANIC_0939	130	Oxidoreductase required for the transfer of electrons from pyruvate to flavodoxin.	4 iron, 4 sulfur cluster binding; iron ion binding; oxidoreductase activity, acting on the aldehyde or oxo group of donors; thiamine pyrophosphate binding	Electron transport chain		Oxidoreductase	Electron transport; transport	4Fe-4S; iron; iron-sulfur; metal-binding; pyruvate	tpw:TPANIC_0939.	none	none	3.292	0.982541
TP_0944	O83914	O83914	Uncharacterized protein		TPANIC_0944	43								tpw:TPANIC_0944.	none	none	0.777	4.36215
TP_0948	F7IVV4	F7IVV4	Jag family protein	SpoIIIJ-associated protein (Jag); single-stranded DNA-binding protein	jag	25	Single-stranded nucleic acid binding R3H domain-containing protein.	Nucleic acid binding						tpw:TPANIC_0948.	COG1847	R	0.648	3.13527
TP_0949	R9UY27	O66103##	Membrane protein insertase YidC	Foldase YidC	oxaA, yidC	75	Required for the insertion and/or proper folding and/or complex formation of integral membrane proteins into the membrane. Involved in integration of membrane proteins that insert both dependently and independently of the Sec translocase complex, as well as at least some lipoproteins. Aids folding of multispanning membrane proteins. Interacts with the Sec translocase complex via SecD. Specificall…		Protein insertion into membrane; protein transport	Inner membrane (P)	Chaperone	Protein transport; transport		tpw:TPANIC_0949.	COG0706	U	0.492	1.30053
TP_0951	R9UVX4	O83917	50S ribosomal protein L34		rpmH	6		Structural constituent of ribosome	Translation	Ribosome	Ribonucleoprotein; ribosomal protein			tpw:TPANIC_0951.	no_hit	no_hit	1.795	13.0865
TP_0953	O83919	O83919	Pheromone shutdown protein (TraB)	TraB family protein	traB	43								tpw:TPANIC_0953.	none	none	1.268	3.64533
TP_0954	O83920	O83920	Putative membrane protein		TPANIC_0954	53	Tetratricopeptide repeat containing protein; contains 1 TPR repeat.			Lipoprotein- unknown membrane localization (P)				tpw:TPANIC_0954.	NOG54137	R	0.627	2.15471
TP_0962	O83928	O83928	Putative macrolide ABC superfamily ATP binding cassette transporter, ABC/membrane protein	Conserved hypothetical integral membrane protein	TPANIC_0962	45	Permease FtsX-like (efflux ABC transporter).			Inner membrane (P)				tpw:TPANIC_0962.	none	none	0.687	3.32002
TP_0965	O83931	O83931	Membrane fusion protein, putative		macA	35	Efflux transporter RND family MFP subunit.			Inner membrane (P)				tpw:TPANIC_0965.	COG0845	M	1.031	4.24251
TP_0967	R9UUE7	O83933	Uncharacterized protein		TPANIC_0967	57	Belongs to the TP096X family. Belongs to potential T1SS (or related efflux machinery), which is a chaperone dependent secretion system. Phyre2 predicts a TolC-like protein (outer membrane).			Unknown subcellular location				tpw:TPANIC_0967.	none	none	2.844	2.37554
TP_0968	R9UY47	O83934	Uncharacterized protein		TPANIC_0968	60	Belongs to the TP096X family. Belongs to potential T1SS (or related efflux machinery), which is a chaperone dependent secretion system. Phyre2 predicts a TolC-like protein (outer membrane).			Unknown subcellular location				tpw:TPANIC_0968.	none	none	3.256	3.85339
TP_0969	R9UUH1	O83935	Putative outer membrane protein- TolC like		TPANIC_0969	58	Belongs to the TP096X family. Belongs to potential T1SS (or related efflux machinery), which is a chaperone dependent secretion system.			Outer membrane (P)				tpw:TPANIC_0969.	none	none	2.751	2.51774
TP_0972	O83937	O83937	ILT iron/lead superfamily transporter; iron transporter	Conserved hypothetical integral membrane protein	ftr1	48	Macrolide export ATP-binding/permease protein. Iron permease.	Iron ion transmembrane transporter activity	High-affinity iron ion transmembrane transport	High-affinity iron permease complex; inner membrane (P)				tpw:TPANIC_0972.	COG0672	P	3.1	2.42021
TP_0973	R9UUF0	O83938	Phenylalanine-tRNA ligase alpha subunit	Phenylalanyl-tRNA synthetase alpha subunit; PheRS	pheS	61	Belongs to the class-II aminoacyl-tRNA synthetase family and Phe-tRNA synthetase alpha subunit type 2 subfamily.	Phenylalanine-tRNA ligase activity; ATP binding; magnesium binding; tRNA binding	Phenylalanyl-tRNA aminoacylation	Cytoplasm	Aminoacyl-tRNA synthetase; ligase	Protein synthesis	ATP-binding; magnesium; metal-binding; nucleotide-binding	tpw:TPANIC_0973.	COG0016	J	2.324	2.77696
TP_0976	R9UX84	O83941	Putative membrane protein		TPANIC_0976	49				Inner membrane (P)				tpw:TPANIC_0976.	none	none	0.597	1.63883
TP_0980	R9UUH6	O83945	tRNA-dihydrouridine synthase		dus	37	Catalyzes the synthesis of dihydrouridine, a modified base found in the D-loop of most tRNAs. Belongs to the dus family.	Flavin adenine dinucleotide binding; tRNA dihydrouridine synthase activity			Oxidoreductase	tRNA processing	Flavoprotein; FMN; NADP; RNA-binding; tRNA-binding	tpw:TPANIC_0980.	COG0042	J	0.728	2.05654
TP_0981	O83946	O83946	Sensory transduction histidine kinase, putative		TPANIC_0981	43	Contains GGDEF domain.	Kinase activity			Kinase; transferase			tpw:TPANIC_0981.	COG2199	T	0.978	2.9081
TP_0984	R9UY59	O83949	Chaperone protein HtpG	Heat shock protein HtpG; High temperature protein G; heat shock protein Hsp90	htpG	73	Molecular chaperone. Has ATPase activity.	ATP binding	Protein folding; response to stress	Cytoplasm	Chaperone	Stress response	ATP binding; nucleotide binding	tpw:TPANIC_0984.	none	none	2.104	1.60817
TP_0985	R9UUH8	O83950	Aspartate--tRNA ligase	Aspartyl-tRNA synthetase; AspRS; Non-discriminating aspartyl-tRNA synthetase; ND-AspRS	aspS	69	Aspartyl-tRNA synthetase with relaxed tRNA specificity since it is able to aspartylate not only its cognate tRNA(Asp) but also tRNA(Asn). Reaction proceeds in two steps: aspartate is first activated by ATP to form Asp-AMP and then transferred to the acceptor end of tRNA(Asp/Asn). Belongs to the class-II aminoacyl-tRNA synthetase family.	Aspartate-tRNA(Asn) ligase activity; ATP binding; nucleic acid binding	tRNA aminoacylation for protein translation	Cytoplasm	Aminoacyl-tRNA synthetase; ligase	Protein biosynthesis	ATP binding; nucleotide binding	tpw:TPANIC_0985.	COG0173	J	1.777	1.97995
TP_0988	O83953	O83953	UPF0056 inner membrane protein		marC	31	Belongs to the UPF0056 (MarC) family; Multiple antibiotic resistance (MarC)-related protein/ transporter.			Inner membrane (P)				tpw:TPANIC_0988.	COG2095	U	0.653	2.55467
TP_0990	O83955	O83955	Putative outer membrane protein		TPANIC_0990	117	Tetratricopeptide repeat containing protein; contains 1 TPR repeat			Unknown subcellular location				tpw:TPANIC_0990.	NOG66458	S	0.543	2.2029
TP_0993	R9UUG3	O83958##	Putative rare lipoprotein A	RlpA-like protein	rlpA	36	Belongs to the RlpA family.							tpw:TPANIC_0993.	COG0797	M	2.487	1.80394
TP_0995	R9UUI7	O83960##	Putative CAP family transcription factor	Cyclic nucleotide binding protein	TPANIC_0995	46	Transcriptional regulator, Crp Fnr family.			Lipoprotein- unknown membrane localization (P)				tpw:TPANIC_0995.	COG0664	T	0.583	0.999652
TP_0996	O83961	O83961	Uncharacterized protein		TPANIC_0996	61								tpw:TPANIC_0996.	NOG21860	S	0.768	2.41189
TP_0997	R9UW13	O83962	Signal peptide peptidase A	Protease IV (SppA)	sppA	67		Peptidase activity	Signal peptide processing	Inner membrane (P)	Hydrolase; protease			tpw:TPANIC_0997.	none	none	0.677	2.58721
TP_0999	R9UY72	O83964	S-DNA-T family septal DNA translocator	DNA translocase FtsK	ftsK	87	Essential cell division protein that coordinates cell division and chromosome segregation. The N-terminus is involved in assembly of the cell-division machinery. The C-terminus functions as a DNA motor that moves dsDNA in an ATP-dependent manner towards the dif recombination site, which is located within the replication terminus region. Required for activation of the Xer recombinase, allowing act…	ATP binding; DNA binding	Cell cycle; cell division; chromosome segregation	Inner membrane (P)		Cell cycle; cell division; chromosome partition	ATP-binding; DNA-binding; nucleotide-binding	tpw:TPANIC_0999.	none	none	0.358	2.66588
TP_1001	R9UXA1	O83966	Uncharacterized protein		TPANIC_1001	43								tpw:TPANIC_1001.	none	none	1.087	2.09383
TP_1006	R9UXA5	O08399	DNA gyrase subunit B		gyrB	71	DNA gyrase negatively supercoils closed circular double-stranded DNA in an ATP-dependent manner and also catalyzes the interconversion of other topological isomers of double-stranded DNA rings, including catenanes and knotted rings. Catalytic activity: ATP-dependent breakage, passage and rejoining of double-stranded DNA. Heterotetramer, composed of two GyrA and two GyrB chains. Within the heterot…	ATP-binding; DNA-binding; DNA topoisomerase type II; magnesium ion binding	DNA-dependent DNA replication; DNA topological change	Cytoplasm; chromosome	Isomerase; topoisomerase		ATP-binding; DNA-binding; magnesium; metal binding; nucleotide binding	tpw:TPANIC_1006.	COG0187	L	0.694	2.84487
TP_1007	R9UW21	O83971	Thymidylate synthase ThyX	TS; Tsase; FAD-dependent thymidylate synthase	thyX	34	Catalyzes the formation of dTMP and tetrahydrofolate from dUMP and methylenetetrahydrofolate. Belongs to the thymidylate synthase ThyX family.	Flavin adenenine dinucleotide binding; thymidylate synthase (FAD) activity	dTMP biosynthetic process		Methyltransferase; transferase	Nucleotide biosynthesis	FAD; flavoprotein, NADP	tpw:TPANIC_1007.	COG1351	F	1.136	1.87999
TP_1008	R9UUH3	O83972	Ribonucleoside-diphosphate reductase subunit alpha		nrdA	96	Provides the precursors necessary for DNA synthesis. Catalyzes the biosynthesis of deoxyribonucleotides from the corresponding ribonucleotides. This protein is involved in the pathway DNA replication, which is part of genetic information processing. Belongs to the ribonucleoside diphosphate reductase large chain family.	ATP-binding; ribonucleoside-diphosphate reductase activity; thioredoxin disulphide as receptor	DNA-replication		Oxidoreductase	DNA-replication	ATP-binding	tpw:TPANIC_1008.	none	none	0.535	1.87045
TP_1010	R9UUJ5	O83974	Nucleoside diphosphate kinase	NDK, NDP kinase; Nucleoside-2-P kinase	ndk	17	Major role in the synthesis of nucleoside triphosphates other than ATP. The ATP gamma phosphate is transferred to the NDP beta phosphate via a ping-pong mechanism, using a phosphorylated active-site intermediate. Belongs to the NDK family.	ATP-binding; metal ion binding; Nucleoside diphosphate kinase activity	CTP biosynthetic process; GTP biosynthetic process; UTP biosynthetic process	Cytoplasm	Kinase; transferase	Nucleotide metabolism	ATP-binding; magnesium; metal-binding; nucleotide-binding	tpw:TPANIC_1010.	COG0105	F	0.529	4.10716
TP_1012	O83976	O83976	RNA polymerase sigma factor	DNA-directed RNA polymerase sigma-70 factor	sigA	35	Sigma factors are initiation factors that promote the attachment of RNA polymerase to specific initiation sites and are then released. Belongs to the sigma-70 factor family.	DNA-binding; DNA-directed RNA polymerase activity; sequence specific DNA binding transcription factor activity; sigma factor activity	DNA-templated transcription; initiation	DNA-directed RNA polymerase	Sigma factor	Transcription; transcription regulation	DNA-binding	tpw:TPANIC_1012.	COG0568	K	0.485	7.37144
TP_1014	R9UY85	O83978	Uncharacterized protein		TPANIC_1014	71				Inner membrane (P)				tpw:TPANIC_1014.	none	none	1.225	2.15815
TP_1016	R9UXB2	P29725	Putative peptidylprolyl isomerase	Basic membrane protein	surA, tpn39b	38		Peptidyl-prolyl cis-trans isomerase activity		Outer membrane associated periplasmic protein (P)		Isomerase		tpw:TPANIC_1016.	COG0760	O	1.009	2.60725
TP_1018	R9UUI1	O83981	Ribonuclease Y	RNase Y	rny	57	Endoribonuclease that initiates mRNA decay. 2',3'-cyclic-nucleotide 2'-phosphodiesterase.	Endoribonuclease activity, RNA-binding	mRNA catabolic process	Inner membrane (P)	Endonuclease		RNA-binding	tpw:TPANIC_1018.	COG1418	R	1.185	2.46269
TP_1023	R9UUI4	O83986	Regulatory protein RecX		recX	19	Modulates RecA activity. Belongs to the RecX family.		Regulation of DNA repair	Cytoplasm				tpw:TPANIC_1023.	none	none	1.994	4.35245
TP_1025	R9UUK6	O83988	50S ribosomal protein L13		rplM	16	This protein is one of the early assembly proteins of the 50S ribosomal subunit, although it is not seen to bind rRNA by itself. It is important during the early stages of 50S assembly. Part of the 50S ribosomal subunit.	Structural constituent of ribosome	Translation	Ribosome	Ribonucleoprotein; ribosomal protein			tpw:TPANIC_1025.	none	none	4.783	6.42448
TP_1026	O83989	O83989	Oligoendopeptidase F, putative		TPANIC_1026	69		Metalloendopeptidase activity						tpw:TPANIC_1026.	COG1164	E	0.648	1.81516
TP_1027	R9UW41	O83990	Uridine phosphorylase	Upase; UrdPase	udp	28	Catalyzes the reversible phosphorylytic cleavage of uridine and deoxyuridine to uracil and ribose- or deoxyribose-1-phosphate. The produced molecules are then utilized as carbon and energy sources or in the rescue of pyrimidine bases for nucleotide synthesis. This protein is involved in step 1 of the subpathway that synthesizes uracil from uridine (phosphorylase route). This subpathway is part of…	Uridine phosphyrlase activity	Nucleotide catabolitic process, UMP salvage	Cytoplasm	Glycosyltransferase; transferase			tpw:TPANIC_1027.	none	none	0.445	3.98974
TP_1028	O83991	O83991	DNA helicase II		uvrD	75		ATP-binding, DNA-binding, ATP-dependent DNA helicase activity, endonuclease activity			Endonuclease; helicase, hydrolase; nuclease		ATP-binding; nucleotide binding	tpw:TPANIC_1028.	COG0210	L	0.623	2.6827
TP_1029	R9UY97	O83992	Uncharacterized protein		TPANIC_1029	25	RNA binding protein.							tpw:TPANIC_1029.	none	none	0.891	7.44527
TP_1030	E5FNW8	O83993#	Uncharacterized protein		TPANIC_1030	6								tpw:TPANIC_1030.	no_hit	no_hit	1.46	5.14781
TP_1033	O83996	O83996	Patatin family phospholipase		TPANIC_1033	34	K07001 NTE family protein. Patatin-like phospholipase.		Lipid metabolomic process					tpw:TPANIC_1033.	COG1752	R	2.414	3.11915
TP_1035	R9UUL5	O83998	Valine-tRNA ligase	Valyl-tRNA synthetase	valS	107	Catalyzes the attachment of valine to tRNA(Val). As ValRS can inadvertently accommodate and process structurally similar amino acids such as threonine, to avoid such errors, it has a "posttransfer" editing activity that hydrolyzes mischarged Thr-tRNA(Val) in a tRNA-dependent manner. ValRS has two distinct active sites: one for aminoacylation and one for editing. The misactivated threonine is tran…	Aminoacyl-tRNA editing activity; ATP binding; valine-tRNA ligase activity	Valyl-tRNA aminoacylation	Cytoplasm	Aminoacyl-tRNA synthetase; ligase	Protein biosynthesis	ATP-binding; nucleotide binding	tpw:TPANIC_1035.	COG0525	J	0.562	0.522546
TP_1036	O83999	O83999	Cation-transporting ATPase, P-type	P-ATPase superfamily P-type ATPase transporter	zntA	84	Belongs to the cation transport ATPase (P-type) family.	ATP-binding, metal ion binding, cation transporting ATPase activity	Metal ion transport	Inner membrane (P)	Hydrolase		ATP-binding; nucleotide binding	tpw:TPANIC_1036.	none	none	0.581	3.84097
TP_1038	R9UUJ7	P16665	Bacterioferrin	Antigen TpF1; Antigen 4D; Antigen C1-5	tpF1	19	May play an important structural role in the outer membrane. Belongs to the Dps family.	Ferric ion binding, oxidoreductase activity, oxidizing metal ions	Cellular iron ion homeostasis, response to stress					tpw:TPANIC_1038.	none	none	2.144	3.13527
TP_1039	R9UYA3	O84001	Adenine phosphoribosyltransferase	APRT	apt	21	Catalyzes a salvage reaction resulting in the formation of AMP, that is energically less costly than de novo synthesis. This protein is involved in step 1 of the subpathway that synthesizes AMP from adenine. This subpathway is part of the pathway AMP biosynthesis via salvage pathway, which is itself part of Purine metabolism. This subpathway is part of the pathway AMP biosynthesis via salvage pat…	Adenine phosphoribosyltransferase activity	Adenine salvage, AMP salvage	Cytoplasm	Glycosyltransferase; transferase	Purine salvage		tpw:TPANIC_1039.	COG0503	F	1.332	4.75871
Legend
NA 1) ORF was not annotated in the Nichols-RS genome due to its length below the 150 bp limit
NA 2) ORF was not annotated in the Nichols-RS database, unknown reason
NA 3) Resultant resequenced ORF did not exist in original annotated genome due to gene fusion
NA 4) Resultant resequenced ORF did not exist in original annotated genome, unknown reason
NA 5) original ORF was annotated with the authentic frameshift, correction of the sequencing error resulted in restoration of the reading frame
## protein elongation; # protein truncation, ### amino acid change, $ second frameshift mutation restores the reading frame
GO: gene ontology
P: predicted by membrane protein bioinformatic analyses conducted in this study, K: known, experimental evidence
&: Mature molecular weights of membrane proteins were calculated as follows: i) outer membrane and periplasmic proteins were calculated with cleaved signal sequences, ii) inner membrane proteins retain signal sequences. SignalP, pSORT and LipoP were used to determine predicted signal sequences
