# Supplementary material for: Characterizing the Syphilis-Causing Treponema pallidum ssp. pallidum Proteome Using Complementary Mass Spectrometry
Source: PLoS Negl Trop Dis. 2016 Sep 8;10(9):e0004988. doi: 10.1371/journal.pntd.0004988 (PMC5015957; doi:10.1371/journal.pntd.0004988)
Supplement: S3 Table — (XLSX) [file pntd.0004988.s003.xlsx]

## Sheet: Sheet1
S3 Table. Peptide identifications per biological (N=3) and MS run (N=2) and corresponding calculated spectral counting NSAF values
					Number Peptide(s) identifications MALDI-Tof/Tof			Number Peptide (s) identifications LTQ Orbitrap Velos				NSAF values Maldi-TOF/TOF			NSAF Values LTQ Orbitrap Velos
UniProt Accession Number (Proteome UP000014259)	UniProt Accession Number (Reference Proteome UP000000811)	TP number	Protein Name	Molecular Weight (kDa)	Sample TPA-A	Sample TPB-B	Sample TPC-C	Sample TPA-A	Sample TPB-B	Sample TPC-C	Theoretical number of peptides	Sample TPA-A	Sample TPB-B	Sample TPC-C	Sample TPA-A	Sample TPB-B	Sample TPC-C	NSAF value average (all samples)
R9UVF1	O83047	TP_0001	Chromosomal replication initiator protein DnaA	53		2			3		26		2.27591			2.62604		2.45097
R9URY4	O83048	TP_0002	DNA polymerase III subunit beta	41	2			2			17	1.43157			1.27337			1.35247
R9UUQ7	O83049	TP_0003	DNA replication and repair protein RecF	41	1			1			20	0.608419			0.541181			0.5748
R9URW7	O83051	TP_0005	DNA gyrase subunit A	90	4	3	3	6	4	6	37	1.3155	2.39893	2.2469	1.75518	2.46043	3.27002	2.24116
R9URZ2	NA	TP_0007	Uncharacterized protein	24	2	2	2	3	2	2	6	4.05613	9.86228	9.23727	5.41181	7.58633	6.7217	7.14592
O83055	O83055	TP_0011	Tpr protein B (TprB)	71					2		33					1.37933		1.37933
R9URX1	O83059	TP_0015	Phenylalanine-tRNA ligase beta subunit	67			1			2	28			0.989707			1.44037	1.21504
O83060	O83060	TP_0016	ATP-dependent protease LA	96	5			6			41	1.48395			1.58394			1.53395
O83061	O83061	TP_0017	Uncharacterized protein	36		2			2	1	15		3.94491			3.03453	1.34434	2.77459
R9UUR7	O83062	TP_0018	Transcription elongation factor	103	6	2	2	9	2	4	56	1.30376	1.05667	0.989707	1.73951	0.812821	1.44037	1.22381
R9UTF8	O83064	TP_0020	Putative membrane protein	79	5	3	2	6	5	2	38	1.6011	2.3358	1.45852	1.70899	2.9946	1.06132	1.86006
R9UVG4	O83066	TP_0022	Uncharacterized protein	80	7	2	3	7	2	3	30	2.83929	1.97246	2.77118	2.52551	1.51727	2.01651	2.2737
O83067	O83067	TP_0023	Transporter	48	3			3			8	4.56314			4.05886			4.311
O83068	O83068	TP_0024	Trk family potassium (K+) transporter, NAD+ binding protein	27		2			2		11		5.37943			4.138		4.75871
O83069	O83069	TP_0025	M16C subfamily peptidase	114	3			3			49	0.745003			0.662671			0.703837
O83070	O83070	TP_0026	Flagellar motor switch protein (FliG-1)	38		3	2		3	2	16		5.54753	3.46398		4.26731	2.52064	3.94986
O83071	O83071	TP_0027	Hemolysin (HlyC), putative	45	5	2		5	2		19	3.20221	3.11441		2.84832	2.39568		2.89015
R9UUS7	O54312	TP_0029	UDP-N-acetylglucosamine 1-carboxyvinyltransferase	46	2			3			15	1.62245			2.16472			1.89359
R9UTG5	P23033	TP_0030	60kDa Chaperonin	58	4	4		5	9		27	1.80272	4.38324		2.00437	7.58633		3.94417
R9URY5	O83074	TP_0031	Uncharacterized protein	10	2			2			6	4.05613			3.60787			3.832
R9UVH3	O83075	TP_0032	Ribosomal RNA small subunit methyltransferase E	29	4		2	4		2	14	3.47668		3.95883	3.09246		2.88073	3.35218
R9UVH8	O83080	TP_0037	D-lactate dehydrogenase	37					3		16					4.26731		4.26731
Q56343	Q56343	TP_0038	Putative regulatory protein PfoS/R	37			1			2	9			3.07909			4.48114	3.78011
F7IUJ5	F7IUJ5	TP_0040	Methyl-accepting chemotaxis protein (Mcp1)	65	3		2	4		3	29	1.2588		1.91116	1.49291		2.08605	1.68723
O83083	O83083	TP_0043	Putative lytic transglycosylase	82			4			4	42			2.63922			1.92049	2.27985
R9US21	O83084	TP_0044	tRNA uridine 5-carboxymethylaminomethyl modification enzyme MnmG	70	4		1	4		2	24	2.02806		1.15466	1.80394		1.68043	1.66677
R9UUU2	O83085	TP_0045	Adenosine deaminase	35					4		11					8.27599		8.27599
R9UTI2	P45685	TP_0046	Protein tpl	27			2			2	13			4.26336			3.10232	3.68284
O83087	O83087	TP_0048	Uncharacterized protein	15						3	5						12.0991	12.0991
R9US26	O83088	TP_0049	Uncharacterized protein	37	3			4			15	2.43368			2.8863			2.65999
O83091	O83091	TP_0052	Release factor glutamine methyltransferase	38		1			1		16		1.84918			1.42244		1.63581
O83095	O83095	TP_0056	Oxaloacetate decarboxylase subunit alpha	64		2			3		31		1.90883			2.20248		2.05566
O83096	O83096	TP_0057	Oxaloacetate decarboxylase subunit beta	49	3		2	4		3	12	3.0421		4.61863	3.60787		5.04128	4.07747
R9UUW1	O83099	TP_0060	50S ribosomal protein L9	18	3		3	3	2	3	12	3.0421		6.92795	2.70591	3.79316	5.04128	4.30208
R9UTJ4	O83100	TP_0061	30S ribosomal protein S18	12		1			2		3		9.86228			15.1727		12.5175
R9US17	O83101	TP_0062	Single-stranded DNA-binding protein	19	3		2	3		2	12	3.0421		4.61863	2.70591		3.36085	3.43187
R9UUW8	O83104	TP_0065	Putative SAM dependent methyltransferase	23	4			5			10	4.86735			5.41181			5.13958
R9UVK4	O83108	TP_0069	Uncharacterized protein	19					2		8					5.68975		5.68975
R9UUX4	O83110	TP_0071	Chaperone protein ClpB	99	10	6	2	10	7	3	44	2.76554	4.03457	1.25963	2.45991	3.62075	1.37489	2.58588
O83111	O83111	TP_0072	Glutaredoxin-related protein	10		1			2		4		7.39671			11.3795		9.3881
R9US27	O83112	TP_0073	Uncharacterized protein	58		3			4		28		3.17002			3.25128		3.21065
O83113	O83113	TP_0074	Sugar ABC superfamily ATP binding cassette transporter, periplasmic binding protein	52	3	3	2	3	3	2	16	2.28157	5.54753	3.46398	2.02943	4.26731	2.52064	3.35174
R9UUX9	O83115	TP_0076	Sugar ABC superfamily ATP binding cassette transporter, membrane protein	30			3			4	11			7.55777			7.33277	7.44527
O83116	O83116	TP_0077	Capsular polysaccharide biosynthesis protein (Cap5D)	59	3		1	4		1	36	1.01403		0.769772	1.20262		0.560142	0.886643
O83118	O83118	TP_0079	Bifunctional aldehyde oxidase/xanthine dehydrogenase	82	4	2	3	4	4	3	33	1.47496	1.79314	2.51926	1.31195	2.75866	1.83319	1.94853
R9UTM0	O88098	TP_0082	Sigma-54 dependent transcriptional regulator	66	10		3	10		6	33	3.68739		2.51926	3.27989		3.66638	3.28823
R9US35	O83121	TP_0083	Uncharacterized protein	48	3	4		3	4		19	1.92132	6.22881		1.70899	4.79136		3.66262
O83124	O83124	TP_0086	Pilus assembly protein PilZ	35	4		2	4		3	17	2.86315		3.26021	2.54673		3.55855	3.05716
O83125	O83125	TP_0087	Uncharacterized protein	20			1			2	5			5.54236			8.06604	6.8042
O83127	O83127	TP_0089	Cyclic nucleotide binding protein	47	4	2	2	5	2	3	24	2.02806	2.46557	2.30932	2.25492	1.89658	2.52064	2.24585
R9US63	O83128	TP_0090	UDP-N-acetylenolpyruvoylglucosamine reductase	39	2			2			18	1.35204			1.20262			1.27733
R9UUZ4	O83129	TP_0091	Cysteine-tRNA ligase	58	4	4		4	4		25	1.94694	4.7339		1.73178	3.64144		3.01351
O83130	O83130	TP_0092	DNA-directed RNA polymerase sigma subunit RpoE	19			2			2	11			5.03851			3.66638	3.66638
R9UVM3	O83132	TP_0094	Phosphate acetyltransferase	37	4	1		5	1		15	3.2449	1.97246		3.60787	1.51727		2.58562
R9US67	O83133	TP_0095	TPR repeat-containing protein TP_0095	72	2	5	1	2	6	2	34	0.715787	4.35101	0.815053	0.636684	4.01629	1.18618	1.9535
O83138	O83138	TP_0100	Thioredoxin, putative	22	1	2		1	3		11	1.10622	5.37943		0.983966	6.20699		3.41915
O83140	O83140	TP_0102	DNA helicase	75	5		2	5		2	33	1.84369		1.6795	1.63994		1.22213	1.59632
R9UVN3	O83142	TP_0104	Bifunctional 5'-nucleotidase/UDP-sugar diphosphatase	65			2			2	27			2.05273			1.49371	1.77322
R9US76	P74933	TP_0105	DNA-directed DNA polymerase I	112	6	6	6	8	6	7	51	1.43157	3.48081	3.26021	1.69782	2.67753	2.76776	2.55262
O83145	O83145	TP_0107	LicC protein	61	2			2			24	1.01403			0.901969			0.958
O83146	O83146	TP_0108	ATP-dependent 6-phosphofructokinase	50	7	3		7	3		22	3.87176	4.03457		3.44388	3.1035		3.61343
R9US82	O83148	TP_0110	Uncharacterized protein	65	4	3	1	4	3	1	33	1.47496	2.68971	0.839752	1.31195	2.069	0.611064	1.49941
R9UV13	O83149	TP_0111	DNA-directed RNA polymerase sigma subunit RpoN	54	6		2	8		4	26	2.80809		2.13168	3.33035		3.10232	2.84311
R9US61	O83151	TP_0113	HflK protein	37			2			3	12			4.61863			5.04128	4.82996
R9US84	O83153	TP_0115	Phosphomethypyrimidine kinase	29		1			1		13		2.27591			1.75069		2.0133
R9UV19	O83154	TP_0116	UvrABC system protein B	76	7	6	3	8	6	3	34	2.50525	5.22121	2.44516	2.54673	4.01629	1.77927	3.08565
O88138	O88138	TP_0117	Tpr protein C (TprC)/ Tpr protein D (TprD)	65			1			3	20			1.38559			3.02477	2.20518
R9US64	O83155	TP_0118	Uncharacterized protein	47	4			4		2	20	2.43368			2.16472		2.01651	2.20497
O83156	O83156	TP_0119	Amino acid ABC transporter, permease protein (YaeE)	23		2			2		6		9.86228			7.58633		8.7243
O83157	O83157	TP_0120	Methionine ABC superfamily ATP binding cassette transporter, ABC protein	30	3			4	5	2	13	2.80809			3.33035	8.75345	3.10232	4.49855
R9UV24	O83158	TP_0121	Lysine 2,3-aminomutase	39	3	3	4	3	3	4	14	2.60751	6.34004	7.91766	2.31935	4.87692	5.76146	4.97049
R9UTR2	O83159	TP_0122	Phosphoenolpyruvate carboxykinase [GTP]	68		2	2		3	2	30		1.97246	1.84745		2.2759	1.34434	1.86004
R9US69	O83160	TP_0123	TPR repeat-containing protein TP_0123	98	5		1	5		1	42	1.44862		0.659805	1.28853		0.480122	0.969268
O83161	O83161	TP_0124	Ribosome-binding ATPase YchF	40	3			3			18	2.02806			1.80394			1.916
R9UV28	O83163	TP_0126	Uncharacterized protein	25	4			4			8	6.08419			5.41181			5.748
R9UTR8	NA	TP_0126a	Uncharacterized protein	23		4			4		8		14.7934			11.3795		13.0865
O88138	O88138	TP_0131	Tpr protein C (TprC)/ Tpr protein D (TprD)	65			1			3	20
R9UTT2	O83171	TP_0135	Uncharacterized protein	34	2			2			16	1.52105			1.35295			1.437
O83176	O83176	TP_0140	K+ transport protein (NtpJ)	62			1			1	13			2.13168			1.55116	1.84142
O83177	O83177	TP_0141	Methylated-DNA--[protein]-cysteine S-methyltransferase (Dat)	19	2			2			12	2.02806			1.80394			1.916
O83178	O83178	TP_0142	Putative sugar ABC superfamily ATP binding cassette transporter, ABC protein	24	2		2	2		2	10	2.43368		5.54236	2.16472		4.03302	3.54345
O83179	O83179	TP_0143	ABC superfamily ATP binding cassette transporter, membrane protein	65		2			2		14		4.22669			3.25128		3.73899
O83181	O83181	TP_0145	Long-chain-fatty-acid-CoA ligase	72	2	2	2	2	2	2	34	0.715787	1.7404	1.63011	0.636684	1.33876	1.18618	1.20799
R9USC5	O83185	TP_0150	Uncharacterized protein	17	2			2			8	3.0421			2.70591			2.874
O83187	O83187	TP_0152	Nitrogen fixation protein (RnfC)	56	4			4			24	2.02806			1.80394			1.916
R9UVS4	O83189	TP_0154	RNA Pseudouridylate synthase	37	3	2	3	3	2	4	20	1.82526	2.95868	4.15677	1.62354	2.2759	4.03302	2.8122
O83190	O83190	TP_0155	M23B subfamily peptidase	41	2			3			17	1.43157			1.91005			1.67081
O83192	O83192	TP_0157	Putative phosphate acyltransferase	34	2	2		2	2		17	1.43157	3.48081		1.27337	2.67753		2.21582
R9USD6	O83195	TP_0160	Proline-tRNA ligase	68	3		1	3		1	24	1.52105		1.15466	1.35295		0.840213	1.21722
R9UV60	P96115	TP_0162	Holliday junction ATP-dependent DNA helicase RuvB	39	3			3			16	2.28157			2.02943			2.1555
R9UTW1	P96116	TP_0163	Iron (Fe2+)/zinc (Zn2+)/manganese (Mn2+) ABC superfamily ATP binding cassette transporter, binding protein	34	3			5			13	2.80809			4.16293			3.48551
R9USB2	P96117	TP_0164	Iron (Fe2+)/zinc (Zn2+)/manganese (Mn2+) ABC superfamily ATP binding cassette transporter, ABC protein	29			1			1	13			2.13168			1.55116	1.84142
F7IW50	F7IW50	TP_0167	Cation-activated repressor protein (TroR)	17			1			1	9			3.07909			2.24057	2.65983
R9UTW6	P96121	TP_0168	2,3-bisphosphoglycerate-dependent phosphoglycerate mutase	28			3			3	15			5.54236			4.03302	4.78769
R9USB4	P96122	TP_0170	5'-methylthioadenosine/S-adenosylhomocysteine nucleosidase 1/2	29	3		2	3		2	12	3.0421		4.61863	2.70591		3.36085	3.43187
R9UVT8	P16055	TP_0171	15kDa lipoprotein	16						2	9						4.48114	4.48114
R9USE7	NA	TP_0172	Putative membrane protein	52	3			4			15	2.43368			2.8863			2.65999
R9UVU3	O83209	TP_0179	Uncharacterized protein	67					2		18					2.52878		2.52878
R9USC3	O83213	TP_0183	Uncharacterized protein	31			2			3	14			3.95883			4.3211	4.13996
R9UVV2	O83214	TP_0184	SsrA-binding protein	18	2		2	3		3	7	3.47668		7.91766	4.6387		8.64219	6.16881
O83215	O83215	TP_0185	Signal peptidase I	27						1	10						2.01651	2.01651
O83216	O83216	TP_0186	Coproporphyrinogen dehydrogenase	44			2			3	22			2.51926			2.74979	2.63452
R9UTY1	O83217	TP_0187	Elongation factor Tu (EF-Tu)	54					3		26					2.62604		2.62604
R9UVV7	O83219	TP_0189	50S ribosomal protein L3	23	4		2	4		2	11	4.42487		5.03851	3.93586		3.66638	4.26641
R9USG6	O83220	TP_0190	50S ribosomal protein L4	24	3			3			13	2.80809			2.49776			2.65292
R9UTY7	O83222	TP_0192	50S ribosomal protein L2	30	4	1	2	3	1	2	10	4.86735	2.95868	5.54236	3.24709	2.2759	4.03302	3.82073
R9UVW4	O83224	TP_0194	50S ribosomal protein L22	14	4			5			7	6.95336			7.73116			7.34226
R9USH3	O83225	TP_0195	30S ribosomal protein S3	28	2	5		2	5		9	2.70408	16.4371		2.40525	12.6439		8.54759
R9USD7	O83228	TP_0198	30S ribosomal protein S17	10	2	2	3	2	2	3	5	4.86735	11.8347	16.6271	4.32945	9.10359	12.0991	9.81021
R9UVX3	O83229	TP_0199	50S ribosomal protein L14	13	4		1	4		1	7	6.95336		3.95883	6.18493		2.88073	4.99446
R9UTZ5	O83232	TP_0202	30S ribosomal protein S14 type Z	7	1		1	1		2	3	4.05613		9.23727	3.60787		13.4434	7.58617
R9UVY0	O83234	TP_0204	50S ribosomal protein L6	19	2			2			10	2.43368			2.16472			2.2992
R9USI0	O83235	TP_0205	50S ribosomal protein L18	14	2			2			6	4.05613			3.60787			3.832
R9UU00	NA	TP_0206a	50S ribosomal protein L30	7	4		3	4		3	8	6.08419		10.3919	5.41181		7.56192	7.36246
R9USE8	O83237	TP_0207	50S ribosomal protein L15	17	1		2	1		2	6	2.02806		9.23727	1.80394		6.7217	4.94774
R9UVY8	O83238	TP_0208	Protein translocase subunit SecY	49	4	2	2	5	2	3	12	4.05613	4.93114	4.61863	4.50984	3.79316	5.04128	4.4917
R9USI5	O83240	TP_0210	30S ribosomal protein S13	14	2		1	2		1	5	4.86735		5.54236	4.32945		4.03302	4.69305
R9UU05	O83242	TP_0212	DNA-directed RNA polymerase subunit alpha	40		1	2		1	3	16		1.84918	3.46398		1.42244	3.78096	2.62914
R9USF3	O83243	TP_0213	50S ribosomal protein L17	19	3	3		3	3		6	6.08419	14.7934		5.41181	11.3795		9.41723
R9UVZ6	O83244	TP_0214	Uncharacterized protein	7		3			3		4		22.1901			17.0692		19.6297
R9UU10	NA	TP_0217	Chaperone protein DnaJ	45	2	3	2	2	3	2	24	1.01403	3.69836	2.30932	0.901969	2.84487	1.68043	2.07483
O83247	O83247	TP_0218	Putative sigma factor regulatory protein	56	3			3			20	1.82526			1.62354			1.7244
O83248	O83248	TP_0219	Putative sigma factor regulatory protein	81						2	29						1.3907	1.3907
R9UU15	O83251	TP_0222	Uncharacterized protein	16	2			2			11	2.21243			1.96793			2.09018
O83257	O83257	TP_0229	DNA polymerase, bacteriophage-type	31	3		2	3		2	19	1.92132		2.91703	1.70899		2.12264	2.1675
R9UW19	O83258	TP_0230	Primosomal protein N'	72	4			4			36	1.35204			1.20262			1.27733
R9UU20	O83262	TP_0234	50S ribosomal protein L33	7				2			3				7.21575			7.21575
R9USL0	O83265	TP_0237	50S ribosomal protein L11	15	2			2			7	3.47668			3.09246			3.28457
R9UW34	O83269	TP_0241	DNA-directed RNA polymerase subunit beta	132	8	7	6	10	8	10	57	1.70784	3.63347	2.91703	1.89888	3.19424	3.53774	2.81487
R9USL8	O83270	TP_0242	DNA-directed RNA polymerase subunit beta'	160	9	4	2	11	7	5	79	1.38627	1.49807	0.701565	1.50709	2.01662	1.27627	1.39765
R9UVD4	O83271	TP_0243	30S ribosomal protein S12	14	2	3	1	3	3	2	7	3.47668	12.6801	3.95883	4.6387	9.75385	5.76146	6.7116
R9UU30	O83272	TP_0244	30S ribosomal protein S7	18	5		1	5		1	6	10.1403		4.61863	9.01969		3.36085	6.78487
R9USI8	O83273	TP_0245	Uncharacterized protein	128	4			4			47	1.03561			0.921159			0.978383
R9UW43	O83274	TP_0246	Uncharacterized protein	70	5	3		5	3		28	2.17293	3.17002		1.93279	2.43846		2.42855
NA	O83276	TP_0248	Uncharacterized lipoprotein TP_0248	15			2			2	7			7.91766			5.76146	6.83956
R9UVD9	P18193	TP_0249	Flagellar filament outer layer protein (FlaA1)	39		6			8	2	18		9.86228			10.1151	2.24057	7.40598
R9USJ3	NA	TP_0250b	30S ribosomal protein S20	11	6	2		7	2		12	6.08419	4.93114		6.31378	3.79316		5.28057
R9UW50	O83278	TP_0251	Bacterial DNA-binding factor	12	2			2			5	4.86735			4.32945			4.5984
R9UU39	O83281	TP_0254	Transcription termination factor Rho	58	3			4			25	1.46021			1.73178			1.59599
R9USJ8	O66075	TP_0255	50S ribosomal protein L31	8	3			3			6	6.08419			5.41181			5.748
R9USK3	O83284	TP_0260	Uncharacterized protein	51					1		24					0.948291		0.948291
O83286	O83286	TP_0262	Catabolite gene activator (Crp)	26	4		1	4		1	12	4.05613		2.30932	3.60787		1.68043	2.91344
R9UVF3	O83287	TP_0263	Uncharacterized protein	66			2			2	22			2.51926			1.83319	2.17622
R9UU45	O83288	TP_0264	Deoxyribose-phosphate aldolase	23	3			3			10	3.65051			3.24709			3.4488
R9UVF7	O83293	TP_0269	Threonylcarbamoyladenosine tRNA methylthiotransferase MtaB	53	2			2		3	25	0.97347			0.86589		2.41981	1.41972
O83294	O83294	TP_0270	Polynucleotide adenylyltransferase	53						1	27						0.746856	0.746856
R9USL4	O83295	TP_0271	Chromosome partitioning protein	35			2			2	19			2.91703			2.12264	2.51984
R9UW77	O83296	TP_0272	Chromosome partitioning protein	27						2	9						4.48114	4.48114
O83299	O83299	TP_0275	UDP-N-acetyl-D-mannosamine transferase, putative	29			2			2	17			3.26021			2.37237	2.81629
O83300	O83300	TP_0276	Ribosomal RNA small subunit methyltransferase E	33	4			4			17	2.86315			2.54673			2.70494
O83301	O83301	TP_0277	C-terminal processing peptidase	50			1			2	23			1.20486			1.75349	1.47917
O83303	O83303	TP_0279	Bifunctional cytidylate kinase/ribosomal protein S1	96	8	3		8	4		36	2.70408	2.46557		2.40525	2.52878		2.52592
R9UVG6	O83306	TP_0282	TPR repeat-containing protein TP_0282	26	2	3		2	5		13	1.87206	6.82773		1.66517	8.75345		4.7796
R9USM3	NA	TP_0284	Uncharacterized protein	63	3	3		3	3		31	1.17759	2.86324		1.04745	2.20248		1.82269
R9UW89	NA	TP_0286	Uncharacterized protein	36						2	12						3.36085	3.36085
R9USR4	NA	TP_0288	Uncharacterized protein	96			3			5	45			1.84745			2.24057	2.04401
R9UVH1	NA	TP_0290	HAD superfamily hydrolase	31						1	13						1.55116	1.55116
R9USM5	P38369	TP_0292	OOP family OmpA-OmpF porin	48	5		2	5		3	23	2.6453		2.40972	2.35296		2.63023	2.50955
O83317	O83317	TP_0294	Phosphoribosyl pyrophosphate synthetase (Prs)	47	5	4		5	5		23	2.6453	5.14554		2.35296	4.9476		3.77285
O83320	O83320	TP_0297	Uncharacterized protein	30	6		1	6		1	8	9.12629		3.46398	8.11772		2.52064	5.80715
R9USS2	NA	TP_0300 (TP_0299, TP_0300)	Sugar ABC superfamily ATP binding cassette transporter, ABC protein	64	6		3	7	3	4	26	2.80809		3.19752	2.91405	2.62604	3.10232	2.9296
O83324	O83324	TP_0302	Sugar ABC superfamily ATP binding cassette transporter, membrane protein	34	2		2	2		2	7	3.47668		7.91766	3.09246		5.76146	5.06207
R9USN3	O83325	TP_0303	DNA mismatch repair protein MutL	71	3			4			36	1.01403			1.20262			1.10833
R9UWA4	O83326	TP_0304	Uncharacterized protein	116	3			5			47	0.776705			1.15145			0.964077
R9USS6	O83327	TP_0305	CTP synthase	62	2		2	2		2	25	0.97347		2.21694	0.86589		1.61321	1.41738
R9UVI6	O83328	TP_0306	30S ribosomal protein S4	23	4			5			12	4.05613			4.50984			4.28299
O83329	O83329	TP_0307	Uncharacterized protein	37	3	2		3	2		19	1.92132	3.11441		1.70899	2.39568		2.2851
O83330	O83330	TP_0308	Amino acid ABC transporter, periplasmic binding protein (HisJ)	36	4		3	5		3	19	2.56176		4.37555	2.84832		3.18397	3.2424
O83335	O83335	TP_0313	Tpr protein E (TprE)	82	2	1		2	3		36	0.676021	0.821857		0.601312	1.89658		0.998943
R9USP4	P56822	TP_0315	Uncharacterized protein	23		2			3		8		7.39671			8.53462		7.96566
O83337	O83337	TP_0317	Tpr protein G (TprG)	81	4			5			39	1.24804			1.38764			1.31784
R9UST5	P29724	TP_0319	Membrane lipoprotein TmpC	38	4	3		5	3		14	3.47668	6.34004		3.86558	4.87692		4.63981
O83341	O83341	TP_0321	Ribose/galactose ABC transporter, ATP-binding protein (RbsA-2)	58	8	4	4	8	5	6	21	4.63557	5.63559	5.27844	4.12329	5.4188	5.76146	5.14219
O83342	O83342	TP_0322	Ribose/galactose ABC transporter, permease protein (RbsC-1)	43	2		2	3	4	2	14	1.73834		3.95883	2.31935	6.50257	2.88073	3.47996
R9USU0	NA	TP_0324	Putative outer membrane protein	161	6			6		1	59	1.23746			1.10071		0.341782	0.893317
O83346	O83346	TP_0326	Outer membrane protein; beta-barrel assembly machinery A (BamA) orthologue	96	4		3	4		5	39	1.24804		2.13168	1.11012		2.58527	1.76878
R9USQ4	O83348	TP_0328	DNA mismatch repair protein MutS	100	6	4	2	7	4	4	40	1.82526	2.95868	1.38559	1.89413	2.2759	2.01651	2.05935
R9UWC5	O83349	TP_0329	Serine hydroxymethyltransferase	63	3			3			19	1.92132			1.70899			1.81516
O83350	O83350	TP_0330	AAA family ATPase	68	4			6		3	31	1.57011			2.09489		1.95146	1.87216
R9UVK7	O83351	TP_0331	6-phosphogluconate dehydrogenase, decarboxylating	53	2	1		2	1		21	1.15889	1.4089		1.03082	1.08376		1.17059
O83356	O83356	TP_0336	ComE protein, putative	61	5			5			17	3.57894			3.18342			3.38118
O83360	O83360	TP_0340	Bifunctional dihydrofolate synthase/tetrahydrofolate synthase	55						1	21						0.960243	0.960243
R9USV4	O83361	TP_0341	UDP-N-acetylmuramate--L-alanine ligase	54	3			3			19	1.92132			1.70899			1.81516
O83363	O83363	TP_0343	A/G-specific adenine glycosylase, putative	32	4			4		1	18	2.70408			2.40525		1.12028	2.07654
O83364	O83364	TP_0344	Transcription-repair-coupling factor (TRCF)	130	6		3	9		6	56	1.30376		1.48456	1.73951		2.16055	1.67209
NA	O83367	TP_0347	Uncharacterized protein	30	2		1	2		2	9	2.70408		3.07909	2.40525		4.48114	3.16739
R9UVM5	O83368	TP_0348	Uncharacterized protein	51	3			3			12	3.0421			2.70591			2.874
R9USW2	O83371	TP_0352	Uncharacterized protein	10			1			1	4			6.92795			5.04128	5.98462
R9UUB2	O83378	TP_0359	Uncharacterized protein	24	3			3			6	6.08419			5.41181			5.748
R9USW9	P96131	TP_0362	50S ribosomal protein L28	8	2		2	2		2	4	6.08419		13.8559	5.41181		10.0826	8.85862
R9UVP0	P96123	TP_0363	Sensor histidine kinase	88	2			3		2	36	0.676021			0.901969		1.12028	0.899425
F7IVK2	F7IVK2	TP_0365	Chemotaxis protein (CheX)	17	2	1		3	1		8	3.0421	3.69836		4.05886	2.84487		3.41105
R9UWG9	P96126	TP_0366	Response regulator	16	1	2		2	2		8	1.52105	7.39671		2.70591	5.68975		4.32835
O83382	O83382	TP_0367	Chromosome partition protein SMC	106	7	4	7	8	7	8	48	1.77456	2.46557	4.04131	1.80394	3.31902	3.36085	2.79421
R9UVP4	O83383	TP_0368	Uncharacterized protein	12		2			2		6		9.86228			7.58633		8.7243
R9UWH5	O83386	TP_0371	4-diphosphocytidyl-2-C-methyl-D-erythritol kinase	32	4			4			14	3.47668			3.09246			3.28457
R9USX9	O83387	TP_0372	50S ribosomal protein L25	22						2	8						5.04128	5.04128
R9UVP7	O83388	TP_0373	tRNA(Ile)-lysidine synthase	53	3	1	3	3	1	3	23	1.58718	1.28638	3.61458	1.41178	0.989521	2.63023	1.91995
R9UUC4	O83389	TP_0374	Uncharacterized protein	89	12	6	3	12	8	3	37	3.9465	4.79787	2.2469	3.51036	4.92086	1.63501	3.50958
R9USY3	O83394	TP_0379	Protein translocase subunit SecA	104	6	3	3	7	3	6	49	1.49001	1.81144	1.69664	1.54623	1.39341	2.4692	1.73449
O83395	O83395	TP_0380	DNA repair helicase, putative	68	2			3			28	0.86917			1.15967			1.01442
R9UWI9	O83399	TP_0384	Ribosomal RNA small subunit methyltransferase H	41	4		4	6		5	14	3.47668		7.91766	4.6387		7.20183	5.80872
O83400	O83400	TP_0385	Uncharacterized protein	14	5	3		5	3		5	12.1684	17.7521		10.8236	13.6554		13.5999
R9UVQ5	O83401	TP_0386	UDP-N-acetylmuramoyl-tripeptide--D-alanyl-D-alanine ligase	50						2	22						1.83319	1.83319
O83403	O83403	TP_0388	Cell division protein (FtsQ)	31	4	2		4	3		13	3.74412	4.55182		3.33035	5.25207		4.21959
R9USZ1	O83405	TP_0390	Cell division protein FtsZ	44	3	1	2	5	1	2	17	2.14736	1.7404	3.26021	3.18342	1.33876	2.37237	2.34042
O83407	O83407	TP_0392	Uncharacterized protein	37	4			4			15	3.2449			2.8863			3.0656
O83408	O83408	TP_0393	SMF family protein	33			2			2	18			3.07909			2.24057	2.65983
R9UWK1	O83409	TP_0394	DNA topoisomerase 1	82		3	1		4	3	36		2.46557	0.769772		2.52878	1.68043	1.86114
O83410	O83410	TP_0395	Tyrosine recombinase XerC	34	2	2		2	2		22	1.10622	2.68971		0.983966	2.069		1.71222
O83411	O83411	TP_0396	Flagellar basal-body rod protein (FlgB)	16			2			2	10			5.54236			4.03302	4.78769
R9UWL6	O83414	TP_0399	IIISP family Type III (Virulence-related) secretory pathway protein	65	3		2	3		4	22	1.65932		2.51926	1.47595		3.66638	2.33023
O83415	O83415	TP_0400	Flagellar motor switch protein FliG	40	6		5	6		5	16	4.56314		8.65994	4.05886		6.3016	5.89588
R9UVT1	O83416	TP_0401	IIISP family Type III (Virulence-related) secretory pathway protein	35	4		2	6		2	18	2.70408		3.07909	3.60787		2.24057	2.9079
R9UUG4	O83417	TP_0402	IIISP family Type III (Virulence-related) secretory pathway protein	48	5		1	6		1	22	2.76554		1.25963	2.9519		0.916596	1.97342
O83418	O83418	TP_0403	Flagellar protein FliJ	18			2			2	7			7.91766			5.76146	6.83956
R9UVT5	O83421	TP_0406	Glutamate racemase	29			1			2	17			1.63011			2.37237	2.00124
O83423	O83423	TP_0408	Uncharacterized protein	124	11	3	2	12	3	3	68	1.96841	1.3053	0.815053	1.91005	1.00407	0.889637	1.31542
R9UT20	NA	TP_0409a	Preprotein translocase subunit YajC	15					2		4					11.3795		11.3795
R9UVU0	O83425	TP_0410	Protein translocase subunit SecD	64	7	4	2	7	5	2	25	3.40715	4.7339	2.21694	3.03061	4.5518	1.61321	3.25893
O83427	O83427	TP_0412	Uncharacterized protein	12	2	3	2	2	3	2	7	3.47668	12.6801	7.91766	3.09246	9.75385	5.76146	7.1137
O83431	O83431	TP_0416	Sec family Type I general secretory pathway protein	49	4			7			20	2.43368			3.78827			3.11097
R9UWM9	O83433	TP_0418	Galactokinase	45	7	5	2	7	5	2	19	4.48309	7.78601	2.91703	3.98765	5.98921	2.12264	4.54761
O83436	O83436	TP_0421	Uncharacterized protein	75	3	1		4	2		32	1.14079	0.924589		1.35295	1.42244		1.21019
R9UUJ9	O83437	TP_0422	Uncharacterized protein	38						2	22						1.83319	1.83319
O83438	O83438	TP_0423	Uncharacterized protein	30	4		2	4		2	14	3.47668		3.95883	3.09246		2.88073	3.35218
R9UT32	O83440	TP_0425	Uncharacterized protein	15	2		2			2	6	4.05613		9.23727			6.7217	6.6717
R9UVV0	O83441	TP_0426	V-type ATP synthase alpha chain	65	9	1	2	9	1	2	32	3.42236	0.924589	1.73199	3.04414	0.711218	1.26032	1.8491
R9UUK1	O83442	TP_0427	V-type ATP synthase beta chain	47		5	3		5	3	21		7.04449	3.95883		5.4188	2.88073	4.82571
R9UT03	O83443	TP_0428	V-type ATP synthase subunit D	24	3		2	5	1	4	10	3.65051		5.54236	5.41181	2.2759	8.06604	4.98933
R9UT05	NA	TP_0433	Uncharacterized protein	66			3			4	9			6.15818			8.96227	7.56023
R9UVV6	O83451	TP_0437	Uncharacterized protein	20			2			2	9			6.15818			4.48114	5.31966
R9UUL2	O83452	TP_0438	Non-canonical purine NTP pyrophosphatase	30	6	2	3	6	2	3	13	5.61618	4.55182	6.39503	4.99552	3.50138	4.65349	4.95224
R9UVV8	O83456	TP_0442	DNA repair protein RecN	64	2		3	3		4	32	0.760524		2.59798	1.01471		2.52064	1.72346
O83458	O83458	TP_0444	Uncharacterized protein	37	3			3		2	16	2.28157			2.02943		2.52064	2.27721
O83459	O83459	TP_0445	4-methyl-5(B-hydroxyethyl)-thiazole monophosphate biosynthesis enzyme (ThiJ)	22		1			1		5		5.91737			4.5518		5.23458
R9UT50	O83460	TP_0446	4-hydroxy-3-methylbut-2-en-1-yl diphosphate synthase	44	3			4			19	1.92132			2.27866			2.09999
R9UWQ4	O83464	TP_0450(a)	Elongation factor G	76	8	5	5	9	7	5	30	3.2449	4.93114	4.61863	3.24709	5.31043	3.36085	4.11884
R9UUM9	O83466	TP_0452	Isoleucine--tRNA ligase	124	5		3	6		3	49	1.24167		1.69664	1.32534		1.2346	1.37456
O83468	O83468	TP_0455	Uncharacterized protein	39	3		2	3		2	18	2.02806		3.07909	1.80394		2.24057	2.28791
O83470	O83470	TP_0457	Uncharacterized protein	66	5	3		6	3		34	1.78947	2.6106		1.91005	2.00815		2.07957
O83471	O83471	TP_0458	Chromosome segregation and condensation protein B	21	2			2			9	2.70408			2.40525			2.55467
O83472	O83472	TP_0459	RsuA family pseudouridine synthase	29	2			3			14	1.73834			2.31935			2.02884
O83473	O83473	TP_0460	Uncharacterized protein	26	2			3			14	1.73834			2.31935			2.02884
R9UUP0	NA	TP_0468	Uncharacterized protein	72	2		4	2		5	29	0.839199		3.82232	0.746457		3.47674	2.22118
O83484	O83484	TP_0471	Uncharacterized protein	53	5	2		5	2		24	2.53508	2.46557		2.25492	1.89658		2.28804
R9UT72	O83485	TP_0472	UvrABC system protein C	78		1	2		1	2	26		1.13796	2.13168		0.875345	1.55116	1.42404
R9UUP5	O83487	TP_0474	Probable transcriptional regulatory protein	26		2			2		4		14.7934			11.3795		13.0865
R9UT35	O83488	TP_0475	Glucose-6-phosphate isomerase	58	4		1	5		1	25	1.94694		1.10847	2.16472		0.806604	1.50669
R9UT77	O83490	TP_0477	6-phosphogluconolactonase	26			2			2	10			5.54236			4.03302	4.78769
R9UVY6	O83491	TP_0478	Glucose-6-phosphate 1-dehydrogenase	58	2	2	1	2	2	2	30	0.811225	1.97246	0.923727	0.721575	1.51727	1.34434	1.2151
R9UWT4	NA	TP_0481	Uncharacterized protein	83	13	3	3	13	6	4	38	4.16287	2.3358	2.18777	3.70282	3.59352	2.12264	3.01757
R9UVZ0	O83497	TP_0484	Uncharacterized protein	76	4	2	4	4	6	4	32	1.52105	1.84918	3.46398	1.35295	4.26731	2.52064	2.49585
O83498	O83498	TP_0485	Adenylate cyclase	67	5			5			24	2.53508			2.25492			2.395
R9UT45	O83499	TP_0486	Borrelia-like antigen p83/100	53	10	4	2	10	4	2	24	5.07016	4.93114	2.30932	4.50984	3.79316	1.68043	3.71568
O83501	O83501	TP_0488	Methyl-accepting chemotaxis protein (Mcp2-1)	92	6	2	2	6	4	2	39	1.87206	1.51727	1.42112	1.66517	2.33425	1.03411	1.64066
O83503	O83503	TP_0490	Uncharacterized protein	7			2			2	5			11.0847			8.06604	9.57538
R9UWU2	O83505	TP_0492	DNA primase	68	2	2	2	2	2	4	33	0.737478	1.79314	1.6795	0.655977	1.37933	2.44426	1.44828
R9UT89	O83506	TP_0493	RNA polymerase sigma factor RpoD	71	11	3	6	11	4	6	24	5.57717	3.69836	6.92795	4.96083	3.79316	5.04128	4.99979
O83507	O83507	TP_0494	Uncharacterized protein	31	3			3	2		14	2.60751			2.31935	3.25128		2.72605
O83509	O83509	TP_0496	Putative membrane protein	38	2		4	3		4	20	1.21684		5.54236	1.62354		4.03302	3.10394
O83510	O83510	TP_0497	Cell shape determining protein MreB	37					2		18					2.52878		2.52878
O83513	O83513	TP_0500	Penicillin-binding protein (Pbp-1)	71	5	2	1	6	2	1	25	2.43368	2.36695	1.10847	2.59767	1.82072	0.806604	1.85568
R9UT57	O83515	TP_0502	Putative ankyrin repeat-containing protein	33	2			2			13	1.87206			1.66517			1.76862
R9UW06	O83519	TP_0506	Trigger factor	50	2		2	2		2	18	1.35204		3.07909	1.20262		2.24057	1.96858
R9UT62	O83521	TP_0508	ATP-dependent Clp protease ATP-binding subunit ClpX	45	3		2	3		2	25	1.46021		2.21694	1.29883		1.61321	1.6473
O83522	O83522	TP_0509	Alkyl hydroperoxide reductase (AhpC)	21		5			5		14		10.5667			8.12821		9.34747
R9UTA1	O83523	TP_0510	Elongation factor 4	68			1			2	26			1.06584			1.55116	1.3085
O83524	O83524	TP_0511	CarD family transcriptional regulator	24		2			2		8		7.39671			5.68975		6.54323
R9UUS6	O83525	TP_0512	2-C-methyl-D-erythritol 4-phosphate cytidylyltransferase	44	2			2			19	1.28088			1.13933			1.21011
O83526	O83526	TP_0513	K+ transport protein (TrkA)	50	3	1	2	3	1	2	20	1.82526	1.47934	2.77118	1.62354	1.13795	2.01651	1.80896
R9UWV9	O83527	TP_0514	UvrABC system protein A	106	3	4	2	5	5	3	44	0.829662	2.68971	1.25963	1.22996	2.58625	1.37489	1.66168
O83532	O83532	TP_0519	Response regulatory protein (AtoC)	51	3		3	5		5	22	1.65932		3.77888	2.45991		4.58298	3.12028
O83533	O83533	TP_0521	DNA polymerase III, gamma and tau subunits, putative	48	3			3			21	1.73834			1.54623			1.64229
R9UUT4	O83535	TP_0523	UDP-N-acetylglucosamine--N-acetylmuramyl-(pentapeptide) pyrophosphoryl-undecaprenol N-acetylglucosamine transferase	42			1			1	18			1.53954			1.12028	1.32991
R9UT76	O83536	TP_0524	Lon protease	98	4	1	4	5	3	5	40	1.21684	0.739671	2.77118	1.35295	1.70692	2.52064	1.71803
O83538	O83538	TP_0526	ATP-dependent helicase (HrpA)	75	4	4		5	5		35	1.39067	3.38135		1.54623	3.25128		2.39239
R9UUT8	O83540	TP_0528	V-type ATP synthase beta chain	53	2			2			20	1.21684			1.08236			1.1496
R9UT80	O83541	TP_0529	V-type ATP synthase alpha chain	67	6	4	3	7	4	3	30	2.43368	3.94491	2.77118	2.52551	3.03453	2.01651	2.78772
O83542	O83542	TP_0530	V-type ATPase, subunit E, putative	24	3			3			14	2.60751			2.31935			2.46343
R9UW27	O83544	TP_0533	Two-sector ATPase, V(0) subunit I	62	5		2	6		2	16	3.80262		3.46398	4.05886		2.52064	3.46152
R9UUU1	O83545	TP_0534	Uncharacterized protein	39	5	3		4	3		24	2.53508	3.69836		1.80394	2.84487		2.72056
R9UW31	O83549	TP_0538	Phosphoglycerate kinase	45	5	1		5	2		24	2.53508	1.23279		2.25492	1.89658		1.97984
R9UWY1	O83552	TP_0541	GTPase Era	36	2	2		2	3		18	1.35204	3.28743		1.20262	3.79316		2.40881
O83553	O83553	TP_0542	Diphosphate--fructose-6-phosphate 1-phosphotransferase	62	3			3			26	1.40404			1.24888			1.32646
R9UW36	O83554	TP_0543	Holliday junction ATP-dependent DNA helicase RuvA	24	2			2			11	2.21243			1.96793			2.09018
O83555	O83555	TP_0544	Uncharacterized protein	68	4		1	5		1	32	1.52105		0.865994	1.69119		0.63016	1.1771
O83557	O83557	TP_0546	Periplasmic serine protease, putative	73	8		2	9		2	29	3.35679		1.91116	3.35906		1.3907	2.50443
O83560	O83560	TP_0549	ATPase (ClpC)	92	10	7	4	15	10	6	43	2.82986	4.81646	2.57784	3.77568	5.29279	2.81374	3.68439
R9UT98	O83561	TP_0550	tRNA modification GTPase MnmE	54		4			4		26		4.55182			3.50138		4.0266
R9UTD2	O83563	TP_0552	Uncharacterized protein	20		2	2		2	2	9		6.57486	6.15818		5.05755	4.48114	5.56793
R9UTA4	O83566	TP_0555	DAACS family dicarboxylate/amino acid:sodium (Na+) or proton (H+) symporter	42			2		1	2	13			4.26336		1.75069	3.10232	3.03879
O83569	O83569	TP_0558	Nickel/cobalt efflux system	32		3			3		8		11.0951			8.53462		9.81484
R9UUW2	O83570	TP_0559	Probable tRNA sulfurtransferase	45	2			2			16	1.52105			1.35295			1.437
R9UTB0	O83571	TP_0560	Transketolase	71			2			3	26			2.13168			2.32674	2.22921
O83573	O83573	TP_0562	N-acetylneuraminate synthase	41			2			2	18			3.07909			2.24057	2.65983
O83574	O83574	TP_0563	Uncharacterized protein	16	3		2	3		2	6	6.08419		9.23727	5.41181		6.7217	6.86374
R9UUW7	O83575	TP_0564	Putative membrane protein	77	2	3	3	2	4	3	23	1.05812	3.85915	3.61458	0.941185	3.95808	2.63023	2.67689
O83577	O83577	TP_0566	Alginate O-acetylation protein	57					4		21					4.33504		4.33504
O06690	O83577	TP_0567	Uncharacterized protein	23	2	3	2	2	3	3	9	2.70408	9.86228	6.15818	2.40525	7.58633	6.7217	5.9063
R9UW58	O83578	TP_0568	Bifunctional 4-hydroxy-2-oxoglutarate aldolase/2-dehydro-3-deoxy-phosphogluconate aldolase	22		1			1		10		2.95868			2.2759		2.61729
O83579	O83579	TP_0569	Aminopeptidase P	84	4	2	2	5	3	7	36	1.35204	1.64371	1.53954	1.50328	1.89658	3.92099	1.97603
O83580	O83580	TP_0570	Putative membrane protein	31			3			3	14			5.93824			4.3211	5.12967
O83581	O83581	TP_0571	LemA family protein	24		2			2		14		4.22669			3.25128		3.73899
R9UW61	P29723	TP_0574	Lipoprotein antigen Tp47	48		3			3		24		3.69836			2.84487		3.27161
R9UUX5	NA	TP_0575	EI family phosphotransferase system enzyme I	73	2	3	2	4	3	2	34	0.715787	2.6106	1.63011	1.27337	2.00815	1.18618	1.5707
R9UTC6	O83585	TP_0576	Peptide chain release factor 2 (RF-2)	42	2			2			22	1.10622			0.983966			1.04509
R9UX12	O83586	TP_0577	Putative membrane protein	68	3	2	2	4	2	2	31	1.17759	1.90883	1.78786	1.3966	1.46832	1.30097	1.50669
O83587	O83587	TP_0578	Cell division protein (FtsY)	32	3			3			15	2.43368			2.16472			2.2992
R9UW66	O83588	TP_0579	Uncharacterized protein	29	2			2			9	2.70408			2.40525			2.55467
R9UTD0	O83590	TP_0581	Lipoprotein-releasing system ATP-binding protein LolD	25	2			2		1	15	1.62245			1.44315		1.34434	1.46998
O83594	O83594	TP_0585	Oligopeptide ABC superfamily ATP binding cassette transporter, membrane/binding protein	61						2	20						2.01651	2.01651
R9UUY2	O83595	TP_0586	Leucine-tRNA ligase	99	7	3	2	8	4	4	39	2.18407	2.27591	1.42112	2.22023	2.33425	2.06822	2.08397
R9UUY6	O83602	TP_0593	Putative membrane protein	75	4	2	2	7	2	2	32	1.52105	1.84918	1.73199	2.36767	1.42244	1.26032	1.69211
O83605	O83605	TP_0596	Polynucleotide adenylyltransferase (PcnB)	41	2			2			20	1.21684			1.08236			1.1496
R9UW81	NA	TP_0598	Uncharacterized protein	76	3			5			27	1.35204			2.00437			1.67821
R9UTE2	O83609	TP_0600	Putative membrane-associated zinc protease	50		5			7		23		6.43192			6.92665		6.67928
R9UX29	O83610	TP_0601	1-deoxy-D-xylulose 5-phosphate reductoisomerase	42						1	13						1.55116	1.55116
R9UUZ6	O83613	TP_0604	Ribosome-recycling factor	21		3	3		3	3	9		9.86228	9.23727		7.58633	6.7217	8.3519
R9UTE6	O83614	TP_0605	Elongation factor Ts	32	7	3	2	7	3	2	16	5.32367	5.54753	3.46398	4.73534	4.26731	2.52064	4.30974
R9UX34	O83615	TP_0606	30S ribosomal protein S2	33	2			3			13	1.87206			2.49776			2.18491
R9UTI1	O83617	TP_0608	Uncharacterized protein	32	4	2		4	3		11	4.42487	5.37943		3.93586	6.20699		4.98679
R9UW91	O83618	TP_0609	Asparagine-tRNA ligase	58		3			3		30		2.95868			2.2759		2.61729
O83619	O83619	TP_0610	Tpr protein H (tprH)	76			3		2	3	32			2.59798		1.42244	1.89048	1.9703
R9UW96	O83623	TP_0614	Cysteine desulfurase	44	2			2			14	1.73834			1.54623			1.64229
R9UTF4	O83625	TP_0616	Ribose-5-phosphate isomerase A	28	2	2	1	3	2	1	14	1.73834	4.22669	1.97941	2.31935	3.25128	1.44037	2.49257
R9UX44	O83626	TP_0617	Uncharacterized protein	10	2			2			4	6.08419			5.41181			5.748
R9UV07	O83629	TP_0620	Tpr protein I (tprI)	67	3			4			26	1.40404			1.66517			1.53461
F7IWA5	F7IWA5	TP_0621	Tpr protein J (tprJ)	81						4	36						2.24057	2.24057
O83630	O83630	TP_0622	Putative membrane protein	67	3	2	4	3	2	4	27	1.35204	2.19162	4.10545	1.20262	1.68585	2.98742	2.25417
O83631	O83631	TP_0623	Membrane-bound lytic murein transglycosylase D	85	5	3	2	6	5	2	42	1.44862	2.11335	1.31961	1.54623	2.7094	0.960243	1.68291
O83632	O83632	TP_0624	OOP family OmpA-OmpF porin	53	3	4		3	4		24	1.52105	4.93114		1.35295	3.79316		2.89958
R9UV12	O83633	TP_0625	Uncharacterized protein	29	2	1	2	2	1	2	17	1.43157	1.7404	3.26021	1.27337	1.33876	2.37237	1.90278
R9UX50	O83635	TP_0627	Exonuclease SbcC	119	7	2	2	9	3	2	59	1.44371	1.00294	0.939383	1.65106	1.15724	0.683563	1.14632
O83636	O83636	TP_0628	Nicotinate phosphoribosyltransferase	55	3			3		1	19	1.92132			1.70899		1.06132	1.56388
R9UWB3	O83637	TP_0629	Uncharacterized protein	31	2			3			9	2.70408			3.60787			3.15598
O83638	O83638	TP_0630	Chemotaxis protein methyltransferase (CheR)	34						1	13						1.55116	1.55116
R9UTG9	O83639	TP_0631	Chemotaxis response regulator protein-glutamate methylesterase	44	7		2	8	2	3	20	4.25893		2.77118	4.32945	2.2759	3.02477	3.33205
R9UX52	O83640	TP_0632	Tryptophan-tRNA ligase	38	4			4		2	17	2.86315			2.54673		2.37237	2.59408
R9UWB7	O83642	TP_0634	DNA ligase	91	3		1	3		1	43	0.848957		0.644461	0.755137		0.468956	0.679378
R9UTH4	O83644	TP_0637	tRNA dimethylallyltransferase	36	3			3			20	1.82526			1.62354			1.7244
R9UTL3	O83646	TP_0639	Methyl-accepting chemotaxis protein (Mcp2-2)	72	10	4	3	10	4	3	28	4.34585	4.22669	2.96912	3.86558	3.25128	2.16055	3.46985
F7IUN7	F7IUN7	TP_0640	Methyl-accepting chemotaxis protein (Mcp2-3)	67	3			5			23	1.58718			2.35296			1.97007
R9UV27	O83647	TP_0641	Histidine-tRNA ligase	50						3	20						3.02477	3.02477
O83648	O83648	TP_0642	Phosphohexose mutase	65	3		2	3		2	25	1.46021		2.21694	1.29883		1.61321	1.6473
R9UTL9	O83650	TP_0644	Lysine-tRNA ligase	61	3		3	3		3	27	1.35204		3.07909	1.20262		2.24057	1.96858
O83652	O83652	TP_0646	Putative membrane protein	49	2			2			14	1.73834			1.54623			1.64229
O83654	O83654	TP_0648	Uncharacterized protein	78	9	6	2	11	8	3	38	2.88199	4.67161	1.45852	3.13315	4.79136	1.59198	3.0881
O83655	O83655	TP_0649	Hemolysin (TlyC)	30		4			4		11		10.7589			8.27599		9.51742
NA	O83657	TP_0651	Conserved hypothetical integral membrane protein	88	4	2	2	5	2	2	33	1.47496	1.79314	1.6795	1.63994	1.37933	1.22213	1.5315
O83660	O83660	TP_0654	Spermidine/putrescine ABC superfamily ATP binding cassette transporter, membrane protein	30	3			3			5	7.30103			6.49417			6.8976
R9UWD4	O83663	TP_0657	Carbon storage regulator homolog	8			3			3	6			13.8559			10.0826	11.9692
R9UV41	O83664	TP_0658	Flagellar assembly factor FliW	17						1	4						5.04128	5.04128
O83665	O83665	TP_0659	Flagellar hook-associated protein 3 (FlgL)	46	3	2	2	4	3	3	22	1.65932	2.68971	2.51926	1.96793	3.1035	2.74979	2.44825
O83666	O83666	TP_0660	Flagellar hook-associated protein 1 (FlgK)	69	4			4			32	1.52105			1.35295			1.437
R9UWD9	O83668	TP_0662	Fructose-bisphosphate aldolase (CbbA)	36	5	2		6	2		16	3.80262	3.69836		4.05886	2.84487		3.60118
R9UV45	O83669	TP_0663	Putative flagellar filament outer layer protein FlaA	27		3			4		12		7.39671			7.58633		7.49152
O83670	O83670	TP_0664	Flagellar filament outer layer protein (FlaA-2)	27		2			2		14		4.22669			3.25128		3.73899
R9UX79	O83671	TP_0665	Uncharacterized protein	29	3			3			11	3.31865			2.9519			3.13527
O83673	O83673	TP_0667	Bifunctional phosphoribulokinase/uridine kinase	63	3		2	3		2	30	1.21684		1.84745	1.08236		1.34434	1.37275
O83674	O83674	TP_0668	Conserved hypothetical integral membrane protein	23						1	9						2.24057	2.24057
R9UTK3	O83675	TP_0669	DNA-directed DNA polymerase III alpha subunit	132	3	2		4	3		56	0.651878	1.05667		0.773116	1.21923		0.925224
R9UX83	O83676	TP_0670	D-alanine-D-alanine ligase	43	2			2			11	2.21243			1.96793			2.09018
R9UWE7	O83678	TP_0672	Glycine-tRNA ligase	53	4			4			22	2.21243			1.96793			2.09018
R9UV54	O83679	TP_0673	Glutamate--tRNA ligase	60	4	4	2	4	4	3	27	1.80272	4.38324	2.05273	1.6035	3.3717	2.24057	2.57574
R9UTK8	O83680	TP_0674	Uncharacterized protein	22	4	2	2	5	3	3	11	4.42487	5.37943	5.03851	4.91983	6.20699	5.49958	5.24487
R9UWF2	O83683	TP_0677	Uncharacterized protein	22			1			1	8			3.46398			2.52064	2.99231
R9UX93	O83686	TP_0680	tRNA N6-adenosine threonylcarbamoyltransferase	38			1			1	14			1.97941			1.44037	1.70989
F7IV43	F7IV43	TP_0683	Octaprenyl-diphosphate synthase	40		1	1		1	1	15		1.97246	1.84745		1.51727	1.34434	1.67038
R9UTL7	Q08255	TP_0684	Galactose ABC superfamily ATP binding cassette transporter, binding protein	43		1			3		22		1.34486			3.1035		2.22418
R9UXA0	Q56342	TP_0685	Galactose/methyl galactoside import ATP-binding protein MglA	55	3	3	3	5	5	4	28	1.30376	3.17002	2.96912	1.93279	4.0641	2.88073	2.72009
R9UV68	P96129	TP_0688	Muramoyltetrapeptide carboxypeptidase	38	4	2	1	4	2	1	19	2.56176	3.11441	1.45852	2.27866	2.39568	1.06132	2.14506
R9UTM2	P96128	TP_0689	GTPase Der	52	2		1	2		2	29	0.839199		0.95558	0.746457		1.3907	0.982983
O83689	O83689	TP_0691	Segregation and condensation protein ScpA	29			2			2	13			4.26336			3.10232	3.68284
R9UWG5	O83690	TP_0692	Protein RecA	44	2		2	4		2	16	1.52105		3.46398	2.70591		2.52064	2.55289
O83693	O83693	TP_0695	Biotin carboxylase	63		2			2		27		2.19162			1.68585		1.93873
O83694	O83694	TP_0696	Nicotinamidase, putative	31		1			1		14		2.11335			1.62564		1.86949
R9UV74	O83698	TP_0700	Uncharacterized protein	14			2			2	6			9.23727			6.7217	7.97949
O83702	O83702	TP_0704	Single-stranded-DNA-specific exonuclease (RecJ)	79	4	2	1	4	3	4	35	1.39067	1.69068	0.791766	1.23699	1.95077	2.30458	1.56091
O83703	O83703	TP_0705	Bifunctional membrane carboxypeptidase/penicillin-binding protein	98	4	3	3	5	4	3	46	1.05812	1.92958	1.80729	1.17648	1.97904	1.31512	1.54427
R9UTN7	O83705	TP_0707	Putative membrane protein	17					2		6					7.58633		7.58633
R9UXB8	O83706	TP_0708	Uncharacterized protein	18		3			3		5		17.7521			13.6554		15.7037
O83708	O83708	TP_0710	Uncharacterized protein	72	3	2	3	4	3	4	34	1.07368	1.7404	2.44516	1.27337	2.00815	2.37237	1.81885
R9UV83	O83709	TP_0711	Uncharacterized protein	21	2			2			13	1.87206			1.66517			1.76862
F7IVD2	F7IVD2	TP_0712	Site-determining protein	34	3		2	4		2	12	3.0421		4.61863	3.60787		3.36085	3.65736
R9UXC2	Q56339	TP_0713	Flagellar-associated GTP-binding protein FlhF	49	5	3	2	5	3	2	24	2.53508	3.69836	2.30932	2.25492	2.84487	1.68043	2.55383
R9UTT5	Q56338	TP_0714	IIISP family Type III (Virulence-related) secretory pathway protein	78	5	3	3	6	4	4	30	2.02806	2.95868	2.77118	2.16472	3.03453	2.68868	2.60764
R9UWI4	O83710	TP_0715	IIISP family Type III (Virulence-related) secretory pathway protein	43	4			4			16	3.0421			2.70591			2.874
R9UXC7	P74930	TP_0718	IIISP family Type III (Virulence-related) secretory pathway protein	31		3			3		7		12.6801			9.75385		11.217
F7IWE8	F7IWE8	TP_0719	Putative flagellar biogenesis protein FliO	29	4		2	5		2	14	3.47668		3.95883	3.86558		2.88073	3.54546
F7IUB5	F7IUB5	TP_0720	Flagellar motor switch protein FliN	37						1	6						3.36085	3.36085
R9UTU4	O07886	TP_0725	Mot family proton (H+) or sodium (Na+) transporter MotA	29	3			3			10	3.65051			3.24709			3.4488
R9UV94	O07884	TP_0727	Flagellar hook protein FlgE	49						1	15						1.34434	1.34434
F7IW78	F7IW78	TP_0728	Flagellar basal body rod modification protein FlgD	17	1			1			7	1.73834			1.54623			1.64229
F7IUP9	F7IUP9	TP_0729	Flagellar hook-length control protein FliK	56	1	2		1	2		20	0.608419	2.95868		0.541181	2.2759		1.59605
R9UV99	O83714	TP_0732	Bifunctional protein FolD	33		3	2		3	2	11		8.06914	5.03851		6.20699	3.66638	5.74526
O83717	O83717	TP_0735	Glutamate synthase (GltA)	56			2			2	27			2.05273			1.49371	1.77322
O83718	O83718	TP_0736	Ferredoxin-NADP(+) reductase, subunit alpha	31						4	15						5.37736	5.37736
O83719	O83719	TP_0737	Sugar ABC superfamily ATP binding cassette transporter, binding protein	48					2		17					2.67753		2.67753
O83721	O83721	TP_0739	Uncharacterized protein	44	2			2			16	1.52105			1.35295			1.437
R9UWK7	O83723	TP_0741	Probable nicotinate-nucleotide adenylyltransferase	23			2			2	9			6.15818			4.48114	5.31966
R9UVA5	O83724	TP_0742	GTPase Obg	41	3	2		5	4	3	26	1.40404	2.27591		2.08147	3.50138	2.32674	2.31791
R9UTW5	O83727	TP_0745	50S ribosomal protein L21	12	3			3			6	6.08419			5.41181			5.748
R9UWL1	O83728	TP_0746	Pyruvate, phosphate dikinase	100	6			6			39	1.87206			1.66517			1.76862
R9UVB0	O83729	TP_0747	Uncharacterized protein	38	4			5			19	2.56176			2.84832			2.70504
R9UTS8	Q56336	TP_0748	Cytoplasmic filament protein A (CfpA)	79	5	7	1	6	10	2	38	1.6011	5.45021	0.729258	1.70899	5.98921	1.06132	2.75668
R9UXF5	O83730	TP_0749	Uncharacterized protein	9				1			3				3.60787			3.60787
R9UVB5	O83733	TP_0752	Putative membrane protein	43	4		2	4	2	2	20	2.43368		2.77118	2.16472	2.2759	2.01651	2.3324
R9UXF9	O83735	TP_0754	tRNA-2-methylthio-N(6)-dimethylallyladenosine synthase	53	4			4			23	2.11624			1.88237			1.9993
R9UTU1	O83739	TP_0758	30S ribosomal protein S21	8	2			2			4	6.08419			5.41181			5.748
O83741	O83741	TP_0760	Penicillin-binding protein	72	3		2	3		2	26	1.40404		2.13168	1.24888		1.55116	1.58394
R9UVC6	O83744	TP_0763	Putative membrane protein	36		2	1	3	2	2	16		3.69836	1.73199	2.02943	2.84487	2.52064	2.56506
O83745	O83745	TP_0764	Uncharacterized protein	44	4			4			19	2.56176			2.27866			2.42021
R9UXH1	O83746	TP_0765	ATP-dependent zinc metalloprotease FtsH	68	2		2	4		4	33	0.737478		1.6795	1.31195		2.44426	1.5433
R9UTY2	O83747	TP_0766	Uncharacterized protein	33	2		2	4		2	14	1.73834		3.95883	3.09246		2.88073	2.91759
R9UWN2	O83748	TP_0767	Elongation factor G	77	2			3			30	0.811225			1.08236			0.946794
R9UVD1	P07643	TP_0768	Treponemal membrane protein A	37	3	8	2	3	8	3	16	2.28157	14.7934	3.46398	2.02943	11.3795	3.78096	6.28814
O83749	O83749	TP_0770	ATP-dependent RNA helicase	72	8		6	10		6	28	3.47668		5.93824	3.86558		4.3211	4.4004
O83750	O83750	TP_0771	PnaS family phosphate:sodium (Na+) symporter	65	4			4			17	2.86315			2.54673			2.70494
R9UWN8	O83751	TP_0772	Uncharacterized protein	31			1			3	9			3.07909			6.7217	4.9004
O83752	O83752	TP_0773	Periplasmic serine protease DO (HtrA-1)	42	5	2	2	6	2	2	18	3.38011	3.28743	3.07909	3.60787	2.52878	2.24057	3.02064
O83755	O83755	TP_0776	Uncharacterized protein	29	3		4	3		4	13	2.80809		8.52671	2.49776		6.20465	5.0093
O83757	O83757	TP_0778	MazG protein (MazG)	34	3			5			8	4.56314			6.76476			5.66395
O83758	O83758	TP_0779	DedA protein (DedA)	23	3			3			6	6.08419			5.41181			5.748
R9UXI8	O83759	TP_0780	NAD(+) synthase	72	2		2	2		2	25	0.97347		2.21694	0.86589		1.61321	1.41738
R9UTZ6	NA	TP_0781	Uncharacterized protein	17		1			1		8		3.69836			2.84487		3.27161
O83764	O83764	TP_0785	Uncharacterized protein	26	3		2	3		3	12	3.0421		4.61863	2.70591		5.04128	3.85198
O83765	O83765	TP_0786	ABC superfamily ATP binding cassette transporter, ABC protein	27	4		2	5		4	13	3.74412		4.26336	4.16293		6.20465	4.59376
R9UVF4	O83768	TP_0789	Uncharacterized protein	29			2			3	11			5.03851			5.49958	5.26904
O83769	O83769	TP_0790	Putative RND superfamily resistance-nodulation-cell division antibiotic:proton (H+) antiporter; antibiotic transporter	98	2	2		2	2		31	0.785057	1.90883		0.698298	1.46832		1.21513
R9UU06	P21991	TP_0792	Flagellin	31		4			5	3	14		8.45339			8.12821	4.3211	6.96756
R9UWQ7	O83771	TP_0793	Uncharacterized protein	63	8		5	9		6	19	5.12353		7.29258	5.12698		6.36793	5.97775
R9UVG0	O83772	TP_0794	S-adenosylmethionine synthase	43			5	2		5	22			6.29814	0.983966		4.58298	3.95503
R9UXK3	O83774	TP_0796	FAD:protein FMN transferase	39		4	2		4	3	17		6.96161	3.26021		5.35505	3.55855	4.78386
R9UU11	P27771	TP_0797	Pyrroline-5-carboxylate reductase	28	3		2	3		2	11	3.31865		5.03851	2.9519		3.66638	3.74386
R9UWR1	O83776	TP_0798	Methionine-tRNA ligase	90	4			5	1	2	45	1.08163			1.20262	0.505755	0.896227	0.92156
O83778	O83778	TP_0800	Serine-type D-Ala-D-Ala carboxypeptidase (DacC)	53	3	2	3	3	2	4	25	1.46021	2.36695	3.32542	1.29883	1.82072	3.22642	2.24976
O83779	O83779	TP_0801	ATP-dependent Clp protease subunit A (ClpA)	89	10	3	2	10	3	3	40	3.0421	2.21901	1.38559	2.70591	1.70692	1.51238	2.09532
O83782	O83782	TP_0804	Sugar ABC superfamily ATP binding cassette transporter, ABC protein	43	2		3	2		3	14	1.73834		5.93824	1.54623		4.3211	3.38598
R9UTY6	O83783	TP_0805	Putative exoribonuclease II	78	6		2	7		4	35	2.08601		1.58353	2.16472		2.30458	2.03471
O83784	O83784	TP_0806	FemA protein, putative	56	4	3	1	4	4	2	24	2.02806	3.69836	1.15466	1.80394	3.79316	1.68043	2.35977
R9UWS1	O83786	TP_0808	Acyl carrier protein	9						2	4						10.0826	10.0826
R9UVH5	O83787	TP_0809	Ribonuclease 3	28	3		2	3		2	18	2.02806		3.07909	1.80394		2.24057	2.28791
R9UXM0	O83789	TP_0813	Uncharacterized protein	48	6	2	1	7	2	2	22	3.31865	2.68971	1.25963	3.44388	2.069	1.83319	2.43568
R9UU26	O83790	TP_0814	Thioredoxin reductase	33	2			2			11	2.21243			1.96793			2.09018
O83791	O83791	TP_0815	Putative GNAT family acetyltransferase	36		3	4		3	4	18		4.93114	6.15818		3.79316	4.48114	4.84091
R9UTZ8	P74934	TP_0817	Enolase	47		2	2		2	4	20		2.95868	2.77118		2.2759	4.03302	3.0097
R9UU32	O07896	TP_0819	Ribonuclease Z	35		2			2		15		3.94491			3.03453		3.48972
F7ITI9	F7ITI9	TP_0820	Uncharacterized protein	29	2			2			16	1.52105			1.35295			1.437
O83794	O83794	TP_0822	MscS family small conductance mechanosenstive ion channel	33	3			3			13	2.80809			2.49776			2.65292
R9UWT6	O83797	TP_0825	Uncharacterized protein	7	2			2			4	6.08419			5.41181			5.748
O83799	O83799	TP_0827	Uncharacterized protein	47		1			1		24		1.23279			0.948291		1.09054
R9UWU0	O83802	TP_0830	tRNA pseudouridine synthase A	30	3		3	3		3	13	2.80809		6.39503	2.49776		4.65349	4.08859
R9UVJ6	O83803	TP_0831	Arginine--tRNA ligase	67	2		2	3		3	29	0.839199		1.91116	1.11969		2.08605	1.48902
R9UXP0	O83805	TP_0833	Uncharacterized protein	27					3		16					4.26731		4.26731
R9UU48	O83806	TP_0834	Tyrosine--tRNA ligase	46	3	3	2	3	3	2	21	1.73834	4.22669	2.63922	1.54623	3.25128	1.92049	2.55371
O83807	O83807	TP_0835	Ankyrin, putative	101	6	2	3	6	2	4	43	1.69791	1.37613	1.93338	1.51027	1.05856	1.87582	1.57535
R9UU19	O83809	TP_0837	Threonine--tRNA ligase	67	4		2	4	2	2	27	1.80272		2.05273	1.6035	1.68585	1.49371	1.7277
O83810	O83810	TP_0838	ABC superfamily ATP binding cassette transporter, ABC protein	63	3			3			24	1.52105			1.35295			1.437
R9UU53	O83811	TP_0839	Uncharacterized protein	37	2			3			16	1.52105			2.02943			1.77524
O83812	O83812	TP_0840	Conserved hypothetical integral membrane protein	82	2			2			22	1.10622			0.983966			1.04509
O83813	O83813	TP_0841	Periplasmic serine protease DO (HtrA-2)	52	5			5			28	2.17293			1.93279			2.05286
R9UU24	O83814	TP_0842	Methionine aminopeptidase	27			2			2	7			7.91766			5.76146	6.83956
O83815	O83815	TP_0843	Heat shock protein, putative	32	3			3			14	2.60751			2.31935			2.46343
R9UU58	O83816	TP_0844	Glyceraldehyde-3-phosphate dehydrogenase	38	5	2	1	6	5	3	19	3.20221	3.11441	1.45852	3.41799	5.98921	3.18397	3.39438
R9UWV5	O83817	TP_0845	UPF0178 protein	20			1			1	9			3.07909			2.24057	2.65983
R9UU63	O83821	TP_0849	50S ribosomal protein L35	8			2			3	6			9.23727			10.0826	9.65991
R9UVL6	O83823	TP_0851	Uncharacterized protein	82		2			4		37		1.59929			2.46043		2.02986
O83825	O83825	TP_0853	ATP-binding protein (YlxH-2)	41	4	5	2	4	6	3	17	2.86315	8.70201	3.26021	2.54673	8.03258	3.55855	4.82721
O83826	O83826	TP_0854	Putative membrane protein	173	8	2	4	11	2	6	62	1.57011	0.954414	1.78786	1.92032	0.734161	1.95146	1.48639
R9UWW7	O83827	TP_0855	Putative outer membrane protein	125	4	3	3	4	5	4	54	0.901362	1.64371	1.53954	0.80175	2.10731	1.49371	1.41457
R9UVM1	O83828	TP_0856	Uncharacterized protein	42	5		4	6		4	17	3.57894		6.52043	3.8201		4.74473	4.66605
R9UXR8	R9UXR8	TP_0858	Uncharacterized protein	43	5	6	1	6	6	2	13	4.68015	13.6555	2.13168	4.99552	10.5041	3.10232	6.51155
R9UU73	O83831	TP_0859	Uncharacterized protein	53	7		2	8		3	26	3.2761		2.13168	3.33035		2.32674	2.76622
R9UWX2	O83833	TP_0861	Glutamine--fructose-6-phosphate aminotransferase [isomerizing]	69	4	2	2	4	3	2	27	1.80272	2.19162	2.05273	1.6035	2.52878	1.49371	1.94551
O83835	O83835	TP_0863	Bifunctional cysteine sulfinate desulfinase/cysteine desulfurase	46	5	2		5	3		19	3.20221	3.11441		2.84832	3.59352		3.18961
O83836	O83836	TP_0864	Peptidoglycan-binding protein LysM	59	5	4	3	7	4	3	21	2.89723	5.63559	3.95883	3.60787	4.33504	2.88073	3.88588
R9UU78	O83837	TP_0865	Putative outer membrane protein	52	2			2			21	1.15889			1.03082			1.09486
R9UU47	P21990	TP_0868	Flagellin	31		4			3		14		8.45339			4.87692		6.66515
R9UU83	P21992	TP_0870	Flagellin	31		2			5		14		4.22669			8.12821		6.17745
R9UVN4	O83842	TP_0872	Flagellar hook-associated protein FliD	78	6		1	6		1	31	2.35517		0.893929	2.09489		0.650487	1.49862
O83846	O83846	TP_0876	Uncharacterized protein	24		2			2		12		4.93114			3.79316		4.36215
O83847	O83847	TP_0877	Uncharacterized protein	42	2			2			18	1.35204			1.20262			1.27733
O83852	O83852	TP_0882	Uncharacterized protein	56	6		2	7		2	26	2.80809		2.13168	2.91405		1.55116	2.35125
R9UWZ8	O83856	TP_0886	Polyribonucleotide nucleotidyltransferase	76	3			4			33	1.10622			1.31195			1.20909
R9UVP5	O83857	TP_0887	30S ribosomal protein S15	10	3			4		3	6	6.08419			7.21575		10.0826	7.79417
R9UXV4	O83859	TP_0889	tRNA pseudouridine synthase B	39					3		19					3.59352		3.59352
R9UX04	O83861	TP_0891	Translation initiation factor IF-2	91	5	5	6	7	6	7	34	1.78947	4.35101	4.89032	2.22839	4.01629	4.15164	3.57119
O83862	O83862	TP_0892	Transcription termination/antitermination protein NusA	55	2			5			19	1.28088			2.84832			2.0646
O83864	O83864	TP_0894	Uncharacterized protein	38	2			2			20	1.21684			1.08236			1.1496
O83865	O83865	TP_0895	Uncharacterized protein	19		2			2		9		6.57486			5.05755		5.8162
O83868	O83868	TP_0898	ATP-dependent nuclease, subunit A, putative	137	5		4	8		5	55	1.10622		2.0154	1.57435		1.83319	1.63229
R9UXW7	NA	TP_0899	AddB-like deoxyribonuclease	111	3		3	4		5	48	0.760524		1.73199	0.901969		2.10053	1.37375
O83872	O83872	TP_0902	Carboxylesterase (Est)	33	3			3			17	2.14736			1.91005			2.02871
R9UVQ7	O83873	TP_0903	UDP-N-acetylmuramoylalanine--D-glutamate ligase	58			2			2	21			2.63922			1.92049	2.27985
R9UVR2	O83878	TP_0908	tRNA (guanine-N(1)-)-methyltransferase	28	2	2		2	3		14	1.73834	4.22669		1.54623	4.87692		3.09705
R9UXY0	O83880	TP_0910	Uncharacterized protein	34	5	2	3	5	2	3	15	4.05613	3.94491	5.54236	3.60787	3.03453	4.03302	4.03647
O83885	O83885	TP_0915	Uncharacterized protein	51			2			2	24			2.30932			1.68043	1.99487
O83888	O83888	TP_0918	Conserved hypothetical integral membrane protein	27	1			1			9	1.35204			1.20262			1.27733
R9UVS2	O83889	TP_0919	Thioredoxin	11	3			3	3		5	7.30103			6.49417	13.6554		9.1502
R9UU96	O83890	TP_0920	Uncharacterized protein	90	3			4			41	0.890369			1.05596			0.973166
O83891	O83891	TP_0921	NADH dehydrogenase	49	3			6	2		19	1.92132			3.41799	2.39568		2.57833
NA	O83892	TP_0922	Uncharacterized protein	33	13	3	2	14	5	2	13	12.1684	6.82773	4.26336	11.6562	8.75345	3.10232	7.79524
R9UX30	O83893	TP_0923	Putative outer membrane protein	36	2	2		2	2		17	1.43157	3.48081		1.27337	2.67753		2.21582
O83894	O83894	TP_0924	Tex protein (Tex)	85	3			6			37	0.986626			1.75518			1.3709
O83896	O83896	TP_0926	Putative signal peptidase I	58	2	1	1	2	1	1	24	1.01403	1.23279	1.15466	0.901969	0.948291	0.840213	1.01532
R9UX46	NA	TP_0928	Uncharacterized protein	56	4			4			21	2.31779			2.06164			2.18971
R9UY16	O83903	TP_0933	UDP-N-acetylmuramyl-tripeptide synthetase	59	3		1	3		1	20	1.82526		1.38559	1.62354		1.00826	1.46066
O83905	O83905	TP_0935	N-acetylphosphinothricin-tripetide-deacetylase, putative	35	2			2			7	3.47668			3.09246			3.28457
R9UY21	O83908	TP_0938	Uncharacterized protein	31	3			3			11	3.31865			2.9519			3.13527
O83909	O83909	TP_0939	Pyruvate-flavodoxin oxidoreductase	130	2		3	3		3	51	0.477191		1.63011	0.636684		1.18618	0.982541
O83914	O83914	TP_0944	Uncharacterized protein	43		3			3		18		4.93114			3.79316		4.36215
F7IVV4	F7IVV4	TP_0948	Jag family protein	25	3			3			11	3.31865			2.9519			3.13527
R9UY27	O66103	TP_0949	Membrane protein insertase YidC	75	1	2		2	3		31	0.392528	1.90883		0.698298	2.20248		1.30053
R9UVX4	O83917	TP_0951	50S ribosomal protein L34	6		2			2		4		14.7934			11.3795		13.0865
O83919	O83919	TP_0953	Pheromone shutdown protein (TraB)	43	5	2		6	3	1	15	4.05613	3.94491		4.32945	4.5518	1.34434	3.64533
O83920	O83920	TP_0954	Putative membrane protein	55	2		3	2		3	22	1.10622		3.77888	0.983966		2.74979	2.15471
O83928	O83928	TP_0962	Putative macrolide ABC superfamily ATP binding cassette transporter, ABC/membrane protein	45	6	2	2	6	2	3	18	4.05613	3.28743	3.07909	3.60787	2.52878	3.36085	3.32002
O83931	O83931	TP_0965	Membrane fusion protein, putative	35		2	2		2	3	13		4.55182	4.26336		3.50138	4.65349	4.24251
R9UUE7	O83933	TP_0967	Uncharacterized protein	57	4		2	4		4	24	2.02806		2.30932	1.80394		3.36085	2.37554
R9UY47	O83934	TP_0968	Uncharacterized protein	60	8		6	8	3	6	28	3.47668		5.93824	3.09246	2.43846	4.3211	3.85339
R9UUH1	O83935	TP_0969	Putative outer membrane protein- TolC like	60	5		2	6		3	24	2.53508		2.30932	2.70591		2.52064	2.51774
O83937	O83937	TP_0972	ILT iron/lead superfamily transporter; iron transporter	48	4			4			19	2.56176			2.27866			2.42021
R9UUF0	O83938	TP_0973	Phenylalanine-tRNA ligase alpha subunit	61	5	2	2	6	2	4	22	2.76554	2.68971	2.51926	2.9519	2.069	3.66638	2.77696
R9UX84	O83941	TP_0976	Putative membrane protein	49	2	1		2	1		15	1.62245	1.97246		1.44315	1.51727		1.63883
R9UUH6	O83945	TP_0980	tRNA-dihydrouridine synthase	37	4		1	4		1	17	2.86315		1.63011	2.54673		1.18618	2.05654
O83946	O83946	TP_0981	Sensory transduction histidine kinase, putative	43		2			2		18		3.28743			2.52878		2.9081
R9UY59	O83949	TP_0984	Chaperone protein HtpG	73	4		2	5		3	34	1.43157		1.63011	1.59171		1.77927	1.60817
R9UUH8	O83950	TP_0985	Aspartate--tRNA ligase	69	3	3	2	5	3	5	34	1.07368	2.6106	1.63011	1.59171	2.00815	2.96546	1.97995
O83953	O83953	TP_0988	UPF0056 inner membrane protein	31	2			2			9	2.70408			2.40525			2.55467
O83955	O83955	TP_0990	Putative outer membrane protein	117	7	3		11	3		41	2.07753	2.16489		2.9039	1.66529		2.2029
R9UUG3	O83958	TP_0993	Putative rare lipoprotein A	33				1			6				1.80394			1.80394
R9UUI7	O83960	TP_0995	Putative CAP family transcription factor	50	2			2			23	1.05812			0.941185			0.999652
O83961	O83961	TP_0996	Uncharacterized protein	61	3		4	3		4	27	1.35204		4.10545	1.20262		2.98742	2.41189
R9UW13	O83962	TP_0997	Signal peptide peptidase A	67	5			6		3	24	2.53508			2.70591		2.52064	2.58721
R9UY72	O83964	TP_0999	S-DNA-T family septal DNA translocator	87	4		3	5		4	25	1.94694		3.32542	2.16472		3.22642	2.66588
R9UXA1	O83966	TP_1001	Uncharacterized protein	43		2			2		25		2.36695			1.82072		2.09383
R9UXA5	O08399	TP_1006	DNA gyrase subunit B	71					4		32					2.84487		2.84487
R9UW21	O83971	TP_1007	Thymidylate synthase ThyX	34	3	1	1	3	1	1	15	2.43368	1.97246	1.84745	2.16472	1.51727	1.34434	1.87999
R9UUH3	O83972	TP_1008	Ribonucleoside-diphosphate reductase subunit alpha	96	7	2	5	7	2	5	45	1.89286	1.31497	3.07909	1.68367	1.01151	2.24057	1.87045
R9UUJ5	O83974	TP_1010	Nucleoside diphosphate kinase	17	2	2	2	2	2	2	10	2.43368	5.91737	5.54236	2.16472	4.5518	4.03302	4.10716
O83976	O83976	TP_1012	RNA polymerase sigma factor	35	5	4		5	4		11	5.53108	10.7589		4.91983	8.27599		7.37144
R9UY85	O83978	TP_1014	Uncharacterized protein	71	5	4	2	5	4	3	34	1.78947	3.48081	1.63011	1.59171	2.67753	1.77927	2.15815
R9UXB2	P29725	TP_1016	Putative peptidylprolyl isomerase	40	4		2	4		2	18	2.70408		3.07909	2.40525		2.24057	2.60725
R9UUI1	O83981	TP_1018	Ribonuclease Y	57	4	1	4	5	2	4	25	1.94694	1.18347	4.43389	2.16472	1.82072	3.22642	2.46269
R9UUI4	O83986	TP_1023	Regulatory protein RecX	19			2			2	11			5.03851			3.66638	4.35245
R9UUK6	O83988	TP_1025	50S ribosomal protein L13	16	4			5			8	6.08419			6.76476			6.42448
O83989	O83989	TP_1026	Oligoendopeptidase F, putative	69	3			3			19	1.92132			1.70899			1.81516
R9UW41	O83990	TP_1027	Uridine phosphorylase	28			2			2	12			4.61863			3.36085	3.98974
O83991	O83991	TP_1028	DNA helicase II	75	3	5	2	3	5	4	29	1.2588	5.10118	1.91116	1.11969	3.92396	2.78139	2.6827
R9UY97	O83992	TP_1029	Uncharacterized protein	25			3			4	11			7.55777			7.33277	7.44527
E5FNW8	O83993	TP_1030	Uncharacterized protein	17	3		2	3		2	8	4.56314		6.92795	4.05886		5.04128	5.14781
O83996	O83996	TP_1033	Patatin family phospholipase	34	4	3	2	5	3	2	19	2.56176	4.67161	2.91703	2.84832	3.59352	2.12264	3.11915
R9UUL5	O83998	TP_1035	Valine-tRNA ligase	107	2			2			44	0.553108			0.491983			0.522546
O83999	O83999	TP_1036	Cation-transporting ATPase, P-type	84						4	21						3.84097	3.84097
R9UUJ7	P16665	TP_1038	Bacterioferrin	19	3			3			11	3.31865			2.9519			3.13527
R9UYA3	O84001	TP_1039	Adenine phosphoribosyltransferase	21		2			2		11		5.37943			4.138		4.75871
Legend: NSAF- normalized spectral abundance factor, NA: not applicable
