# Supplementary material for: Characterizing the Syphilis-Causing Treponema pallidum ssp. pallidum Proteome Using Complementary Mass Spectrometry
Source: PLoS Negl Trop Dis. 2016 Sep 8;10(9):e0004988. doi: 10.1371/journal.pntd.0004988 (PMC5015957; doi:10.1371/journal.pntd.0004988)
Supplement: S4 Table — (XLSX) [file pntd.0004988.s004.xlsx]

## Sheet: Sheet1
S4 Table. T. pallidum membrane protein bioinformatic pipeline prediction analyses
Protein	UniProt Accession Number (Proteome ID UP000014259)	UniProt Accession Number (Reference Proteome ID UP000000811)	Protein Name	Protein Function	Known (K) / Predicted (P) Membrane localization	SignalP (SpI)	LipoP (SpII)	PSortB	CELLO	TMHMM (transmembrane helices)	Philius (TM?)	Phobius (TM?)	(Sp)Octopus (TM?)	HMM-TOP (TM?)	TM-PRED (TM?)	PRED-TMBB (Beta barrel?; ≥8 Strands)	BOMP (BB?)	TMBETADISC-RBF (BB?)	Additional comment/Evidence
TP_0011	O83055	O83055	Tpr protein B		Outer membrane (P)	No	No	Unknown	Outer membrane	1 (7-29)						Yes (14 TM)			Cox et al. 2010- 4th group of outer membrane proteins
TP_0020	R9UTF8	O83064	Putative membrane protein		Inner membrane (P)	SpI (A25-Q26)	No	Multiple; Inner membrane; periplasm; outer membrane; extracellular	Cytoplasmic	2 (12-29; 471-493)	1	1	2	3	2	No	No	No
TP_0023	O83067	O83067	Transporter	Belongs to the sodium:neurotransmitter symporter (SNF). NSS family probable amino acid:sodium (Na+) symporter.	Inner membrane (P)	No	No	Inner membrane		11 (13-35; 41-63; 99-121; 147-169; 181-203; 223-245; 265-284; 312-334; 347-366; 376-398; 419-441)						No
TP_0027	O83071	O83071	Hemolysin (HlyC), putative	Cystathionine-beta-synthase (CBS) domain protein	Inner membrane (P)	No	No	Inner membrane		4 (5-24; 44-66; 71-93; 114-136)						No
TP_0031	R9URY5	O83074	Uncharacterized protein		Inner membrane (P)	No	No	Inner membrane	Cytoplasmic/Inner Membrane/Periplasmic	1 (67-89)	1	1	1	1	1	No	No	No
TP_0038	Q56343	Q56343	Putative regulatory protein PfoS/R		Inner membrane (P)	No	No	Inner membrane		10 (15-37; 49-71; 101-123; 130-152; 162-184; 189-211; 221-243; 256-278; 283-305; 312-334)						No
TP_0040	F7IUJ5	F7IUJ5	Methyl-accepting chemotaxis protein (Mcp1)		Inner membrane (P)	No	No	Inner membrane		6 (4-23; 55-77; 87-109; 114-136; 141-163; 175-197)						No
TP_0074	O83113	O83113	Sugar ABC superfamily ATP binding cassette transporter, periplasmic binding protein		Lipoprotein - unknown membrane localization (P)	No	No	Cytoplasmic		0						No			Setubal et al. 2006; predicted lipoprotein.
TP_0076	R9UUX9	O83115	Sugar ABC superfamily ATP binding cassette transporter, membrane protein	Belongs to the binding-protein-dependent transport system permease family. Binding-protein-dependent transport systems inner membrane component	Inner membrane (P)	No	No	Inner membrane		6 (12-34; 74-96; 109-131; 141-163; 184-206; 245-267)						No
TP_0104	R9UVN3	O83142	Bifunctional 5'-nucleotidase/UDP-sugar diphosphatase	Belongs to the 5'-nucleotidase family. Lipoprotein.	Lipoprotein - unknown membrane localization (P)	No	No	Unknown		0						No			Setubal et al. 2006; predicted lipoprotein.
TP_0113	R9US61	O83151	HflK protein	HflC and HflK could encode or regulate a protease. Belongs to the band 7/mec-2 family and HflK subfamily. Belongs to the band 7/mec-2 family. HflK subfamily. Lambda CII stability-governing protein, (hflK)membrane protease subunit HflK (controls phage integration)	Lipoprotein - unknown membrane localization (P)	No	No	Cytoplasmic		1 (13-35)						No			Setubal et al. 2006; predicted lipoprotein.
TP_0117	O88138	O88138	Tpr protein C (TprC)/ Tpr protein D (TprD)		Outer membrane (K)	SpI (A22-G23)	No	Unknown	Outer membrane	0						Yes (10 TM)			Anand et al. 2012- showed it is trimeric pore-forming rare outer membrane protein and target of opsonic antibodies; Cox et al. 2010- 2nd group of predicted outer membrane proteins; Centurion-Lara et al. 2013- 3D Strucutural predictions suggest surface-exposed external loops
TP_0119	O83156	O83156	Amino acid ABC transporter, permease protein (YaeE)	Methionine ABC superfamily ATP binding cassette transporter, membrane protein	Inner membrane (P)	No	No	Inner membrane		6 (21-43; 63-80; 87-109; 119-136; 148-170; 190-212)						No
TP_0120	O83157	O83157	Amino acid ABC transporter, ATP-binding protein	Part of the ABC transporter complex MetNIQ involved in methionine import. Responsible for energy coupling to the transport system. Belongs to the binding-protein-dependent transport system permease family. The complex is composed of two ATP-binding proteins (MetN), two transmembrane proteins (MetI) and a solute-binding protein (MetQ).	Unknown subcellular location	No	No	Inner membrane	Cytoplasmic/Inner Membrane	0	0	0	0	1	0	No	No	No
TP_0126#	R9UV28	O83163	Uncharacterized protein	In silico analysis revealed a predicted cleavable signal peptide and suggests structural homology with the OmpW family of porins. Poly-G tract located in promoter. Sequence similiarity to TP_0733.	Outer membrane (K)	SpI (A28-D29)	No	Unknown	Extracellular	2 (7-24; 120-142)	0	1	1	3	4	No	Yes (cat.3)	No	Giancani et al., 2015- CD analaysis supported structural homology to OmpW
TP_0131	O88138	O88138	Tpr protein C (TprC)/ Tpr protein D (TprD)		Outer membrane (K)	SpI (A22-G23)	No	Unknown	Outer membrane	0						Yes (10 TM)			Anand et al. 2012; Showed it is trimeric pore-forming rare outer membrane protein; Cox et al. 2010 - 2nd group of predicted outer membrane proteins
TP_0140	O83176	O83176	K+ transport protein (NtpJ)		Inner membrane (P)	No	No	Inner membrane		15 (7-24; 34-56; 68-90; 100-117; 134-156; 161-183; 196-218; 249-268; 280-302; 312-334; 355-377; 421-443; 481-500; 504-526; 533-555 )						No
TP_0143	O83179	O83179	ABC superfamily ATP binding cassette transporter, membrane protein	Belongs to the binding-protein-dependent transport system permease family (ABC transporter). Binding-protein-dependent transport systems inner membrane component.	Inner membrane (P)	No	No	Inner membrane		12 (41-63; 116-138; 147-169; 193-215; 258-280; 295-317; 348-370; 405-427; 439-458; 462-484; 520-542; 562-584)						No
TP_0155	O83190	O83190	M23B subfamily peptidase	Fibronectin binding adhesin. Preferentially binds matrix form of fibronectin. Putative outer membrane protein - metalloprotease M23	Outer membrane (P)	No	No	Unknown (non cytoplasmic)	Outer membrane	1 (21-43)						No			Cameron et al. 2004 - identified as a putative adhesin; Cox et al. 2010 - 4th group of outer membrane proteins
TP_0171	R9UVT8	P16055	15kDa lipoprotein	Tpp15 - major membrane immunogen	Periplasmic lipoprotein (P)	SpI (P25-N26)	SpII (A18-C19)	Unknown		1 (5-24)						No			Deka et al. 2015- periplasmic lipoprotein; Setubal et al. 2006- predicted lipoprotein. Not yet definiteively shown to be a lipoprotein.
TP_0172	R9USE7	NA	Putative membrane protein		Inner membrane (P)	No	No	Cytoplasmic		2 (15-37; 155-177)						No
TP_0185	O83215	O83215	Signal peptidase I	Cleavage of hydrophobic, N-terminal signal or leader sequences from secreted and periplasmic proteins. Belongs to the peptidase S26 family.	Inner membrane (P)	No	No	Unknown		1 (21-43)						No
TP_0208	R9UVY8	O83238	Protein translocase subunit SecY	Sec family Type I general secretory pathway protein SecY. The central subunit of the protein translocation channel SecYEG. Consists of two halves formed by TMs 1-5 and 6-10. These two domains form a lateral gate at the front which open onto the bilayer between TMs 2 and 7, and are clamped together by SecE at the back. The channel is closed by both a pore ring composed of hydrophobic SecY resides …	Inner membrane (P)	No	No	Inner membrane		10 (20-42; 62-84; 119-138; 148-170; 177-199; 209-231; 266-288; 308-330; 360-382; 386-408)						No
TP_0222	R9UU15	O83251	Uncharacterized protein		Inner membrane (P)	SpI (A23-D24)	No	Unknown (non cytoplasmic)		1 (125-147)						No
TP_0248	NA	O83276	Uncharacterized lipoprotein TP_0248	Lipoprotein. Similar sporulation domain found in Bacillis.	Lipoprotein - unknown membrane localization (P)	SpI (G27-Q28)	No	Unknown		0						No			Setubal et al. 2006 - predicted lipoprotein.
TP_0260	R9USK3	O83284	Uncharacterized protein	Contains 1 SH3b domain, bacterial type.	Lipoprotein - unknown membrane localization (P)	No	SpII (S31-C32)	Cytoplasmic		1 (19-41)						No			Setubal et al. 2006 - predicted lipoprotein.
TP_0282	R9UVG6	O83306	TPR repeat-containing protein TP_0282	Tetratricopeptide repeat containing protein; contains 2 TPR repeats.	Inner membrane (P)	No	No	Unknown		1 (21-43)						No
TP_0292	R9USM5	P38369	OOP family OmpA-OmpF porin (Tpn50)	Belongs to the ompA family. Contains 1 OmpA-like domain.	Inner membrane (P)	No	No	Outer membrane	Cytoplasmic	1 (7-29)	0	0	1	1	1	No	No	No	Annotation of OmpA domain: aa 313-408 (Pfam motif) Cox et al. 1995- likely inner membrane localized
TP_0302	O83324	O83324	Conserved hypothetical integral membrane protein	Branched chain amino acid ABC transporter (Permease). Sugar ABC superfamily ATP binding cassette transporter, membrane protein	Inner membrane (P)	SpI (A21-A22)	No	Inner membrane		7 (4-26; 33-55; 59-81; 94-116; 140-162; 194-216; 265-284)						No
TP_0313	O83335	O83335	Tpr protein E (TprE)		Outer membrane (P)	No	No	Unknown (non cytoplasmic)	Outer membrane	0						Yes (12 TM)			Cox et al. 2010 - 4th group of OM proteins
TP_0317	O83337	O83337	Tpr protein G (TprG)		Unknown subcellular location	No	No	Unknown (non cytoplasmic)	Periplasmic/Outer membrane	0	0	0	0	0	4	Yes (14 TM)	No	No
TP_0319	R9UST5	P29724	Membrane lipoprotein TmpC	Binds purine nucleosides and may play a role in purine nucleoside uptake. May be part of an ABC-type nucleoside uptake system. Has highest affinity for guanosine, followed by inosine and adenosine. Has very low affinity for cytidine and does not bind thymidine. Encoded in an operon with TP_0320, TP_0321, TP_0322 and TP_0323 that may code for an ABC-type nucleoside uptake system, with TP_0322 and/…	Lipoprotein - unknown membrane localization (P)	No	SpII (G20-C21)	Unknown		0						No			Setubal et al. 2006 - predicted lipoprotein; Deka et al. 2006- lipoprotein represents a new family of bacterial purine nucleoside receptor encoded within an ATP-binding cassette (ABC)-like operon in Treponema pallidum.
TP_0322	O83342	O83342	Ribose/galactose ABC transporter, permease protein (RbsC-1)	Sugar ABC superfamily ATP binding cassette transporter, membrane protein	Inner membrane (P)	No	No	Inner membrane		8 (43-65; 99-121; 128-150; 154-176; 189-211; 241-259; 289-311; 369-391)						No
TP_0324	R9USU0	NA	Putative outer membrane protein		Outer membrane (P)	No	No	Unknown (inner/outer membrane)	Outer membrane	1 (12-34)						No			Cox et al. 2010- 4th group of outer membrane proteins
TP_0326	O83346	O83346	Outer membrane protein	BamA; Part of the outer membrane protein assembly complex, which is involved in assembly and insertion of beta-barrel proteins into the outer membrane. Both rabbit immune serum and rabbit antiserum specific for extracytoplasmic loop L4 promote bacteria internalization by rabbit peritoneal macrophages. Pools of human syphilitic sera from the USA and Columbia recognize both the N-terminal POTRA-con…	Outer membrane (K)	SpI (A21-Q22)	No	Outer membrane	Outer membrane	1 (21-39)						Yes (35 TM)			Cameron et al. 2000- recombinant studies suggesting surface exposure. Desrosiers et al. 2011- BamA. partially surface exposed; Cox et al. 2010- 1st group outer membrane proteins
TP_0348	R9UVM5	O83368	Uncharacterized protein	Membrane protein; heptaprenyl diphosphate synthase.	Inner membrane (P)	No	No	Inner membrane		6 (43-65; 80-102; 109-131; 141-163; 220-242; 257-274)						No
TP_0368	R9UVP4	O83383	Uncharacterized protein		Inner membrane (P)	No	No	Unknown		1 (7-29)						No
TP_0379	R9USY3	O83394	Protein translocase subunit SecA	Part of the Sec protein translocase complex, preprotein translocase subunit. Interacts with the SecYEG preprotein conducting channel. Has a central role in coupling the hydrolysis of ATP to the transfer of proteins into and across the cell membrane, serving as an ATP-driven molecular motor driving the stepwise translocation of polypeptide chains across the membrane. Monomer and homodimer. Part of…	Cytoplasmic	No	No	Cytoplasmic	Cytoplasmic	0	0	0	0	1	1	No	No	No	Cytoplasmic protein - associated with the inner membrane Sec complex
TP_0399	R9UWL6	O83414	IIISP family Type III (virulence-related) secretory pathway protein; flagellar M-ring protein FliF	The basal body constitutes a major portion of the flagellar organelle and consists of five rings (E,L,P,S, and M) mounted on a central rod. The M ring is integral to the inner membrane of the cell and may be connected to the flagellar rod via the S ring. The S (supramembrane ring) lies just distal to the M ring. The L and P rings lie in the outer membrane and the periplasmic space, respectively. …	Inner membrane (P)	No	No	Inner membrane		2 (21-43; 471-493)						No
TP_0409a	R9UT20	NA	Preprotein translocase subunit YajC		Inner membrane (P)	No	No	Unknown		1 (21-43)						No
TP_0410	R9UVU0	O83425	Protein translocase subunit SecD	Part of the Sec protein translocase complex. Interacts with the SecYEG preprotein conducting channel. SecDF uses the proton motive force (PMF) to complete protein translocation after the ATP-dependent function of SecA. Forms a complex with SecF. Part of the essential Sec protein translocation apparatus which comprises SecA, SecYEG and auxiliary proteins SecDF. Other proteins may also be involved.…	Inner membrane (P)	No	SpII (A16-C17)	Inner membrane		5 (7-29; 417-434; 446-468; 510-532; 539-561)						No			Setubal et al. 2006 - predicted lipoprotein.
TP_0421	O83436	O83436	Uncharacterized protein	Tetratricopeptide repeat containing protein; contains 1 TPR repeat.	Outer membrane (P)	SpI (A26-Q27)	No	Outer membrane	Outer membrane/cytoplasmic	0						Yes (8 TM)			Cox et al. 2010 - 4th group of outer membrane proteins
TP_0455	O83468	O83468	Uncharacterized protein		Lipoprotein - unknown membrane localization (P)	SpI (A34-K35)	No	Unknown		0						No			Setubal et al. 2006 - predicted lipoprotein
TP_0484	R9UVZ0	O83497	Uncharacterized protein	FecR protein. Regulation of iron dicitrate transport.	Inner membrane (P)	No	No	Unknown		1 (39-56)						No
TP_0485	O83498	O83498	Adenylate cyclase	Contains HAMP domain. HAMP linker domain (domain present in Histidine kinases, Adenyl cyclases, Methyl-accepting proteins and Phosphatases) is an approximately 50-amino acid α-helical region common to chemoreceptors and histidine kinases that is present in several multidomain sensor proteins that participate in a variety of signal transduction processes.	Inner membrane (P)	No	No	Inner membrane		3 (20-42; 101-120; 285-307)						No
TP_0486	R9UT45	O83499	Borrelia-like antigen p83/100		Lipoprotein - unknown membrane localization (P)	No	SpII (G15-C15)	Cytoplasmic		0						No			Setubal et al. 2006 - predicted lipoprotein.
TP_0488	O83501	O83501	Methyl-accepting chemotaxis protein (Mcp2-1)		Inner membrane (P)	No	No	Inner membrane		2 (158-180; 437-456)						No
TP_0496	O83509	O83509	Putative membrane protein	Tetratricopeptide repeat containing protein; contains 1 TPR repeat.	Inner membrane (P)	No	No	Cytoplasmic		1 (35-57)						No
TP_0500	O83513	O83513	Penicillin-binding protein (Pbp-1)		Inner membrane (P)	No	No	Inner membrane		1 (13-35)						No
TP_0510	R9UTA1	O83523	Elongation factor 4	Required for accurate and efficient protein synthesis under certain stress conditions. May act as a fidelity factor of the translation reaction, by catalyzing a one-codon backward translocation of tRNAs on improperly translocated ribosomes. Back-translocation proceeds from a post-translocation (POST) complex to a pre-translocation (PRE) complex, thus giving elongation factor G a second chance to …	Unknown subcellular location	No	No	Inner membrane	Cytoplasmic	0	0	0	0	0	1	No	No
TP_0513	O83526	O83526	K+ transport protein (TrkA)	Potassium uptake protein.	Inner membrane (P)	No	No	Inner membrane		0						No
TP_0523	R9UUT4	O83535	UDP-N-acetylglucosamine--N-acetylmuramyl-(pentapeptide) pyrophosphoryl-undecaprenol N-acetylglucosamine transferase	Cell wall formation. Catalyzes the transfer of a GlcNAc subunit on undecaprenyl-pyrophosphoryl-MurNAc-pentapeptide (lipid intermediate I) to form undecaprenyl-pyrophosphoryl-MurNAc-(pentapeptide)GlcNAc (lipid intermediate II). This protein is involved in the pathway peptidoglycan biosynthesis, which is part of cell wall biogenesis.	Peripheral inner membrane (P)	No	No	Inner membrane	Inner membrane	0						No
TP_0555	R9UTA4	O83566	DAACS family dicarboxylate/amino acid:sodium (Na+) or proton (H+) symporter		Inner membrane (P)	No	No	Inner membrane		10 (5-27; 42-64; 77-99; 126-148; 169-191; 201-223; 235-257; 272-294; 311-333; 337-359)						No
TP_0558	O83569	O83569	Nickel/cobalt efflux system		Inner membrane (P)	SpI (A25-N26)	No	Inner membrane		7 (12-34; 71-90; 111-133; 153-175; 204-226; 236-258; 277-299)						No
TP_0564	R9UUW7	O83575	Putative membrane protein		Inner membrane (P)	SpI (A19-20E)	No	Inner membrane		8 (228-250; 263-285; 300-322; 334-356; 361-380; 387-405; 420-439; 455-477)						No
TP_0570	O83580	O83580	Putative membrane protein		Inner membrane (P)	No	No	Unknown		2 (98-120; 135-157)						No
TP_0571	O83581	O83581	LemA family protein	LemA family.	Inner membrane (P)	No	No	Outer membrane	Outer membrane	1 (24-46)	1	1	1	1	2	No	No	Yes	LemA family proteins - orthologs are periplasmic inner membrane proteins - contain 1 amino terminal transmembrane helix (Uniprot).
TP_0574	R9UW61	P29723	Lipoprotein antigen Tp47	Lipoprotein; this antigen is a pathogen-specific membrane immunogen. Most abundant of the membrane lipoproteins, only found so far in pathogenic treponemes, suggesting that it is an important structural moiety in the cell envelope of virulent treponemal subspecies.	Lipoprotein - unknown membrane localization (P)	No	SpII (G19-C20)	Cytoplasmic		0						No			Setubal et al. 2006- predicted lipoprotein.
TP_0577	R9UX12	O83586	Putative membrane protein		Inner membrane (P)	No	No	Inner membrane		2 (494-516; 552-574)						No
TP_0579	R9UW66	O83588	Uncharacterized protein		Lipoprotein - unknown membrane localization (P)	SpI (S26-A27)	SpII (A22-C23)	Multiple; Inner membrane, periplasm, outer membrane, extracellular		0						No
TP_0581	R9UTD0	O83590	Lipoprotein-releasing system ATP-binding protein LolD	Part of the ABC transporter complex LolCDE involved in the translocation of mature outer membrane-directed lipoproteins, from the inner membrane to the periplasmic chaperone, LolA. Responsible for the formation of the LolA-lipoprotein complex in an ATP-dependent manner. The complex is composed of two ATP-binding proteins (LolD) and two transmembrane proteins (LolC and LolE). Belongs to the ABC tr…	Inner membrane (P)	No	No	Inner membrane		0						No
TP_0593	R9UUY6	O83602	Putative membrane protein		Inner membrane (P)	No	No	Cytoplasmic		3 (80-102; 338-360; 367-386)						No
TP_0600	R9UTE2	O83609	Putative membrane-associated zinc protease	Belongs to the peptidase M50B family. Membrane-associated zinc metalloprotease.	Inner membrane (P)	No	No	Inner membrane		4 (5-27; 102-124; 384-406; 421-443)						No
TP_0610	O83619	O83619	Tpr protein H (tprH)		Unknown subcellular location	No	No	Unknown	Periplasmic/Outer membrane/Inner membrane	0	1	0	1	1	4	No	No	No
TP_0620	R9UV07	O83629	Tpr protein I (tprI)		Outer membrane (P)	SpI (A22-G23)	No	Unknown	Outer membrane	0						Yes (12 TM)			Giacani et al., 2005- Immunoelectron microscopy consistent with outer membrane localization. Elicits opsonizing antibodies upon immmunization (Lukehart, unpublished - see discussion of Centurion-Lara et al. 2013 - 3D Strucutural predictions suggest surface-exposed external loops; Cox et al. 2010 - 2nd group of outer membrane proteins; Centurion-Lara et al. 2013 - 3D Strucutural predictions sugges…
TP_0621	F7IWA5	F7IWA5	Tpr protein J (tprJ)		Outer membrane (P)	No	No	Outer membrane	Outer membrane	0						Yes (14 TM)			Cox et al. 2010- 2nd group of outer membrane proteins
TP_0622	O83630	O83630	Putative membrane protein	Fe-S cluster assembly protein SufB; Tetratricopeptide repeat domain protein; contains 2 TPR repeats.	Lipoprotein - unknown membrane localization (P)	No	No	Unknown		0						No			Setubal et al. 2006 - predicted lipoprotein.
TP_0623	O83631	O83631	Membrane-bound lytic murein transglycosylase D		Inner membrane (P)	No	No	Unknown		3 (229-251; 266-288; 310-323)						No
TP_0639	R9UTL3	O83646	Methyl-accepting chemotaxis protein (Mcp2-2)		Inner membrane (P)	No	No	Inner membrane		6 (57-79; 94-116; 136-153; 163-185; 210-232; 247-269)						No
TP_0640	F7IUN7	F7IUN7	Methyl-accepting chemotaxis protein (Mcp2-3)		Inner membrane (P)	No	No	Inner membrane		6 (15-37; 49-71; 91-113; 120-142; 171-193; 200-222)						No
TP_0646	O83652	O83652	Putative membrane protein		Lipoprotein - unknown membrane localization (P)	No	No	Inner membrane		2 (15-32; 39-61)						No			Setubal et al. 2006 - predicted lipoprotein.
TP_0649	O83655	O83655	Hemolysin (TlyC)	CBS Domain protein.	Inner membrane (P)	No	No	Inner membrane		0						No
TP_0654	O83660	O83660	Spermidine/putrescine ABC superfamily ATP binding cassette transporter, membrane protein	Belongs to the binding-protein-dependent transport system permease family.	Inner membrane (P)	No	No	Inner membrane		7 (21-43; 78-100; 113-135; 139-161; 186-208; 213-235; 242-261)						No
TP_0668	O83674	O83674	Conserved hypothetical integral membrane protein		Inner membrane (P)	No	No	Inner membrane		4 (7-29; 67-89; 102-124; 165-187)						No
TP_0684	R9UTL7	Q08255	Galactose ABC superfamily ATP binding cassette transporter, binding protein	May be involved in the transport of sugars. May have a role in chemotaxis. Belongs to the bacterial solute-binding protein 2 family. Lipoprotein. Periplasmic binding protein LacI transcriptional regulator.	Lipoprotein - unknown membrane localization (P)	SpI (A19-A20)	SpII (G25-C26)	Periplasmic		1 (13-35)						No			Setubal et al. 2006- predicted lipoprotein.
TP_0685	R9UXA0	Q56342	Galactose/methyl galactoside import ATP-binding protein MglA	Part of the ABC transporter complex MglABC involved in galactose/methyl galactoside import. Responsible for energy coupling to the transport system. Galactose/methyl galactoside import ATP-binding protein MglA. The complex is composed of two ATP-binding proteins (MglA), two transmembrane proteins (MglC) and a solute-binding protein (MglB). Belongs to the ABC transporter superfamily.	Unknown subcellular location	No	No	Inner membrane	Cytoplasmic	0	0	0	2	0	0	No	No	No
TP_0705	O83703	O83703	Bifunctional membrane carboxypeptidase/penicillin-binding protein		Inner membrane (P)	No	No	Inner membrane		1 (7-29)						No
TP_0707	R9UTN7	O83705	Putative membrane protein		Inner membrane (P)	No	No	Inner membrane		2 (59-81; 91-113)						No
TP_0708	R9UXB8	O83706	Uncharacterized protein		Inner membrane (P)	No	No	Unknown		2 (13-35; 50-72)						No
TP_0711	R9UV83	O83709	Uncharacterized protein		Inner membrane (P)	No	No	Cytoplasmic		1 (4-21)						No
TP_0713	R9UXC2	Q56339	Flagellar-associated GTP-binding protein FlhF	Necessary for flagellar biosynthesis. May be involved in translocation of the flagellum. Flagellar biosynthesis regulator FlhF.	Unknown subcellular location	No	No	Cytoplasmic	Cytoplasmic	0	0	0	0	1	1	No	No
TP_0714	R9UTT5	Q56338	IIISP family Type III (Virulence-related) secretory pathway protein; flagellar biosynthesis protein FlhA	Belongs to the FHIPEP (flagella/HR/invasion proteins export pore) family.	Inner membrane (P)	No	No	Inner membrane	Inner membrane	7 (7-29; 34-56; 69-91; 111-133; 203-222; 242-261; 282-304)	7	8	7	9	8	Yes (8 TM)	No	No
TP_0715	R9UWI4	O83710	IIISP family Type III (Virulence-related) secretory pathway protein; flagellar biosynthesis protein FlhB	Required for formation of the rod structure in the basal body of the flagellar apparatus. Together with FliI and FliH, may constitute the export apparatus of flagellin. Belongs to the type III secretion exporter family.	Inner membrane (P)	No	No	Inner membrane		4 (51-73; 103-125; 161-183; 203-225)						No
TP_0718	R9UXC7	P74930	Flagellar biosynthesis protein FliP	Plays a role in the flagellum-specific transport system. Belongs to the fliP/mopC/spaP family.	Inner membrane (P)	SpI (A24-Q25)	No	Inner membrane		5 (7-24; 70-92; 113-135; 209-231; 244-263)						No
TP_0719	F7IWE8	F7IWE8	Putative flagellar biogenesis protein FliO	Jag_N family protein.	Inner membrane (P)	No	No	Unknown		1 (114-136)						No
TP_0725	R9UTU4	O07886	Mot family proton (H+) or sodium (Na+) transporter MotA	MotA and MotB comprise the stator element of the flagellar motor complex. Required for rotation of the flagellar motor. Probable transmembrane proton channel. Each stator complex is composed of 4 MotA and 2 MotB subunits. 2 A subunits and 1 B subunit are thought to form a single ion channel, so that each stator complex contains two channels. MotA TolQ exbB proton channel.	Inner membrane (P)	No	No	Inner membrane		4 (7-26; 36-58; 144-166; 181-200)						No
TP_0729	F7IUP9	F7IUP9	Flagellar hook-length control protein FliK		Unknown subcellular location	No	No	Outer membrane	Outer membrane	0	0	0	0	0	1	No	No	No	Cox et al. 2010- 4th group outer membrane proteins. Unlikely to be inner or outer membrane protein if this is FliK - secreted through the flagellar core/hook to deteremine hook length. Its possible T. pallidum flagellar proteins are different - subcellular location not determined experimentally
TP_0752	R9UVB5	O83733	Putative membrane protein	von Willebrand factor, type A (adhesive plasma glycoprotein). Contains 1 SPOR domain.	Inner membrane (P)	No	No	Multiple; Inner membrane, periplasm, outer-membrane, extracellular	Cytoplasmic	1 (12-34)	0	0	1	3	3	No	No	No
TP_0763	R9UVC6	O83744	Putative membrane protein		Inner membrane (P)	No	No	Inner membrane		2 (42-64; 74-96)						No
TP_0765	R9UXH1	O83746	ATP-dependent zinc metalloprotease FtsH	Acts as a processive, ATP-dependent zinc metallopeptidase for both cytoplasmic and membrane proteins. Plays a role in the quality control of integral membrane proteins. n the central section; belongs to the AAA ATPase family. In the C-terminal section; belongs to the peptidase M41 family.	Inner membrane (P)	No	No	Inner membrane		1 (84-106)						No
TP_0768	R9UVD1	P07643	Treponemal membrane protein A		Lipoprotein - unknown membrane localization (P)	SpI (A26-K27)	SpII (S21-C22)	Inner membrane		0						No			Setubal et al. 2006 - predicted lipoprotein
TP_0771	O83750	O83750	Conserved hypothetical integral membrane protein	PnaS family phosphate:sodium (Na+) symporter	Inner membrane (P)	No	No	Inner membrane		9 (34-56; 79-101; 114-136; 146-168; 181-203; 218-235; 242-264; 291-313; 326-348)						No
TP_0773	O83752	O83752	Periplasmic serine protease DO (HtrA-1)	Serine protease.	Lipoprotein - unknown membrane localization (P)	No	SpII (A17-C18)	Periplasmic		1 (7-29)						No			Setubal et al. 2006 - predicted lipoprotein
TP_0779	O83758	O83758	DedA protein (DedA)		Inner membrane (P)	No	No	Inner membrane		4 (5-27; 56-78; 140-162; 172-189)						No
TP_0786	O83765	O83765	ABC superfamily ATP binding cassette transporter, ABC protein	Lipopolysaccharide export system ATP-binding protein Lpt.	Unknown subcellular location	No	No	Cytoplasmic	Cytoplasmic	0	0	0	1	0	0	No	No	No
TP_0789	R9UVF4	O83768	Uncharacterized protein		Lipoprotein - unknown membrane localization (P)	SpI (S23-A24)	SpII (M16-C17)	Unknown		0						No
TP_0790	O83769	O83769	Antibiotic transport protein, putative	Putative RND superfamily resistance-nodulation-cell division antibiotic:proton (H+) antiporter	Inner membrane (P)	No	No	Inner membrane		12 (24-26; 237-256; 261-283; 293-315; 344-366; 371-393; 431-450; 727-749; 756-778; 782-804; 824-846; 856-878)						No
TP_0796	R9UXK3	O83774	FAD:protein FMN transferase	Flavin transferase that catalyzes the transfer of the FMN moiety of FAD and its covalent binding to the hydroxyl group of a threonine residue in a target flavoprotein (By similarity). Displays FAD pyrophosphatase activity in vitro, hydrolyzing FAD into FMN and AMP. Thiamin biosynthesis lipoprotein. Belongs to the ApbE family.	Periplasmic lipoprotein (P)	No	SpII (S22-C23)	Cytoplasmic		1 (7-29)						No			Setubal et al. 2006- predicted lipoprotein; Deka et al. 2013; Deka et al. 2015- periplasmic localization (flavin trafficking lipoprotein). Not yet definitively shown to be a lipoprotein.
TP_0822	O83794	O83794	MscS family small conductance mechanosenstive ion channel		Inner membrane (P)	No	No	Inner membrane		4 (20-37; 42-61; 81-103; 113-135)						No
TP_0835	O83807	O83807	Ankyrin, putative	Contains Ankyrin Repeat.	Lipoprotein - unknown membrane localization (P)	No	SpII (S24-C25)	Unknown		1 (7-29)						No			Setubal et al. 2006- predicted lipoprotein
TP_0839	R9UU53	O83811	Uncharacterized protein	Lipoprotein.	Lipoprotein - unknown membrane localization (P)	No	SpII (A21-C22)	Unknown		1 (7-29)						No			Setubal et al. 2006- predicted lipoprotein
TP_0840	O83812	O83812	Conserved hypothetical integral membrane protein	Major facilitator Superfamily. Sporulation and spore germination.	Inner membrane (P)	No	No	Inner membrane		11 (21-43; 48-67; 80-102; 106-125; 146-168; 178-200; 240-262; 272-294; 324-346; 369-391; 404-426)						No
TP_0854	O83826	O83826	Putative membrane protein	UDP-3-O-acylglucosamine N-acyltransferase.	Lipoprotein - unknown membrane localization (P)	SpI (A25-Q26)	SpII (I18-C19)	Inner membrane		4 (753-775; 816-838; 858-877; 1085-1107)						No			Setubal et al. 2006- predicted lipoprotein
TP_0855	R9UWW7	O83827	Putative outer membrane protein		Outer membrane (P)	SpI (A26-R27)	No	Outer membrane	Outer membrane	0						No			Cox et al. 2010- 4th group outer membrane proteins
TP_0856	R9UVM1	O83828	Uncharacterized protein		Unknown subcellular location	SpI (A28-S29)	No	Unknown	Outer membrane	1 (7-29)	0	0	0	2	3	Yes (14 TM)	No	No	Bioinformatic predictions not clear - no experimental evidence to confirm membrane localization
TP_0858	R9UXR8	R9UXR8	Uncharacterized protein	Belongs to the UPF0164 family.	Outer membrane (P)	SpI (A40-A41)	No	Unknown	Outer membrane/Extracellular	1 (21-43)						Yes (14 TM)			Cox et al. 2010 - 4th group outer membrane proteins
TP_0859	R9UU73	O83831	Uncharacterized protein	Belongs to the UPF0164 family.	Unknown subcellular location	No	No	Unknown	Outer membrane	0	0	0	0	1	3	No	No	Yes	Bioinformatic predictions not clear - no experimental evidence to confirm membrane localization
TP_0865	R9UU78	O83837	Putative outer membrane protein	Belongs to the UPF0164 family.	Outer membrane (P)	No	No	Outer membrane	Outer membrane	1 (27-49)						Yes (17 TM)			Cox et al. 2010 - 1st group outer membrane proteins
TP_0895	O83865	O83865	Uncharacterized protein		Lipoprotein - unknown membrane localization (P)	SpI (A34-A35)	SpII (A29-C30)	Unknown		1 (13-35)						No			Setubal et al. 2006- predicted lipoprotein.
TP_0918	O83888	O83888	Conserved hypothetical integral membrane protein		Inner membrane (P)	No	No	Inner membrane		3 (69-91; 122-141; 145-167)						No
TP_0923	R9UX30	O83893	Putative outer membrane protein		Outer membrane (P)	No	No	Unknown	Outer membrane	0	0	0	1	0	3	Yes (8 TM)	No	No	KEGG - Similar to S-layer surface protein (PFAM: PEGA domain).
TP_0926	O83896	O83896	Putative signal peptidase I		Inner membrane (P)	No	No	Cytoplasmic	Inner membrane	0	1	1	1	2	3	No	No	No
TP_0938	R9UY21	O83908	Uncharacterized protein	Lipoprotein.	Lipoprotein - unknown membrane localization (P)	No	No	Cytoplasmic		0						No			Setubal et al. 2006- predicted lipoprotein.
TP_0949	R9UY27	O66103	Membrane protein insertase YidC	Required for the insertion and/or proper folding and/or complex formation of integral membrane proteins into the membrane. Involved in integration of membrane proteins that insert both dependently and independently of the Sec translocase complex, as well as at least some lipoproteins. Aids folding of multispanning membrane proteins. Interacts with the Sec translocase complex via SecD. Specificall…	Inner membrane (P)	No	No	Inner membrane		5 (48-70; 456-478; 524-546; 556-578; 622-644)						No
TP_0954	O83920	O83920	Putative membrane protein	Tetratricopeptide repeat containing protein; contains 1 TPR repeat.	Lipoprotein - unknown membrane localization (P)	SpI (G24-S25)	SpII (S19-C20)	Cytoplasmic		0						No			Setubal et al. 2006- predicted lipoprotein.
TP_0962	O83928	O83928	Conserved hypothetical integral membrane protein	Permease FtsX-like (efflux ABC transporter).	Inner membrane (P)	No	No	Inner membrane		4 (21-40; 280-302; 331-353; 368-390)						No
TP_0965	O83931	O83931	Membrane fusion protein, putative	Efflux transporter RND family MFP subunit.	Inner membrane (P)	No	No	Cytoplasmic		1 (12-31)						No
TP_0967	R9UUE7	O83933	Uncharacterized protein	Belongs to the TP096X family.	Unknown subcellular location	No	No	Cytoplasmic	Cytoplasmic	0	1	0	1	0	2	No (4 TM)	No	Yes	Phyre2 predicts a TolC-like protein (outer membrane). Bioinformatic predictions not clear - no experimental evidence to confirm membrane localization.
TP_0968	R9UY47	O83934	Uncharacterized protein	Belongs to the TP096X family.	Unknown subcellular location	No	No	Cytoplasmic	Cytoplasmic	0	0	0	0	0	0	No	No	No	Phyre2 predicts a TolC-like protein (outer membrane). Bioinformatic predictions not clear - no experimental evidence to confirm membrane localization.
TP_0969	R9UUH1	O83935	Putative outer membrane protein	Belongs to the TP096X family. Tol-C like membrane proteinn	Outer membrane (P)	No	No	Outer membrane	Outer membrane	0						Yes (14 TM)			Cox et al. 2010 - 2nd group outer membrane proteins
TP_0972	O83937	O83937	Conserved hypothetical integral membrane protein	Macrolide export ATP-binding/permease protein. Iron permease.	Inner membrane (P)	No	No	Inner membrane		6 (222-224; 254-276; 300-322; 337-359; 366-383; 419-441)						No
TP_0976	R9UX84	O83941	Putative membrane protein		Inner membrane (P)	No	No	Inner membrane		2 (53-75; 111-133)						No
TP_0988	O83953	O83953	UPF0056 inner membrane protein	Belongs to the UPF0056 (MarC) family; Multiple antibiotic resistance (MarC)-related protein/ transporter.	Inner membrane (P)	No	No	Inner membrane		5 (83-105; 126-148; 186-208; 221-243; 253-275)						No
TP_0990	O83955	O83955	Putative outer membrane protein	Tetratricopeptide repeat containing protein; contains 1 TPR repeat	Unknown subcellular location	No	No	Outer membrane	Cytoplasmic	0	0	1	1	1	1	No	No	No	Bioinformatic predictions not clear - no experimental evidence to confirm membrane localization.
TP_0995	R9UUI7	O83960	Putative CAP family transcription factor	Transcriptional regulator, Crp Fnr family.	Lipoprotein - unknown membrane localization (P)	No	No	Cytoplasmic		0						No			Setubal et al. 2006 - predicted lipoprotein.
TP_0997	R9UW13	O83962	Signal peptide peptidase A		Inner membrane (P)	No	No	Inner membrane		1 (20-39)						No
TP_0999	R9UY72	O83964	S-DNA-T family septal DNA translocator	Essential cell division protein that coordinates cell division and chromosome segregation. The N-terminus is involved in assembly of the cell-division machinery. The C-terminus functions as a DNA motor that moves dsDNA in an ATP-dependent manner towards the dif recombination site, which is located within the replication terminus region. Required for activation of the Xer recombinase, allowing act…	Inner membrane (P)	No	No	Inner membrane		3 (12-34; 54-76; 83-105)						No
TP_1014	R9UY85	O83978	Uncharacterized protein		Inner membrane (P)	No	No	Cytoplasmic		1 (16-38)						No
TP_1016	R9UXB2	P29725	Putative peptidylprolyl isomerase		Outer membrane-associated periplasmic protein (P)	SpI (A20-Q21)	No	Multiple; Inner membrane, periplasm, outer membrane, extracellular	Outer membrane/periplasmic	0	0	0	1	0	2	No	No	No	SurA - periplasmic protein that associates with the outer membrane
TP_1018	R9UUI1	O83981	Ribonuclease Y	Endoribonuclease that initiates mRNA decay. 2',3'-cyclic-nucleotide 2'-phosphodiesterase.	Inner membrane (P)	No	No	Cytoplasmic		1 (5-27)						No
TP_1036	O83999	O83999	Cation-transporting ATPase, P-type	Belongs to the cation transport ATPase (P-type) family.	Inner membrane (P)	No	No	Inner membrane		8 (103-122; 132-154; 175-197; 212-234; 390-412; 422-444; 735-757; 762-784)						No
Legend: TM: transmembrane; BB:beta barrel, P: Predicted, K: known (experimental evidence)
Note: #: The C-terminal 49 amino acids of TP0126a correspond to the N-terminal 49 amino acids of TP0126 due to a genome insertion. (Mikalová et al., 2010)
